# Supplementary material for: Transcriptional progression during meiotic prophase I reveals sex-specific features and X chromosome dynamics in human fetal female germline
Source: PLoS Genet. 2021 Sep 9;17(9):e1009773. doi: 10.1371/journal.pgen.1009773 (PMC8428764; doi:10.1371/journal.pgen.1009773)
Supplement: S1 Table — (XLS) [file pgen.1009773.s006.xls]

## Sheet: st1.2
gene name	p_val	avg_logFC	pct.1	pct.2	p_val_adj	cluster	chromosome	ensembl_gene_id
REC8	6.83173e-32	3.71386	0.971	0.304	1.33137e-27	0	14	ENSG00000100918
THRA1/BTR	1.77047e-30	4.03199	0.841	0.12	3.45029e-26	0	NA	NA
ANHX	7.09657e-30	3.0017	0.971	0.582	1.38298e-25	0	12	ENSG00000227059
ZGLP1	7.57836e-30	3.77308	0.942	0.323	1.47687e-25	0	19	ENSG00000220201
TUBB2B	6.01442e-29	3.15412	0.928	0.31	1.17209e-24	0	6	ENSG00000137285
RPL18A	2.45164e-27	1.31982	1	1	4.77776e-23	0	19	ENSG00000105640
RBM3	3.81408e-27	1.86532	0.971	0.867	7.43287e-23	0	X	ENSG00000102317
CYP26A1	8.07535e-26	3.09596	0.826	0.165	1.57372e-21	0	10	ENSG00000095596
GPX4	9.75508e-26	2.24691	0.971	0.753	1.90107e-21	0	19	ENSG00000167468
RPL19	1.12343e-25	0.896874	1	1	2.18935e-21	0	17	ENSG00000108298
RPS15	1.32158e-25	1.02392	1	1	2.57549e-21	0	19	ENSG00000115268
IFI16	1.96834e-25	2.71335	0.928	0.418	3.83589e-21	0	1	ENSG00000163565
PSME1	3.32755e-25	1.84417	0.986	0.62	6.48472e-21	0	14	ENSG00000092010
NNAT	4.51565e-25	2.4527	0.899	0.342	8.8001e-21	0	20	ENSG00000053438
STRA8	6.37295e-25	3.43844	0.812	0.19	1.24196e-20	0	7	ENSG00000146857
SHISA5	7.06633e-25	1.92507	0.986	0.772	1.37709e-20	0	3	ENSG00000164054
GSTP1	3.67063e-24	2.00039	0.971	0.848	7.15332e-20	0	11	ENSG00000084207
RPL10	3.79344e-24	1.02716	1	1	7.39266e-20	0	X	ENSG00000147403
DMRT1	3.86555e-24	2.40901	0.884	0.297	7.53319e-20	0	9	ENSG00000137090
TUBA1A	4.97039e-24	2.39322	0.986	0.772	9.68629e-20	0	12	ENSG00000167552
S100A10	1.30304e-23	1.61906	0.971	0.911	2.53937e-19	0	1	ENSG00000197747
RPS27	1.584e-23	1.05637	1	1	3.0869e-19	0	1	ENSG00000177954
HSP90AB1	2.02109e-23	0.989835	1	1	3.9387e-19	0	6	ENSG00000096384
STMN1	2.0663e-23	1.34171	1	1	4.02681e-19	0	1	ENSG00000117632
RPS21	2.4659e-23	1.00133	1	0.987	4.80554e-19	0	20	ENSG00000171858
TXLNB	2.71584e-23	3.79957	0.681	0.082	5.29264e-19	0	6	ENSG00000164440
MCM2	3.17703e-23	1.45344	0.986	0.778	6.1914e-19	0	3	ENSG00000073111
RPS3	3.58698e-23	0.94616	1	1	6.99031e-19	0	11	ENSG00000149273
RPLP2	1.02565e-22	1.02524	1	1	1.99879e-18	0	11	ENSG00000177600
SLC7A3	1.51924e-22	3.36075	0.739	0.139	2.9607e-18	0	X	ENSG00000165349
CKB	1.58462e-22	2.18422	0.942	0.5	3.0881e-18	0	14	ENSG00000166165
CENPF	2.63961e-22	1.5128	0.971	0.772	5.14407e-18	0	1	ENSG00000117724
RPS23	2.77825e-22	0.88781	1	1	5.41426e-18	0	5	ENSG00000186468
RPLP0	3.02828e-22	0.751125	1	1	5.90152e-18	0	12	ENSG00000089157
RPS16	3.59705e-22	0.96118	1	1	7.00993e-18	0	19	ENSG00000105193
FGFR3	5.11439e-22	2.34152	0.884	0.31	9.96693e-18	0	4	ENSG00000068078
TUBB	7.29247e-22	1.27167	1	0.987	1.42116e-17	0	6	ENSG00000196230
GAPDH	1.00382e-21	0.98393	1	1	1.95624e-17	0	12	ENSG00000111640
RPL6	1.56729e-21	0.843788	1	1	3.05434e-17	0	12	ENSG00000089009
RPL37	3.79658e-21	1.31477	1	1	7.39878e-17	0	5	ENSG00000145592
CDK2AP1	4.07275e-21	1.59343	0.971	0.734	7.93697e-17	0	12	ENSG00000111328
ALDOA	4.67725e-21	1.26444	1	0.962	9.11502e-17	0	16	ENSG00000149925
DYNLL1	4.77995e-21	0.877842	1	1	9.31516e-17	0	12	ENSG00000088986
RPS19	5.64956e-21	0.678843	1	1	1.10099e-16	0	19	ENSG00000105372
HSD17B10	7.56296e-21	1.01917	1	0.981	1.47387e-16	0	X	ENSG00000072506
UBE2T	1.10807e-20	1.35342	1	0.905	2.15941e-16	0	1	ENSG00000077152
EEF1G	1.29713e-20	0.863062	1	1	2.52784e-16	0	11	ENSG00000254772
RPL34	1.76803e-20	1.08403	1	0.994	3.44554e-16	0	4	ENSG00000109475
PBX1	2.91037e-20	1.67248	0.826	0.234	5.67173e-16	0	1	ENSG00000185630
NMU	5.96909e-20	1.30781	0.986	0.759	1.16326e-15	0	4	ENSG00000109255
RPL28	8.87554e-20	1.08228	1	1	1.72967e-15	0	19	ENSG00000108107
RPL23A	1.20165e-19	1.01592	1	1	2.34178e-15	0	17	ENSG00000198242
FBL	1.38627e-19	1.13243	0.986	0.88	2.70157e-15	0	19	ENSG00000105202
ECI2	1.59703e-19	1.1714	0.971	0.873	3.1123e-15	0	6	ENSG00000198721
RPSA	1.65814e-19	0.835911	1	0.994	3.23138e-15	0	3	ENSG00000168028
NAPRT	1.73902e-19	2.26155	0.783	0.228	3.389e-15	0	8	ENSG00000147813
RPL27	1.77882e-19	1.08212	0.986	0.994	3.46656e-15	0	17	ENSG00000131469
SLC25A1	1.85342e-19	1.65973	0.942	0.525	3.61195e-15	0	22	ENSG00000100075
CCNB1	1.90808e-19	1.06503	1	0.981	3.71848e-15	0	5	ENSG00000134057
SKAP2	2.23346e-19	1.66064	0.957	0.684	4.35258e-15	0	7	ENSG00000005020
HMGB3	2.32555e-19	0.941073	1	0.943	4.53204e-15	0	X	ENSG00000029993
MIPEP	2.57849e-19	1.71889	0.87	0.373	5.02495e-15	0	13	ENSG00000027001
DUSP9	4.3741e-19	2.913	0.652	0.101	8.52424e-15	0	X	ENSG00000130829
ANP32E	4.70456e-19	1.91046	0.913	0.443	9.16824e-15	0	1	ENSG00000143401
RPL7A	5.06861e-19	0.795486	1	1	9.8777e-15	0	9	ENSG00000148303
ATP5G2	6.30101e-19	0.97011	0.986	0.987	1.22794e-14	0	12	ENSG00000135390
EEF1A1	6.55558e-19	0.911509	1	1	1.27755e-14	0	6	ENSG00000156508
SERPING1	7.09008e-19	2.11163	0.87	0.392	1.38172e-14	0	11	ENSG00000149131
MYO6	7.17232e-19	1.35219	0.971	0.633	1.39774e-14	0	6	ENSG00000196586
APOC1	1.03401e-18	1.62337	0.957	0.722	2.01508e-14	0	19	ENSG00000130208
SEPT6	1.0805e-18	2.56779	0.667	0.12	2.10569e-14	0	X	ENSG00000125354
NR6A1	1.15183e-18	1.64189	0.971	0.842	2.24469e-14	0	9	ENSG00000148200
RPLP1	1.41149e-18	0.799615	1	1	2.7507e-14	0	15	ENSG00000137818
RPL37A	2.95918e-18	0.77268	1	1	5.76686e-14	0	2	ENSG00000197756
PGAM1	3.19645e-18	1.23407	0.986	0.975	6.22925e-14	0	10	ENSG00000171314
DLK1	3.84826e-18	1.65098	0.768	0.196	7.49949e-14	0	14	ENSG00000185559
LY6E	4.79861e-18	1.46008	0.957	0.753	9.35153e-14	0	8	ENSG00000160932
FAU	5.28289e-18	0.655708	1	1	1.02953e-13	0	11	ENSG00000149806
EGFL7	5.39582e-18	1.58357	0.928	0.608	1.05154e-13	0	9	ENSG00000172889
CDKN3	6.09639e-18	1.75	0.913	0.589	1.18806e-13	0	14	ENSG00000100526
NUDT1	6.23738e-18	1.28604	0.986	0.734	1.21554e-13	0	7	ENSG00000106268
FSTL1	7.0576e-18	2.07552	0.826	0.342	1.37539e-13	0	3	ENSG00000163430
C11orf31	7.46299e-18	0.844032	1	0.975	1.45439e-13	0	11	ENSG00000211450
PRDX1	8.05006e-18	0.95385	0.971	0.968	1.5688e-13	0	1	ENSG00000117450
OAZ1	8.21382e-18	0.7819	0.986	0.987	1.60071e-13	0	19	ENSG00000104904
RPS25	8.21382e-18	0.816022	0.986	0.987	1.60071e-13	0	11	ENSG00000118181
ITGB1	8.31058e-18	1.96287	0.942	0.728	1.61956e-13	0	10	ENSG00000150093
L1TD1	1.35484e-17	1.78283	0.855	0.367	2.64032e-13	0	1	ENSG00000240563
MPV17L2	1.66435e-17	1.71248	0.899	0.437	3.24348e-13	0	19	ENSG00000254858
DKC1	1.97106e-17	0.780033	1	0.987	3.8412e-13	0	X	ENSG00000130826
FAM213A	2.43061e-17	1.5305	0.942	0.829	4.73678e-13	0	10	ENSG00000122378
LDHA	2.46247e-17	1.29812	0.986	0.937	4.79886e-13	0	11	ENSG00000134333
ATP5I	2.58933e-17	1.07429	0.986	0.911	5.04609e-13	0	4	ENSG00000169020
DEF8	2.77022e-17	1.44844	0.928	0.532	5.39861e-13	0	16	ENSG00000140995
SAP25	2.95468e-17	1.68303	0.899	0.456	5.75808e-13	0	7	ENSG00000205307
QPRT	3.04246e-17	2.20464	0.826	0.386	5.92914e-13	0	16	ENSG00000103485
RBP1	4.77008e-17	1.57238	0.928	0.595	9.29594e-13	0	3	ENSG00000114115
SLC25A5	4.77066e-17	0.855578	0.986	1	9.29705e-13	0	X	ENSG00000005022
CRIP1	4.97198e-17	2.18725	0.826	0.348	9.68939e-13	0	14	ENSG00000213145
DPPA4	5.00088e-17	1.74046	0.884	0.361	9.74572e-13	0	3	ENSG00000121570
VAT1	5.00364e-17	1.77676	0.899	0.519	9.7511e-13	0	17	ENSG00000108828
IDH2	5.07926e-17	1.65663	0.87	0.449	9.89847e-13	0	15	ENSG00000182054
PGK1	5.58774e-17	0.928852	0.986	0.968	1.08894e-12	0	X	ENSG00000102144
RAN	5.74993e-17	0.583428	1	1	1.12055e-12	0	12	ENSG00000132341
RPL41	5.96836e-17	0.868953	1	1	1.16311e-12	0	12	ENSG00000229117
RPL15	6.43005e-17	0.731719	1	1	1.25309e-12	0	3	ENSG00000174748
BSG	8.34072e-17	0.764774	1	0.987	1.62544e-12	0	19	ENSG00000172270
RPS29	9.49638e-17	0.738038	1	1	1.85065e-12	0	14	ENSG00000213741
SIGIRR	1.01293e-16	1.32247	0.942	0.684	1.974e-12	0	11	ENSG00000185187
KLHL35	1.01672e-16	1.51887	0.928	0.658	1.98138e-12	0	11	ENSG00000149243
PSAT1	1.04345e-16	1.98214	0.754	0.241	2.03348e-12	0	9	ENSG00000135069
ALPL	1.26641e-16	1.86493	0.87	0.411	2.46798e-12	0	1	ENSG00000162551
CUTA	1.34022e-16	1.14473	1	0.918	2.61182e-12	0	6	ENSG00000112514
MCM7	1.51598e-16	1.0519	0.986	0.943	2.95434e-12	0	7	ENSG00000166508
TUBA1B	1.68219e-16	1.14234	0.986	1	3.27825e-12	0	12	ENSG00000123416
LBR	1.81869e-16	1.2903	0.942	0.753	3.54427e-12	0	1	ENSG00000143815
ENO1	1.89501e-16	0.999368	0.986	0.981	3.693e-12	0	1	ENSG00000074800
RPL4	2.17453e-16	0.609345	1	1	4.23772e-12	0	15	ENSG00000174444
RPL32	2.21469e-16	0.761985	1	1	4.31599e-12	0	3	ENSG00000144713
GALK1	2.37824e-16	1.99131	0.797	0.291	4.63472e-12	0	17	ENSG00000108479
NDUFB7	2.70774e-16	0.691336	1	0.994	5.27684e-12	0	19	ENSG00000099795
NHP2	3.70359e-16	1.08748	0.986	0.785	7.21756e-12	0	5	ENSG00000145912
PARK7	4.34452e-16	0.713261	1	1	8.4666e-12	0	1	ENSG00000116288
CNN2	5.41242e-16	2.07099	0.725	0.234	1.05477e-11	0	19	ENSG00000064666
UBE2C	5.46794e-16	1.67801	0.942	0.57	1.06559e-11	0	20	ENSG00000175063
RNPEP	5.79971e-16	1.52701	0.899	0.513	1.13025e-11	0	1	ENSG00000176393
TRAPPC6A	6.29816e-16	1.06158	0.957	0.861	1.22739e-11	0	19	ENSG00000007255
PMAIP1	6.30033e-16	1.48817	0.768	0.278	1.22781e-11	0	18	ENSG00000141682
AIF1L	7.0432e-16	1.9535	0.71	0.215	1.37258e-11	0	9	ENSG00000126878
NDUFA7	7.29239e-16	1.21705	0.957	0.772	1.42114e-11	0	19	ENSG00000267855
RPL13A	8.4138e-16	1.53814	0.957	0.62	1.63968e-11	0	19	ENSG00000142541
BEND4	9.00905e-16	1.51746	0.841	0.367	1.75568e-11	0	4	ENSG00000188848
RPL8	1.21118e-15	0.643787	1	1	2.36035e-11	0	8	ENSG00000161016
HMBS	1.21776e-15	1.73859	0.826	0.342	2.37316e-11	0	11	ENSG00000256269
RPL30	1.25519e-15	0.592816	1	1	2.44612e-11	0	8	ENSG00000156482
CCT7	1.28921e-15	0.720887	0.986	0.994	2.51241e-11	0	2	ENSG00000135624
POLD2	1.32154e-15	0.927625	1	0.943	2.57541e-11	0	7	ENSG00000106628
RPL14	1.58212e-15	0.705223	0.986	0.987	3.08323e-11	0	3	ENSG00000188846
MYL6	1.65182e-15	0.99752	0.986	0.956	3.21907e-11	0	12	ENSG00000092841
HOXB5	1.77783e-15	2.05912	0.783	0.329	3.46463e-11	0	17	ENSG00000120075
RPS24	1.85644e-15	0.78258	1	0.994	3.61782e-11	0	10	ENSG00000138326
GCNT2	1.85892e-15	1.75742	0.638	0.127	3.62267e-11	0	6	ENSG00000111846
RPL38	1.88965e-15	0.745111	1	1	3.68256e-11	0	17	ENSG00000172809
CCT6A	1.95786e-15	0.73846	1	1	3.81547e-11	0	7	ENSG00000146731
NEIL2	2.3922e-15	1.35921	0.899	0.677	4.66191e-11	0	8	ENSG00000154328
ELOVL6	2.50828e-15	2.051	0.812	0.335	4.88813e-11	0	4	ENSG00000170522
MRPL41	2.71355e-15	1.08806	0.986	0.804	5.28817e-11	0	9	ENSG00000182154
RPL29	3.04481e-15	0.739354	0.986	1	5.93372e-11	0	3	ENSG00000162244
TPI1	3.44349e-15	0.937762	0.986	0.987	6.71067e-11	0	12	ENSG00000111669
COX6A1	3.56685e-15	0.636592	1	1	6.95107e-11	0	12	ENSG00000111775
CHMP2A	3.6037e-15	0.900181	0.986	0.873	7.02288e-11	0	19	ENSG00000130724
PRPS2	3.9058e-15	1.21706	0.768	0.209	7.61162e-11	0	X	ENSG00000101911
RPS13	5.24292e-15	0.732059	0.986	1	1.02174e-10	0	11	ENSG00000110700
NME3	5.42689e-15	1.821	0.739	0.241	1.05759e-10	0	16	ENSG00000103024
PPDPF	5.51127e-15	1.21217	0.913	0.57	1.07404e-10	0	20	ENSG00000125534
CST3	5.54778e-15	0.91896	0.986	0.93	1.08115e-10	0	20	ENSG00000101439
SYTL1	5.58573e-15	1.62317	0.739	0.209	1.08855e-10	0	1	ENSG00000142765
VCP	5.7204e-15	0.742678	1	0.981	1.11479e-10	0	9	ENSG00000165280
POLR3K	6.49441e-15	2.34284	0.725	0.278	1.26563e-10	0	16	ENSG00000161980
DHCR24	6.70698e-15	1.37802	0.928	0.544	1.30706e-10	0	1	ENSG00000116133
RPL13	7.17302e-15	0.718413	1	1	1.39788e-10	0	16	ENSG00000167526
PSIP1	7.58818e-15	0.943983	0.986	0.93	1.47878e-10	0	9	ENSG00000164985
RPS18	9.46551e-15	0.629665	1	1	1.84464e-10	0	6	ENSG00000231500
XRCC5	9.79856e-15	0.667904	1	0.994	1.90954e-10	0	2	ENSG00000079246
NGRN	1.18168e-14	0.719399	0.971	0.949	2.30287e-10	0	15	ENSG00000182768
C7orf50	1.18457e-14	1.10592	0.971	0.785	2.3085e-10	0	7	ENSG00000146540
MTHFD2	1.20416e-14	1.23762	0.942	0.677	2.34667e-10	0	2	ENSG00000065911
RARG	1.28371e-14	1.81934	0.638	0.165	2.50169e-10	0	12	ENSG00000172819
AP2M1	1.56935e-14	0.757288	0.986	0.943	3.05836e-10	0	3	ENSG00000161203
CALCOCO2	1.69603e-14	1.07988	0.957	0.854	3.30521e-10	0	17	ENSG00000136436
MAN1C1	1.73587e-14	1.25632	0.696	0.184	3.38287e-10	0	1	ENSG00000117643
PAFAH1B2	2.46112e-14	0.940501	0.986	0.924	4.79623e-10	0	11	ENSG00000168092
NENF	2.53442e-14	1.24119	0.884	0.361	4.93908e-10	0	1	ENSG00000117691
CST6	2.56048e-14	2.30273	0.623	0.171	4.98987e-10	0	11	ENSG00000175315
GRN	2.62197e-14	0.886064	0.971	0.911	5.1097e-10	0	17	ENSG00000030582
PLK1	2.66777e-14	2.23462	0.71	0.234	5.19896e-10	0	16	ENSG00000166851
QARS	3.05856e-14	0.840088	0.986	0.854	5.96052e-10	0	1	ENSG00000136628
SPTLC1	3.16294e-14	1.25107	0.942	0.57	6.16394e-10	0	9	ENSG00000090054
AAMDC	3.90827e-14	1.36024	0.986	0.867	7.61644e-10	0	11	ENSG00000087884
MKI67	4.56528e-14	1.94599	0.667	0.196	8.89682e-10	0	10	ENSG00000148773
DCTPP1	4.57664e-14	1.15852	0.942	0.778	8.91895e-10	0	16	ENSG00000179958
PLS3	5.14841e-14	1.64669	0.797	0.342	1.00332e-09	0	X	ENSG00000102024
MPG	6.10073e-14	1.60487	0.812	0.367	1.18891e-09	0	16	ENSG00000103152
CHP1	6.68906e-14	1.23966	0.957	0.595	1.30356e-09	0	15	ENSG00000187446
EFNA1	6.85361e-14	1.17915	0.725	0.266	1.33563e-09	0	1	ENSG00000169242
ATOX1	7.69289e-14	0.818989	0.986	0.861	1.49919e-09	0	5	ENSG00000177556
BIN1	8.02315e-14	2.03998	0.71	0.228	1.56355e-09	0	2	ENSG00000136717
FKBP4	8.42219e-14	0.862687	0.971	0.88	1.64132e-09	0	12	ENSG00000004478
TPM3	1.00916e-13	0.773082	1	0.905	1.96664e-09	0	1	ENSG00000143549
CRTAP	1.02204e-13	1.88199	0.783	0.367	1.99176e-09	0	3	ENSG00000170275
COPE	1.22119e-13	0.524133	1	0.987	2.37986e-09	0	19	ENSG00000105669
PRDX5	1.32667e-13	0.494432	1	1	2.58541e-09	0	11	ENSG00000126432
RPS8	1.32667e-13	0.512809	1	1	2.58541e-09	0	1	ENSG00000142937
TKT	1.36013e-13	0.996156	0.971	0.677	2.65063e-09	0	3	ENSG00000163931
PPID	1.39112e-13	0.962413	0.986	0.722	2.71102e-09	0	4	ENSG00000171497
TPM2	1.45817e-13	1.14648	0.957	0.785	2.84168e-09	0	9	ENSG00000198467
IMPDH2	1.48587e-13	0.726393	0.971	0.886	2.89566e-09	0	3	ENSG00000178035
FAM178A	1.55878e-13	0.832403	1	0.924	3.03775e-09	0	10	ENSG00000119906
RPL18	1.61765e-13	0.807039	1	1	3.15248e-09	0	19	ENSG00000063177
RPS6	1.61765e-13	0.592045	1	1	3.15248e-09	0	9	ENSG00000137154
NDUFS5	1.66799e-13	0.975424	1	0.937	3.25057e-09	0	1	ENSG00000168653
PEBP1	1.69564e-13	0.92911	0.971	0.886	3.30447e-09	0	12	ENSG00000089220
CCNA2	1.98829e-13	1.36037	0.783	0.278	3.87478e-09	0	4	ENSG00000145386
RPN1	2.01561e-13	0.808685	0.986	0.943	3.92802e-09	0	3	ENSG00000163902
ARPC3	2.19059e-13	0.74102	0.986	0.956	4.26903e-09	0	12	ENSG00000111229
C1QBP	2.42073e-13	0.794399	0.971	0.918	4.71752e-09	0	17	ENSG00000108561
CD63	2.45316e-13	0.988069	0.971	0.81	4.78072e-09	0	12	ENSG00000135404
BANF1	2.60488e-13	0.556447	1	1	5.07638e-09	0	11	ENSG00000175334
CD74	2.61148e-13	1.43406	0.855	0.5	5.08926e-09	0	5	ENSG00000019582
MEIS2	2.63418e-13	1.09186	0.884	0.443	5.13348e-09	0	15	ENSG00000134138
NMT2	2.97819e-13	0.942264	0.928	0.481	5.80389e-09	0	10	ENSG00000152465
YWHAB	3.74463e-13	0.891657	0.986	0.93	7.29753e-09	0	20	ENSG00000166913
FLNA	3.97563e-13	1.46117	0.812	0.386	7.7477e-09	0	X	ENSG00000196924
PGM1	4.21932e-13	1.43223	0.725	0.266	8.22262e-09	0	1	ENSG00000079739
CCND2	4.38527e-13	1.33039	0.884	0.595	8.54601e-09	0	12	ENSG00000118971
SLC25A3	4.45266e-13	0.683102	0.971	0.962	8.67734e-09	0	12	ENSG00000075415
TMA7	4.99258e-13	0.530819	0.986	1	9.72955e-09	0	3	ENSG00000232112
PPP1R14A	5.07106e-13	1.39143	0.667	0.196	9.88248e-09	0	19	ENSG00000167641
MDK	5.07395e-13	0.983585	1	0.994	9.88812e-09	0	11	ENSG00000110492
RPS26	5.07395e-13	0.641118	0.986	1	9.88812e-09	0	12	ENSG00000197728
CCND1	5.10276e-13	1.55012	0.754	0.304	9.94425e-09	0	11	ENSG00000110092
PCYOX1	5.278e-13	1.14292	0.971	0.709	1.02858e-08	0	2	ENSG00000116005
PFN1	5.86739e-13	0.660724	1	1	1.14344e-08	0	17	ENSG00000108518
PUS7	5.924e-13	1.39183	0.768	0.304	1.15447e-08	0	7	ENSG00000091127
TRUB1	6.2073e-13	1.04395	0.928	0.722	1.20968e-08	0	10	ENSG00000165832
COX5B	6.78228e-13	0.47446	1	1	1.32173e-08	0	2	ENSG00000135940
APRT	7.0523e-13	1.18689	0.957	0.696	1.37435e-08	0	16	ENSG00000198931
LAGE3	7.31831e-13	1.09969	0.957	0.829	1.42619e-08	0	X	ENSG00000196976
HMGN2	7.71214e-13	0.670633	1	1	1.50294e-08	0	1	ENSG00000198830
NUDC	8.09175e-13	0.588344	1	0.981	1.57692e-08	0	1	ENSG00000090273
HIST3H2A	8.16255e-13	1.86481	0.681	0.234	1.59072e-08	0	1	ENSG00000181218
RPS3A	8.62761e-13	0.567418	1	1	1.68135e-08	0	4	ENSG00000145425
COPS6	9.95807e-13	0.705019	1	0.962	1.94063e-08	0	7	ENSG00000168090
SERPINI1	1.00278e-12	1.4545	0.783	0.392	1.95422e-08	0	3	ENSG00000163536
GUSB	1.01206e-12	1.376	0.87	0.608	1.9723e-08	0	7	ENSG00000169919
UBL7	1.10823e-12	1.02473	0.942	0.715	2.15972e-08	0	15	ENSG00000138629
MFGE8	1.11501e-12	1.58191	0.623	0.165	2.17294e-08	0	15	ENSG00000140545
NHP2L1	1.22558e-12	0.507452	0.986	1	2.3884e-08	0	22	ENSG00000100138
NPFF	1.53475e-12	2.21189	0.797	0.335	2.99092e-08	0	12	ENSG00000139574
HMGA1	1.54247e-12	0.688815	0.986	0.981	3.00597e-08	0	6	ENSG00000137309
NDUFA13	1.79249e-12	0.648656	1	0.975	3.4932e-08	0	19	ENSG00000186010
ACOT7	1.87193e-12	1.20093	0.928	0.658	3.64802e-08	0	1	ENSG00000097021
NDUFB11	1.88752e-12	0.833503	0.986	0.93	3.67839e-08	0	X	ENSG00000147123
RBKS	2.07242e-12	1.40768	0.783	0.38	4.03872e-08	0	2	ENSG00000171174
ATP1B3	2.09562e-12	0.810012	1	0.943	4.08394e-08	0	3	ENSG00000069849
MRPS16	2.21122e-12	0.920601	0.957	0.848	4.30923e-08	0	10	ENSG00000182180
NDUFB2	2.30629e-12	0.690738	1	0.975	4.49449e-08	0	7	ENSG00000090266
PTGES3	2.45613e-12	0.499702	1	0.994	4.7865e-08	0	12	ENSG00000110958
CDCA7	2.56719e-12	1.57867	0.826	0.519	5.00294e-08	0	2	ENSG00000144354
PSMB1	2.57448e-12	0.443503	0.986	1	5.01715e-08	0	6	ENSG00000008018
IGFBP2	2.58169e-12	0.964451	0.884	0.443	5.03119e-08	0	2	ENSG00000115457
FTL	2.87283e-12	0.579714	1	1	5.59858e-08	0	19	ENSG00000087086
MSI1	3.01098e-12	1.52702	0.623	0.19	5.8678e-08	0	12	ENSG00000135097
PRDX6	3.02647e-12	0.886317	0.942	0.854	5.89798e-08	0	1	ENSG00000117592
EBP	3.10035e-12	0.983746	0.942	0.696	6.04196e-08	0	X	ENSG00000147155
RPS2	3.22669e-12	0.956521	0.986	0.956	6.28818e-08	0	16	ENSG00000140988
PTMA	3.6879e-12	0.515257	1	1	7.18697e-08	0	2	ENSG00000187514
NUDT15	3.90664e-12	1.25643	0.899	0.589	7.61326e-08	0	13	ENSG00000136159
H3F3B	4.2419e-12	0.54643	1	1	8.26661e-08	0	17	ENSG00000132475
HMGB1	4.30828e-12	0.467522	1	1	8.39597e-08	0	13	ENSG00000189403
COLGALT1	4.41971e-12	1.29672	0.87	0.513	8.61313e-08	0	19	ENSG00000130309
CHGB	4.60972e-12	1.27692	0.841	0.418	8.98342e-08	0	20	ENSG00000089199
RFX6	4.78821e-12	1.99171	0.623	0.209	9.33126e-08	0	6	ENSG00000185002
ISYNA1	4.8003e-12	1.44241	0.739	0.335	9.35483e-08	0	19	ENSG00000105655
PFDN5	4.9512e-12	0.603071	1	0.962	9.6489e-08	0	12	ENSG00000123349
ANP32B	5.03038e-12	0.646895	1	0.981	9.80321e-08	0	9	ENSG00000136938
SEC24D	5.3008e-12	1.13345	0.783	0.335	1.03302e-07	0	4	ENSG00000150961
BID	5.7673e-12	1.79634	0.667	0.253	1.12393e-07	0	22	ENSG00000015475
RPS10	6.0045e-12	0.881083	0.971	0.911	1.17016e-07	0	6	ENSG00000124614
MCUR1	9.07384e-12	1.08001	0.913	0.677	1.76831e-07	0	6	ENSG00000050393
RPL11	9.74431e-12	0.580055	1	0.994	1.89897e-07	0	1	ENSG00000142676
UQCRC1	1.01561e-11	0.693157	0.986	0.924	1.97921e-07	0	3	ENSG00000010256
CHD1L	1.04321e-11	0.824937	0.957	0.747	2.03302e-07	0	1	ENSG00000131778
UBL4A	1.05985e-11	1.67621	0.667	0.241	2.06544e-07	0	X	ENSG00000102178
SCD	1.10945e-11	1.1083	0.942	0.614	2.16209e-07	0	10	ENSG00000099194
LSM4	1.11781e-11	0.531375	1	0.994	2.17838e-07	0	19	ENSG00000130520
PIGT	1.13742e-11	1.13141	0.884	0.709	2.2166e-07	0	20	ENSG00000124155
PRMT1	1.14461e-11	0.769614	0.986	0.911	2.23062e-07	0	19	ENSG00000126457
ANKRD27	1.21464e-11	1.13352	0.768	0.329	2.36709e-07	0	19	ENSG00000105186
KRTCAP3	1.26355e-11	1.67713	0.652	0.234	2.46241e-07	0	2	ENSG00000157992
TTF2	1.36808e-11	0.939369	0.942	0.513	2.66611e-07	0	1	ENSG00000116830
SIGMAR1	1.38862e-11	0.956806	0.971	0.804	2.70613e-07	0	9	ENSG00000147955
YIF1A	1.39744e-11	0.931278	0.942	0.823	2.72333e-07	0	11	ENSG00000174851
UQCRB	1.40395e-11	0.542012	1	0.987	2.73601e-07	0	8	ENSG00000156467
POLE3	1.46908e-11	0.599362	1	0.975	2.86295e-07	0	9	ENSG00000148229
SMS	1.48954e-11	0.276131	0.986	0.949	2.90282e-07	0	X	ENSG00000102172
HINT2	1.53142e-11	0.840544	0.986	0.892	2.98442e-07	0	9	ENSG00000137133
PNKD	1.53968e-11	0.841992	0.942	0.829	3.00053e-07	0	2	ENSG00000127838
ESX1	1.75717e-11	1.93445	0.667	0.272	3.42437e-07	0	X	ENSG00000123576
IDH1	1.90971e-11	1.55776	0.783	0.456	3.72165e-07	0	2	ENSG00000138413
CTSD	2.23966e-11	0.796057	1	0.956	4.36464e-07	0	11	ENSG00000117984
GNS	2.3475e-11	1.22636	0.855	0.608	4.57481e-07	0	12	ENSG00000135677
RPL5	2.37975e-11	0.529972	1	1	4.63765e-07	0	1	ENSG00000122406
PDHB	2.5513e-11	0.675806	0.971	0.924	4.97197e-07	0	3	ENSG00000168291
EEF1B2	2.56487e-11	0.482293	1	0.994	4.99841e-07	0	2	ENSG00000114942
RPL27A	2.76406e-11	0.606048	1	1	5.38659e-07	0	11	ENSG00000166441
ECH1	2.88119e-11	0.625883	1	0.924	5.61486e-07	0	19	ENSG00000104823
RPL39	3.49404e-11	0.953066	0.971	0.93	6.80918e-07	0	X	ENSG00000198918
RPS14	3.50869e-11	0.67625	1	1	6.83774e-07	0	5	ENSG00000164587
STK24	3.54672e-11	0.949691	0.942	0.722	6.91186e-07	0	13	ENSG00000102572
LAPTM4B	3.58479e-11	0.907466	0.942	0.734	6.98604e-07	0	8	ENSG00000104341
LUZP4	3.69354e-11	0.941421	0.913	0.772	7.19797e-07	0	X	ENSG00000102021
EMG1	4.0597e-11	1.06086	0.928	0.696	7.91155e-07	0	12	ENSG00000126749
ESD	4.07883e-11	0.885899	0.928	0.772	7.94882e-07	0	13	ENSG00000139684
CCT5	4.25513e-11	0.47758	0.986	0.987	8.29239e-07	0	5	ENSG00000150753
FAM117B	4.83574e-11	0.970161	0.942	0.677	9.4239e-07	0	2	ENSG00000138439
GNB2L1	5.07637e-11	0.799244	0.971	0.962	9.89282e-07	0	5	ENSG00000204628
SDC1	5.10375e-11	1.48639	0.609	0.196	9.94619e-07	0	2	ENSG00000115884
PSAP	5.31078e-11	0.56064	1	0.981	1.03496e-06	0	10	ENSG00000197746
NDUFB4	5.34045e-11	0.745365	0.971	0.905	1.04075e-06	0	3	ENSG00000065518
RARB	5.47445e-11	1.10647	0.725	0.285	1.06686e-06	0	3	ENSG00000077092
DIS3L	5.86501e-11	0.958188	0.942	0.677	1.14297e-06	0	15	ENSG00000166938
RDX	6.71932e-11	0.548552	1	0.987	1.30946e-06	0	11	ENSG00000137710
PA2G4	6.73235e-11	0.72248	0.971	0.892	1.312e-06	0	12	ENSG00000170515
C16orf59	7.15871e-11	1.15134	0.812	0.456	1.39509e-06	0	16	ENSG00000162062
CDCA3	7.45677e-11	1.50683	0.681	0.278	1.45318e-06	0	12	ENSG00000111665
CASP7	7.46401e-11	1.16655	0.841	0.487	1.45459e-06	0	10	ENSG00000165806
FKBP3	7.89289e-11	0.621316	0.971	0.994	1.53817e-06	0	14	ENSG00000100442
MCRS1	8.30612e-11	0.805319	0.957	0.892	1.6187e-06	0	12	ENSG00000187778
CKS1B	8.47034e-11	0.77236	0.986	0.937	1.6507e-06	0	1	ENSG00000173207
UNG	8.58853e-11	1.0059	0.971	0.848	1.67373e-06	0	12	ENSG00000076248
H2AFY2	9.48119e-11	1.50185	0.71	0.323	1.84769e-06	0	10	ENSG00000099284
HSPE1	9.54055e-11	0.490384	0.986	1	1.85926e-06	0	2	ENSG00000115541
PHPT1	9.63207e-11	0.755817	0.971	0.924	1.8771e-06	0	9	ENSG00000054148
C11orf73	1.01909e-10	0.932367	0.899	0.797	1.986e-06	0	11	ENSG00000149196
SPC25	1.09547e-10	1.2825	0.826	0.563	2.13486e-06	0	2	ENSG00000152253
PTOV1	1.19588e-10	1.03395	0.957	0.734	2.33053e-06	0	19	ENSG00000104960
C20orf27	1.22812e-10	1.05919	0.855	0.506	2.39336e-06	0	20	ENSG00000101220
FDFT1	1.3218e-10	1.06701	0.971	0.911	2.57592e-06	0	8	ENSG00000079459
CTPS1	1.34797e-10	1.01837	0.928	0.715	2.62692e-06	0	1	ENSG00000171793
HJURP	1.49195e-10	1.10159	0.899	0.728	2.90751e-06	0	2	ENSG00000123485
PRR11	1.49402e-10	1.3896	0.71	0.304	2.91154e-06	0	17	ENSG00000068489
POLR2L	1.52703e-10	0.564804	0.986	0.994	2.97587e-06	0	11	ENSG00000177700
SNRNP25	1.67804e-10	1.02342	0.855	0.538	3.27016e-06	0	16	ENSG00000161981
HSD17B12	1.81804e-10	1.03971	0.899	0.69	3.543e-06	0	11	ENSG00000149084
MYBL2	1.94872e-10	0.938827	0.942	0.709	3.79766e-06	0	20	ENSG00000101057
PDS5B	1.97757e-10	0.759112	0.986	0.88	3.85389e-06	0	13	ENSG00000083642
REEP6	2.07008e-10	1.25474	0.87	0.576	4.03417e-06	0	19	ENSG00000115255
DPYSL2	2.31542e-10	1.3457	0.855	0.563	4.51229e-06	0	8	ENSG00000092964
MDH1	2.43148e-10	0.58122	1	0.968	4.73848e-06	0	2	ENSG00000014641
TBC1D1	2.51256e-10	0.873422	0.913	0.601	4.89647e-06	0	4	ENSG00000065882
FAM114A1	2.6543e-10	1.29903	0.681	0.278	5.17269e-06	0	4	ENSG00000197712
FGGY	2.83103e-10	1.21563	0.623	0.215	5.51712e-06	0	1	ENSG00000172456
GOLT1B	2.83878e-10	0.880649	0.928	0.652	5.53222e-06	0	12	ENSG00000111711
DNAJC9	3.07121e-10	0.842794	0.942	0.722	5.98517e-06	0	10	ENSG00000213551
NDUFAF3	3.17012e-10	0.8828	0.913	0.722	6.17794e-06	0	3	ENSG00000178057
AARS	3.30869e-10	0.809409	0.942	0.684	6.44797e-06	0	16	ENSG00000090861
PTTG1	3.3312e-10	0.794599	0.942	0.772	6.49185e-06	0	5	ENSG00000164611
CARHSP1	3.38467e-10	0.838265	0.899	0.639	6.59605e-06	0	16	ENSG00000153048
NOLC1	3.46503e-10	0.587324	0.986	0.962	6.75266e-06	0	10	ENSG00000166197
COPS7A	3.51373e-10	0.736802	0.942	0.759	6.84756e-06	0	12	ENSG00000111652
AFAP1L1	3.62141e-10	1.58253	0.609	0.228	7.05741e-06	0	5	ENSG00000157510
MAPK12	3.85954e-10	1.68636	0.609	0.241	7.52147e-06	0	22	ENSG00000188130
RPL26	3.88121e-10	0.723804	1	1	7.5637e-06	0	17	ENSG00000161970
FBLN1	3.99141e-10	1.03758	0.87	0.627	7.77845e-06	0	22	ENSG00000077942
TP53I13	4.08106e-10	1.19032	0.754	0.443	7.95317e-06	0	17	ENSG00000167543
TMSB10	4.3435e-10	0.493409	1	0.987	8.46461e-06	0	2	ENSG00000034510
NANOS3	4.52075e-10	2.08585	0.638	0.253	8.81004e-06	0	19	ENSG00000187556
COTL1	4.54136e-10	1.43706	0.768	0.462	8.8502e-06	0	16	ENSG00000103187
RPL35	4.85948e-10	0.551915	1	1	9.47015e-06	0	9	ENSG00000136942
SF3B2	5.12794e-10	0.657932	0.986	0.937	9.99334e-06	0	11	ENSG00000087365
RBBP5	5.13398e-10	1.02631	0.899	0.563	1.00051e-05	0	1	ENSG00000117222
CDT1	5.30024e-10	1.26347	0.754	0.342	1.03291e-05	0	16	ENSG00000167513
ACTG1	5.43506e-10	0.501657	1	1	1.05918e-05	0	17	ENSG00000184009
PPT1	5.51509e-10	0.862827	0.971	0.81	1.07478e-05	0	1	ENSG00000131238
GSTZ1	6.36815e-10	1.02422	0.826	0.563	1.24102e-05	0	14	ENSG00000100577
OBSL1	6.41253e-10	1.09767	0.884	0.582	1.24967e-05	0	2	ENSG00000124006
NCBP2	6.68915e-10	0.690742	0.957	0.791	1.30358e-05	0	3	ENSG00000114503
WDR61	6.70569e-10	0.724012	0.986	0.823	1.30681e-05	0	15	ENSG00000140395
LRPPRC	7.0008e-10	0.741383	0.986	0.918	1.36432e-05	0	2	ENSG00000138095
RUVBL2	7.1885e-10	0.66724	0.971	0.829	1.40089e-05	0	19	ENSG00000183207
POLD1	7.57833e-10	1.62286	0.884	0.741	1.47686e-05	0	19	ENSG00000062822
TECR	8.3022e-10	0.6484	0.986	0.968	1.61793e-05	0	19	ENSG00000099797
AHSA1	8.35807e-10	0.636854	1	0.956	1.62882e-05	0	14	ENSG00000100591
MEIS1	8.77488e-10	1.46564	0.739	0.418	1.71005e-05	0	2	ENSG00000143995
CNNM3	8.89695e-10	1.24065	0.826	0.557	1.73384e-05	0	2	ENSG00000168763
TUFM	9.07055e-10	0.555316	0.971	0.949	1.76767e-05	0	16	ENSG00000178952
NTHL1	9.46111e-10	0.980326	0.855	0.57	1.84378e-05	0	16	ENSG00000065057
SPTBN2	9.98697e-10	1.19352	0.783	0.38	1.94626e-05	0	11	ENSG00000173898
JAK1	1.03184e-09	0.675822	0.986	0.867	2.01086e-05	0	1	ENSG00000162434
HOXA5	1.0507e-09	1.18655	0.652	0.266	2.04761e-05	0	7	ENSG00000106004
CDH2	1.0566e-09	1.11155	0.826	0.456	2.05911e-05	0	18	ENSG00000170558
SLC35A1	1.05808e-09	1.17381	0.841	0.563	2.062e-05	0	6	ENSG00000164414
APLP1	1.09193e-09	1.29631	0.638	0.253	2.12796e-05	0	19	ENSG00000105290
LRRC75A-AS1	1.12213e-09	0.885548	0.913	0.823	2.18682e-05	0	17	ENSG00000175061
ATP6V1H	1.19001e-09	0.817875	0.957	0.816	2.31909e-05	0	8	ENSG00000047249
MARCKSL1	1.20055e-09	0.995653	0.87	0.551	2.33964e-05	0	1	ENSG00000175130
LIG1	1.26238e-09	0.7979	0.971	0.791	2.46012e-05	0	19	ENSG00000105486
CNDP2	1.31713e-09	1.1845	0.783	0.468	2.56682e-05	0	18	ENSG00000133313
COQ10B	1.36642e-09	1.0017	0.841	0.551	2.66289e-05	0	2	ENSG00000115520
BLOC1S1	1.40966e-09	0.845347	0.942	0.778	2.74714e-05	0	12	ENSG00000135441
EPB41L4A	1.42839e-09	1.11115	0.783	0.392	2.78365e-05	0	5	ENSG00000129595
RPL23	1.44341e-09	0.705346	0.986	0.924	2.81292e-05	0	17	ENSG00000125691
CDK5RAP3	1.52446e-09	0.793636	0.942	0.886	2.97086e-05	0	17	ENSG00000108465
PLEKHJ1	1.56344e-09	0.605773	0.986	0.911	3.04684e-05	0	19	ENSG00000104886
DCXR	1.56541e-09	0.752643	0.87	0.551	3.05067e-05	0	17	ENSG00000169738
ATP5B	1.57186e-09	0.462267	0.986	1	3.06325e-05	0	12	ENSG00000110955
C9orf78	1.79856e-09	0.597702	0.971	0.956	3.50504e-05	0	9	ENSG00000136819
CFAP97	1.85214e-09	0.897406	0.957	0.778	3.60945e-05	0	4	ENSG00000164323
CCPG1	1.86989e-09	1.14414	0.638	0.247	3.64404e-05	0	15	ENSG00000260916
RPS5	1.95312e-09	0.387482	1	1	3.80623e-05	0	19	ENSG00000083845
METAP1	2.12813e-09	1.01098	0.913	0.677	4.14729e-05	0	4	ENSG00000164024
SPCS2	2.16079e-09	0.494156	0.986	0.968	4.21096e-05	0	11	ENSG00000118363
PPP2R1A	2.26475e-09	0.697139	0.971	0.848	4.41354e-05	0	19	ENSG00000105568
P4HB	2.31015e-09	0.69079	0.971	0.905	4.50203e-05	0	17	ENSG00000185624
CPVL	2.43064e-09	0.651748	0.957	0.899	4.73683e-05	0	7	ENSG00000106066
EIF3H	2.47139e-09	0.497814	0.986	0.956	4.81624e-05	0	8	ENSG00000147677
KIT	2.47613e-09	0.708283	0.942	0.557	4.82549e-05	0	4	ENSG00000157404
TMTC4	2.59775e-09	1.18529	0.768	0.405	5.0625e-05	0	13	ENSG00000125247
HIST1H2AE	2.65945e-09	1.07314	0.667	0.272	5.18275e-05	0	6	ENSG00000277075
CAPG	2.76142e-09	1.41564	0.725	0.354	5.38146e-05	0	2	ENSG00000042493
HMGB2	2.88625e-09	0.574244	1	0.994	5.62473e-05	0	4	ENSG00000164104
HMGN3	2.89549e-09	1.10905	0.87	0.766	5.64272e-05	0	6	ENSG00000118418
EPB41L5	3.12048e-09	0.670155	0.986	0.892	6.0812e-05	0	2	ENSG00000115109
GSTA4	3.21639e-09	1.12998	0.681	0.266	6.26809e-05	0	6	ENSG00000170899
SLC37A4	3.29739e-09	1.53999	0.667	0.354	6.42596e-05	0	11	ENSG00000137700
NONO	3.3657e-09	0.461173	0.986	0.981	6.55909e-05	0	X	ENSG00000147140
PET100	3.38994e-09	0.817535	0.957	0.918	6.60631e-05	0	19	ENSG00000229833
GLIPR2	3.64496e-09	1.12129	0.696	0.285	7.10331e-05	0	9	ENSG00000122694
ATP6V0B	3.71864e-09	0.585085	1	0.962	7.24689e-05	0	1	ENSG00000117410
MAGOHB	3.91834e-09	0.79006	0.942	0.835	7.63605e-05	0	12	ENSG00000111196
MCM4	3.94329e-09	0.784775	0.986	0.943	7.68468e-05	0	8	ENSG00000104738
C12orf49	3.94615e-09	1.12378	0.855	0.551	7.69025e-05	0	12	ENSG00000111412
SLC35B4	4.01396e-09	0.794915	0.928	0.671	7.82241e-05	0	7	ENSG00000205060
TMSB15A	4.13644e-09	0.83621	0.899	0.601	8.0611e-05	0	X	ENSG00000158164
NME1	4.14191e-09	0.73425	0.971	0.886	8.07175e-05	0	17	ENSG00000239672
FBLN2	4.31863e-09	1.01523	0.783	0.367	8.41615e-05	0	3	ENSG00000163520
TSEN34	4.51448e-09	0.887283	0.913	0.595	8.79782e-05	0	19	ENSG00000170892
TIMM17A	4.51622e-09	0.759009	0.986	0.861	8.8012e-05	0	1	ENSG00000134375
NCL	4.5393e-09	0.3587	1	0.987	8.84619e-05	0	2	ENSG00000115053
FAM173B	4.61419e-09	1.20987	0.739	0.411	8.99213e-05	0	5	ENSG00000150756
NDUFA1	4.72315e-09	0.427582	1	1	9.20448e-05	0	X	ENSG00000125356
POLRMT	4.73735e-09	0.897698	0.942	0.791	9.23215e-05	0	19	ENSG00000099821
MCM5	4.89875e-09	0.857278	1	0.829	9.54669e-05	0	22	ENSG00000100297
EIF3K	4.97576e-09	0.530948	1	0.949	9.69676e-05	0	19	ENSG00000178982
TMEM123	4.99433e-09	0.789409	0.971	0.854	9.73295e-05	0	11	ENSG00000152558
SUCLG2	5.13164e-09	1.14334	0.667	0.297	0.000100005	0	3	ENSG00000172340
RAMP2	5.66239e-09	1.08687	0.841	0.595	0.000110349	0	17	ENSG00000131477
FAM21C	6.11259e-09	0.904349	0.928	0.677	0.000119122	0	10	ENSG00000172661
SDC2	6.21879e-09	1.33446	0.783	0.475	0.000121192	0	8	ENSG00000169439
ARL2	6.21942e-09	0.561574	0.971	0.949	0.000121204	0	11	ENSG00000213465
GRWD1	6.55846e-09	1.06835	0.826	0.519	0.000127811	0	19	ENSG00000105447
NUDT11	6.59953e-09	1.22859	0.826	0.475	0.000128612	0	X	ENSG00000196368
APEX1	6.82789e-09	0.921538	0.913	0.747	0.000133062	0	14	ENSG00000100823
TIMM50	6.83073e-09	0.661042	0.986	0.905	0.000133117	0	19	ENSG00000105197
YPEL1	6.83176e-09	1.10132	0.696	0.304	0.000133137	0	22	ENSG00000100027
PSMB10	6.86718e-09	1.05104	0.739	0.418	0.000133828	0	16	ENSG00000205220
PTRH1	7.02533e-09	1.07231	0.754	0.399	0.00013691	0	9	ENSG00000187024
AP1S1	7.17857e-09	0.857309	0.855	0.481	0.000139896	0	7	ENSG00000106367
SLC23A2	7.41471e-09	1.42762	0.696	0.342	0.000144498	0	20	ENSG00000089057
TWF2	7.59707e-09	1.42652	0.667	0.335	0.000148052	0	3	ENSG00000247596
MAD2L2	7.83353e-09	0.916219	0.884	0.633	0.00015266	0	1	ENSG00000116670
DSCC1	7.88815e-09	1.1315	0.783	0.411	0.000153724	0	8	ENSG00000136982
ATIC	8.15825e-09	0.901846	0.899	0.652	0.000158988	0	2	ENSG00000138363
PSMC3	8.73875e-09	0.556167	0.986	0.949	0.000170301	0	11	ENSG00000165916
PWP1	8.90733e-09	0.520766	0.986	0.943	0.000173586	0	12	ENSG00000136045
PRPSAP1	9.45233e-09	0.458493	0.986	0.962	0.000184207	0	17	ENSG00000161542
DARS	9.65765e-09	0.758174	0.928	0.741	0.000188208	0	2	ENSG00000115866
NMRAL1	9.77289e-09	0.945049	0.783	0.399	0.000190454	0	16	ENSG00000153406
LOC100506548	9.99509e-09	0.85013	0.87	0.595	0.000194784	0	NA	NA
IMP4	1.00326e-08	0.814009	0.884	0.557	0.000195515	0	2	ENSG00000136718
KLHL21	1.07906e-08	1.43438	0.623	0.266	0.000210287	0	1	ENSG00000162413
SELM	1.0794e-08	0.837133	0.884	0.684	0.000210354	0	22	ENSG00000198832
PLEKHB2	1.11819e-08	0.61546	0.971	0.962	0.000217914	0	2	ENSG00000115762
GPI	1.14996e-08	0.639648	0.971	0.886	0.000224104	0	19	ENSG00000105220
MIEN1	1.20465e-08	0.778444	0.913	0.652	0.000234762	0	17	ENSG00000141741
ALDH9A1	1.24422e-08	0.717127	0.928	0.728	0.000242474	0	1	ENSG00000143149
NCAPD2	1.28361e-08	1.07491	0.725	0.361	0.00025015	0	12	ENSG00000010292
HSPH1	1.32239e-08	0.575647	1	0.956	0.000257708	0	13	ENSG00000120694
NME4	1.35535e-08	1.04123	0.71	0.316	0.00026413	0	16	ENSG00000103202
TMEM256	1.3636e-08	0.779283	0.841	0.601	0.000265738	0	17	ENSG00000205544
C19orf60	1.40558e-08	0.776289	0.942	0.829	0.000273919	0	19	ENSG00000006015
LSG1	1.45857e-08	0.684079	0.942	0.677	0.000284246	0	3	ENSG00000041802
FASN	1.47661e-08	1.48688	0.638	0.297	0.000287762	0	17	ENSG00000169710
COX14	1.50093e-08	0.732012	0.971	0.842	0.000292501	0	12	ENSG00000178449
MCM3	1.54203e-08	0.646092	1	0.949	0.000300511	0	6	ENSG00000112118
SOD1	1.58311e-08	0.419935	1	1	0.000308517	0	21	ENSG00000142168
CIB1	1.65239e-08	0.858938	0.884	0.677	0.000322018	0	15	ENSG00000185043
BAG6	1.73391e-08	0.784311	0.971	0.886	0.000337904	0	6	ENSG00000204463
NOL7	1.7503e-08	0.5432	0.986	0.892	0.000341098	0	6	ENSG00000225921
IFI30	1.78229e-08	1.36191	0.609	0.259	0.000347332	0	19	ENSG00000216490
PTPRU	1.8322e-08	1.12811	0.783	0.443	0.00035706	0	1	ENSG00000060656
SNRPE	1.89258e-08	0.442693	1	0.987	0.000368826	0	1	ENSG00000182004
SHMT1	1.97825e-08	0.88271	0.797	0.481	0.000385522	0	17	ENSG00000176974
PSMA7	1.98379e-08	0.621314	1	0.911	0.0003866	0	20	ENSG00000101182
DDX50	2.02326e-08	0.546332	0.986	0.886	0.000394294	0	10	ENSG00000107625
ZNF766	2.03806e-08	0.830487	0.899	0.665	0.000397177	0	19	ENSG00000196214
UBXN8	2.13655e-08	0.997996	0.797	0.475	0.000416371	0	8	ENSG00000104691
MRPL16	2.29091e-08	0.552853	0.986	0.905	0.000446452	0	11	ENSG00000166902
FOXP1	2.3199e-08	0.955722	0.841	0.633	0.000452102	0	3	ENSG00000114861
BOP1	2.42349e-08	1.29342	0.739	0.462	0.000472289	0	8	ENSG00000261236
RFX5	2.58218e-08	1.0543	0.696	0.361	0.000503215	0	1	ENSG00000143390
TXNRD1	2.74055e-08	0.658592	0.957	0.899	0.000534078	0	12	ENSG00000198431
YIF1B	2.95334e-08	0.832708	0.884	0.639	0.000575547	0	19	ENSG00000167645
PGLS	2.97133e-08	1.17003	0.681	0.329	0.000579053	0	19	ENSG00000130313
DPP3	3.00906e-08	1.01476	0.725	0.373	0.000586405	0	11	ENSG00000254986
ZNF207	3.0665e-08	0.608337	0.986	0.918	0.0005976	0	17	ENSG00000010244
BLVRA	3.24412e-08	0.747827	0.899	0.722	0.000632214	0	7	ENSG00000106605
FIS1	3.50669e-08	0.562316	0.971	0.956	0.000683385	0	7	ENSG00000214253
DPM3	3.51651e-08	1.30221	0.725	0.405	0.000685297	0	1	ENSG00000179085
VAMP5	3.5553e-08	1.09634	0.681	0.348	0.000692856	0	2	ENSG00000168899
AAMP	3.7651e-08	0.65319	0.957	0.854	0.000733743	0	2	ENSG00000127837
RPL36	3.83036e-08	0.421287	1	1	0.000746461	0	19	ENSG00000130255
PPP1CA	4.08266e-08	0.756889	0.928	0.715	0.000795629	0	11	ENSG00000172531
TMEM14C	4.1338e-08	0.629379	0.942	0.861	0.000805594	0	6	ENSG00000111843
PAFAH1B3	4.13581e-08	0.678147	0.957	0.81	0.000805987	0	19	ENSG00000079462
ETFB	4.16925e-08	0.745247	0.899	0.722	0.000812503	0	19	ENSG00000105379
PSMA2	4.23115e-08	0.40835	1	0.994	0.000824567	0	7	ENSG00000106588
PIM2	4.26798e-08	0.697412	0.884	0.538	0.000831745	0	X	ENSG00000102096
MAGT1	4.29845e-08	0.723853	0.971	0.892	0.000837683	0	X	ENSG00000102158
HSPA1B	4.84671e-08	1.40037	0.899	0.747	0.000944527	0	6	ENSG00000204388
SNRPA	4.92642e-08	0.761335	0.87	0.696	0.000960062	0	19	ENSG00000077312
FAM96B	5.15823e-08	0.432246	1	0.987	0.00100524	0	16	ENSG00000166595
APOO	5.48124e-08	0.527189	0.971	0.956	0.00106818	0	X	ENSG00000184831
ARPP19	5.48639e-08	0.453031	1	1	0.00106919	0	15	ENSG00000128989
HSP90AA1	5.62322e-08	0.305689	1	1	0.00109585	0	14	ENSG00000080824
SET	5.62322e-08	0.560553	1	1	0.00109585	0	9	ENSG00000119335
ALKBH7	5.68272e-08	0.628171	0.928	0.835	0.00110745	0	19	ENSG00000125652
STIP1	5.97993e-08	0.481788	1	0.994	0.00116537	0	11	ENSG00000168439
YWHAE	5.97993e-08	0.344259	0.986	1	0.00116537	0	17	ENSG00000108953
BCLAF1	6.28002e-08	0.544361	0.971	0.981	0.00122385	0	6	ENSG00000029363
C9orf16	6.37399e-08	0.854616	0.87	0.62	0.00124216	0	9	ENSG00000171159
MARS	6.65875e-08	0.633032	0.942	0.778	0.00129766	0	12	ENSG00000166986
SETD3	6.6965e-08	0.699171	0.942	0.816	0.00130501	0	14	ENSG00000183576
PFKL	6.87304e-08	1.13296	0.725	0.411	0.00133942	0	21	ENSG00000141959
TP53BP1	6.98842e-08	0.787645	0.928	0.703	0.0013619	0	15	ENSG00000067369
OSBPL3	7.02508e-08	0.874901	0.797	0.405	0.00136905	0	7	ENSG00000070882
RSU1	7.02862e-08	0.651132	0.884	0.601	0.00136974	0	10	ENSG00000148484
MZT2A	7.0756e-08	0.612451	0.986	0.861	0.00137889	0	2	ENSG00000173272
PPOX	7.24558e-08	1.20653	0.609	0.266	0.00141202	0	1	ENSG00000143224
RPL36AL	7.33865e-08	0.513	0.971	0.924	0.00143016	0	14	ENSG00000165502
PDLIM7	7.45304e-08	0.875263	0.812	0.513	0.00145245	0	5	ENSG00000196923
TCEB2	7.45477e-08	0.33329	1	1	0.00145278	0	16	ENSG00000103363
KIAA0020	7.97069e-08	0.490187	0.971	0.905	0.00155333	0	9	ENSG00000080608
GOT2	8.3627e-08	0.675607	0.913	0.703	0.00162972	0	16	ENSG00000125166
RPL10A	8.42048e-08	0.529947	1	0.994	0.00164098	0	6	ENSG00000198755
HNRNPA1	8.59299e-08	0.826271	0.986	0.88	0.0016746	0	12	ENSG00000135486
PRELID1	8.74638e-08	0.810623	0.652	0.304	0.0017045	0	5	ENSG00000169230
EIF4EBP2	9.83999e-08	0.717179	0.942	0.778	0.00191762	0	10	ENSG00000148730
BRD3	9.95185e-08	0.853532	0.913	0.728	0.00193942	0	9	ENSG00000169925
TYRO3	9.96604e-08	1.27273	0.739	0.418	0.00194218	0	15	ENSG00000092445
HMG20B	1.01284e-07	0.998117	0.696	0.348	0.00197382	0	19	ENSG00000064961
RRP9	1.03733e-07	0.930298	0.884	0.658	0.00202155	0	3	ENSG00000114767
CDK4	1.05706e-07	0.652561	0.913	0.684	0.00205999	0	12	ENSG00000135446
TSN	1.05981e-07	0.475987	0.986	0.975	0.00206535	0	2	ENSG00000211460
MORF4L1	1.07283e-07	0.35663	1	1	0.00209073	0	15	ENSG00000185787
ABCE1	1.12838e-07	0.627402	0.971	0.848	0.00219899	0	4	ENSG00000164163
MAP1S	1.13419e-07	0.742736	0.913	0.658	0.00221031	0	19	ENSG00000130479
ZNF428	1.17625e-07	1.08962	0.797	0.5	0.00229228	0	19	ENSG00000131116
ASNA1	1.22329e-07	0.551937	0.986	0.892	0.00238394	0	19	ENSG00000198356
ABHD11	1.23008e-07	1.22005	0.638	0.329	0.00239717	0	7	ENSG00000106077
RPL9	1.26965e-07	0.407802	1	1	0.00247429	0	4	ENSG00000163682
SNX6	1.29773e-07	0.592102	0.971	0.937	0.00252901	0	14	ENSG00000129515
POGLUT1	1.33551e-07	1.1417	0.681	0.329	0.00260265	0	3	ENSG00000163389
FYTTD1	1.34787e-07	0.508697	1	0.968	0.00262673	0	3	ENSG00000122068
MPST	1.42971e-07	1.20919	0.623	0.291	0.00278621	0	22	ENSG00000128309
GNB2	1.44373e-07	1.0898	0.812	0.525	0.00281354	0	7	ENSG00000172354
GMNN	1.4471e-07	0.58051	0.971	0.956	0.00282011	0	6	ENSG00000112312
HAUS7	1.4498e-07	0.540842	0.957	0.918	0.00282537	0	X	ENSG00000213397
WIPF3	1.51759e-07	1.12002	0.797	0.601	0.00295748	0	7	ENSG00000122574
CALU	1.56674e-07	0.611057	0.971	0.911	0.00305326	0	7	ENSG00000128595
BCAS3	1.56879e-07	1.00924	0.783	0.513	0.00305727	0	17	ENSG00000141376
TRIM28	1.71058e-07	0.75311	1	0.956	0.00333359	0	19	ENSG00000130726
CTNNAL1	1.7286e-07	0.593427	0.971	0.778	0.0033687	0	9	ENSG00000119326
ERI3	1.73116e-07	0.662942	0.971	0.816	0.00337368	0	1	ENSG00000117419
UQCC3	1.79393e-07	0.689783	0.899	0.797	0.003496	0	11	ENSG00000204922
COPZ1	1.82886e-07	0.558863	0.971	0.861	0.00356409	0	12	ENSG00000111481
CREB3L4	1.83437e-07	1.03698	0.638	0.297	0.00357482	0	1	ENSG00000143578
GCSH	1.83841e-07	0.759796	0.913	0.728	0.0035827	0	16	ENSG00000140905
PSMB4	1.89907e-07	0.554824	0.971	0.93	0.00370091	0	1	ENSG00000159377
AHCY	1.90263e-07	0.656436	0.928	0.791	0.00370785	0	20	ENSG00000101444
TBC1D5	1.9245e-07	0.830926	0.899	0.658	0.00375046	0	3	ENSG00000131374
SUPT16H	1.92673e-07	0.394237	1	1	0.0037548	0	14	ENSG00000092201
GTF3A	1.94183e-07	0.429477	0.986	0.911	0.00378423	0	13	ENSG00000122034
TBCB	1.94735e-07	0.428179	0.971	0.949	0.00379499	0	19	ENSG00000105254
CASP3	1.99905e-07	0.601719	0.899	0.696	0.00389575	0	4	ENSG00000164305
RPS11	2.06834e-07	0.398454	1	0.994	0.00403078	0	19	ENSG00000142534
CUL1	2.06905e-07	0.719501	0.942	0.81	0.00403217	0	7	ENSG00000055130
BABAM1	2.07091e-07	0.547937	0.957	0.867	0.0040358	0	19	ENSG00000105393
RPL22	2.19367e-07	0.545686	0.986	0.975	0.00427503	0	1	ENSG00000116251
SDCBP	2.21295e-07	0.519232	0.986	0.842	0.0043126	0	8	ENSG00000137575
DRAP1	2.23735e-07	0.478102	1	0.905	0.00436014	0	11	ENSG00000175550
TJP2	2.2697e-07	1.21728	0.71	0.468	0.00442318	0	9	ENSG00000119139
SF3B5	2.29124e-07	0.696	0.913	0.816	0.00446518	0	6	ENSG00000169976
SDHA	2.32501e-07	0.462224	0.957	0.962	0.00453099	0	5	ENSG00000073578
MAP3K11	2.50903e-07	0.922874	0.696	0.335	0.00488959	0	11	ENSG00000173327
ATP5G3	2.52637e-07	0.358032	1	0.994	0.00492338	0	2	ENSG00000154518
KPNA2	2.55616e-07	0.716878	1	1	0.00498145	0	17	ENSG00000182481
SKIV2L2	2.57844e-07	0.638168	0.928	0.867	0.00502486	0	5	ENSG00000039123
ATP5O	2.63196e-07	0.375511	0.986	0.981	0.00512916	0	21	ENSG00000241837
AKIRIN1	2.64991e-07	0.567578	0.986	0.873	0.00516415	0	1	ENSG00000174574
CDK1	2.67534e-07	0.721057	0.87	0.62	0.00521371	0	10	ENSG00000170312
RPL31	2.7103e-07	0.432768	1	1	0.00528184	0	2	ENSG00000071082
PTMS	2.76176e-07	1.06571	0.638	0.316	0.00538211	0	12	ENSG00000159335
E2F1	2.94042e-07	0.812225	0.667	0.323	0.0057303	0	20	ENSG00000101412
TCEAL4	2.99244e-07	0.538625	0.986	0.968	0.00583167	0	X	ENSG00000133142
REEP1	3.1887e-07	1.04097	0.696	0.354	0.00621414	0	2	ENSG00000068615
DNM2	3.23817e-07	0.852781	0.826	0.519	0.00631054	0	19	ENSG00000079805
TOR1AIP1	3.25029e-07	0.656656	0.855	0.551	0.00633417	0	1	ENSG00000143337
SSU72	3.27939e-07	0.54577	0.913	0.652	0.00639088	0	1	ENSG00000160075
DBN1	3.44989e-07	1.11755	0.725	0.494	0.00672314	0	5	ENSG00000113758
PIH1D1	3.53567e-07	0.621259	0.884	0.576	0.00689031	0	19	ENSG00000104872
NDUFB9	3.54272e-07	0.28818	1	0.987	0.00690405	0	8	ENSG00000147684
AP3M2	3.54819e-07	0.647286	0.928	0.88	0.00691471	0	8	ENSG00000070718
EIF3I	3.6608e-07	0.583043	0.971	0.835	0.00713418	0	1	ENSG00000084623
GSS	3.82942e-07	0.950237	0.71	0.424	0.00746278	0	20	ENSG00000100983
SERPINB9	4.02636e-07	0.698936	0.884	0.854	0.00784657	0	6	ENSG00000170542
LSM2	4.05746e-07	0.523908	0.942	0.937	0.00790718	0	6	ENSG00000204392
RPSAP9	4.1016e-07	0.631997	0.957	0.924	0.0079932	0	9	ENSG00000234618
SPTSSA	4.13614e-07	0.741207	0.681	0.285	0.00806051	0	14	ENSG00000165389
SRD5A3	4.28591e-07	0.562999	0.783	0.506	0.00835239	0	4	ENSG00000128039
FBXW4	4.45816e-07	1.04702	0.754	0.5	0.00868806	0	10	ENSG00000107829
CANX	4.51418e-07	0.456287	1	0.975	0.00879723	0	5	ENSG00000127022
PPIL1	4.53691e-07	0.500962	0.942	0.734	0.00884153	0	6	ENSG00000137168
PARP1	4.56654e-07	0.353727	1	0.981	0.00889927	0	1	ENSG00000143799
PSMA5	4.61679e-07	0.528874	1	0.949	0.00899721	0	1	ENSG00000143106
ZYX	4.78897e-07	0.491924	0.696	0.31	0.00933275	0	7	ENSG00000159840
SRPRB	4.90077e-07	0.64004	0.942	0.81	0.00955062	0	3	ENSG00000144867
DNM1L	4.99998e-07	0.406113	1	0.937	0.00974395	0	12	ENSG00000087470
RPS12	5.00552e-07	0.399949	1	0.994	0.00975476	0	6	ENSG00000112306
GPT2	5.00576e-07	0.726005	0.826	0.513	0.00975523	0	16	ENSG00000166123
NANS	5.01875e-07	0.723544	0.826	0.671	0.00978055	0	9	ENSG00000095380
SLC29A1	5.30481e-07	0.550012	0.71	0.361	0.010338	0	6	ENSG00000112759
H2AFJ	5.41078e-07	1.00363	0.609	0.272	0.0105445	0	12	ENSG00000246705
HAUS1	5.53974e-07	0.679867	0.928	0.842	0.0107959	0	18	ENSG00000152240
MLEC	5.83767e-07	0.693783	0.957	0.88	0.0113764	0	12	ENSG00000110917
DAZAP2	5.8689e-07	0.651115	0.899	0.684	0.0114373	0	12	ENSG00000183283
EEF2	5.87318e-07	0.503687	1	0.987	0.0114456	0	19	ENSG00000167658
FDPS	5.92034e-07	0.816022	0.725	0.399	0.0115376	0	1	ENSG00000160752
SRM	5.92363e-07	0.944889	0.841	0.639	0.011544	0	1	ENSG00000116649
FAM120C	5.95203e-07	0.897353	0.754	0.487	0.0115993	0	X	ENSG00000184083
SHQ1	6.06798e-07	0.840142	0.884	0.665	0.0118253	0	3	ENSG00000144736
RPL3	6.21691e-07	0.318683	1	1	0.0121155	0	22	ENSG00000100316
STRA13	6.42774e-07	0.740239	0.957	0.905	0.0125264	0	3	ENSG00000134107
MGMT	6.52146e-07	0.631589	0.899	0.703	0.012709	0	10	ENSG00000170430
PDPN	6.6168e-07	0.42546	0.855	0.462	0.0128948	0	1	ENSG00000162493
TIMELESS	6.66388e-07	0.805603	0.841	0.614	0.0129866	0	12	ENSG00000111602
TMEM120A	6.70529e-07	1.09914	0.725	0.487	0.0130673	0	7	ENSG00000189077
SNRPD1	7.04256e-07	0.365604	1	0.987	0.0137245	0	18	ENSG00000167088
BCKDK	7.19623e-07	0.705055	0.884	0.658	0.014024	0	16	ENSG00000103507
SNRPD3	7.20363e-07	0.318697	1	0.987	0.0140384	0	22	ENSG00000100028
RUVBL1	7.47193e-07	0.538282	0.957	0.93	0.0145613	0	3	ENSG00000175792
MXRA7	7.88924e-07	0.893313	0.783	0.538	0.0153745	0	17	ENSG00000182534
PHF13	7.92324e-07	0.612369	0.884	0.57	0.0154408	0	1	ENSG00000116273
PREP	8.01578e-07	1.20863	0.609	0.329	0.0156212	0	6	ENSG00000085377
TRAPPC2L	8.15203e-07	0.474036	0.971	0.968	0.0158867	0	16	ENSG00000167515
NDUFS4	8.15318e-07	0.58331	0.971	0.873	0.0158889	0	5	ENSG00000164258
USP12	8.66767e-07	1.05811	0.739	0.424	0.0168915	0	13	ENSG00000152484
ERICH1	8.76028e-07	0.629087	0.928	0.778	0.017072	0	8	ENSG00000104714
AHI1	8.98291e-07	0.61883	0.971	0.911	0.0175059	0	6	ENSG00000135541
MRPL34	9.05442e-07	0.807107	0.87	0.652	0.0176452	0	19	ENSG00000130312
LDHB	9.22613e-07	0.539654	1	0.975	0.0179799	0	12	ENSG00000111716
XRCC6	9.22672e-07	0.325459	1	1	0.017981	0	22	ENSG00000196419
STOML2	9.23814e-07	0.435905	0.957	0.918	0.0180033	0	9	ENSG00000165283
HK1	9.45425e-07	0.883787	0.623	0.285	0.0184244	0	10	ENSG00000156515
MTAP	9.617e-07	0.965311	0.667	0.361	0.0187416	0	9	ENSG00000099810
RNASEH2A	9.69526e-07	0.767672	0.913	0.778	0.0188941	0	19	ENSG00000104889
NASP	1.009e-06	0.362366	1	1	0.0196635	0	1	ENSG00000132780
PABPC4	1.03175e-06	0.539245	1	0.981	0.0201067	0	1	ENSG00000090621
SLC25A11	1.08407e-06	0.851128	0.884	0.677	0.0211264	0	17	ENSG00000108528
MSMO1	1.09232e-06	1.00818	0.754	0.544	0.0212872	0	4	ENSG00000052802
GCAT	1.1085e-06	0.715242	0.783	0.513	0.0216025	0	22	ENSG00000100116
RCC1	1.1128e-06	0.93432	0.725	0.405	0.0216863	0	1	ENSG00000180198
POLR2G	1.15996e-06	0.430561	0.986	0.848	0.0226053	0	11	ENSG00000168002
MAPRE1	1.19475e-06	0.550218	0.957	0.823	0.0232832	0	20	ENSG00000101367
EXO1	1.20249e-06	0.853925	0.696	0.373	0.0234341	0	1	ENSG00000174371
RPN2	1.20557e-06	0.28837	0.971	1	0.0234941	0	20	ENSG00000118705
EIF3F	1.20882e-06	0.461631	0.986	0.918	0.0235574	0	11	ENSG00000175390
SPIN1	1.22908e-06	0.50057	1	0.911	0.0239523	0	9	ENSG00000106723
RPL36A	1.23559e-06	0.721753	0.942	0.791	0.0240792	0	X	ENSG00000241343
GINS1	1.25026e-06	0.712116	0.739	0.437	0.024365	0	20	ENSG00000101003
U2AF1	1.25925e-06	0.427753	1	0.943	0.0245403	0	21	ENSG00000160201
SNX10	1.26975e-06	0.907727	0.725	0.392	0.0247449	0	7	ENSG00000086300
C10orf32	1.28418e-06	0.558407	0.928	0.848	0.0250261	0	10	ENSG00000166275
HAUS4	1.29265e-06	0.639134	0.942	0.81	0.0251912	0	14	ENSG00000092036
CEP41	1.3111e-06	0.564842	0.884	0.671	0.0255507	0	7	ENSG00000106477
CDC5L	1.31485e-06	0.422368	1	0.924	0.0256237	0	6	ENSG00000096401
DNMT1	1.31621e-06	0.448531	0.986	0.949	0.0256503	0	19	ENSG00000130816
FAM161A	1.31633e-06	0.715391	0.87	0.582	0.0256526	0	2	ENSG00000170264
SRPK2	1.32082e-06	0.538714	0.971	0.886	0.0257402	0	7	ENSG00000135250
PBK	1.33942e-06	0.754486	0.913	0.766	0.0261025	0	8	ENSG00000168078
SHKBP1	1.47305e-06	0.804058	0.739	0.462	0.0287068	0	19	ENSG00000160410
NDUFA12	1.47877e-06	0.404489	0.986	0.981	0.0288183	0	12	ENSG00000184752
APEH	1.49732e-06	0.574305	0.884	0.747	0.0291797	0	3	ENSG00000164062
NDUFA11	1.53479e-06	0.407799	0.986	0.937	0.02991	0	19	ENSG00000174886
SMYD3	1.5559e-06	0.385679	0.812	0.576	0.0303214	0	1	ENSG00000185420
TK1	1.6362e-06	1.58454	0.623	0.367	0.0318863	0	17	ENSG00000167900
PRDX2	1.65174e-06	0.461238	0.913	0.684	0.0321891	0	19	ENSG00000167815
RHOA	1.67778e-06	0.408874	0.971	1	0.0326966	0	3	ENSG00000067560
C4orf46	1.6924e-06	0.748766	0.812	0.532	0.0329815	0	4	ENSG00000205208
MRPS26	1.72522e-06	0.603569	0.913	0.88	0.0336211	0	20	ENSG00000125901
GPATCH11	1.74068e-06	0.354204	1	0.88	0.0339223	0	2	ENSG00000152133
SLIRP	1.75283e-06	0.443651	1	1	0.0341591	0	14	ENSG00000119705
NUTF2	1.83015e-06	0.441841	0.971	0.962	0.035666	0	16	ENSG00000102898
FAM21A	1.83274e-06	0.699645	0.884	0.772	0.0357164	0	10	ENSG00000099290
ZNF28	1.84897e-06	1.19828	0.638	0.392	0.0360326	0	19	ENSG00000198538
SPR	1.85097e-06	0.6045	0.739	0.386	0.0360717	0	2	ENSG00000116096
RPL35A	1.85117e-06	0.376016	1	0.994	0.0360755	0	3	ENSG00000182899
WDR54	1.86419e-06	0.8719	0.826	0.646	0.0363293	0	2	ENSG00000005448
RANBP1	1.8701e-06	0.882011	0.971	0.956	0.0364445	0	22	ENSG00000099901
POLR1C	1.88621e-06	0.570887	0.942	0.873	0.0367585	0	6	ENSG00000171453
MND1	1.89493e-06	0.513565	0.971	0.88	0.0369283	0	4	ENSG00000121211
SLC20A1	1.95286e-06	0.674917	0.87	0.684	0.0380574	0	2	ENSG00000144136
RASSF3	1.9714e-06	1.17949	0.696	0.411	0.0384187	0	12	ENSG00000153179
NLRP7	1.99801e-06	0.57371	0.928	0.608	0.0389372	0	19	ENSG00000167634
LCLAT1	2.0033e-06	0.68512	0.928	0.728	0.0390404	0	2	ENSG00000172954
UPP1	2.08079e-06	0.986383	0.681	0.373	0.0405503	0	7	ENSG00000183696
TPD52	2.11756e-06	0.583025	0.797	0.468	0.041267	0	8	ENSG00000076554
COMMD4	2.17745e-06	0.538444	0.971	0.956	0.0424342	0	15	ENSG00000140365
MXD4	2.20113e-06	0.637725	0.768	0.462	0.0428955	0	4	ENSG00000123933
KIF22	2.2219e-06	0.529872	0.957	0.937	0.0433003	0	16	ENSG00000079616
CCT3	2.22674e-06	0.295412	1	1	0.0433947	0	1	ENSG00000163468
KIF9	2.26456e-06	0.735333	0.783	0.544	0.0441318	0	3	ENSG00000088727
CAMK2G	2.38362e-06	0.795291	0.826	0.513	0.0464519	0	10	ENSG00000148660
CACYBP	2.40178e-06	0.368525	1	1	0.0468058	0	1	ENSG00000116161
CHEK2	2.44681e-06	0.851179	0.913	0.81	0.0476834	0	22	ENSG00000183765
SERPINE2	2.45674e-06	0.685105	0.855	0.677	0.047877	0	2	ENSG00000135919
TIMM17B	2.51441e-06	0.447871	0.928	0.943	0.0490009	0	X	ENSG00000126768
RNH1	2.54992e-06	0.480058	0.971	0.905	0.0496929	0	11	ENSG00000023191
SYCP3	6.13798e-26	1.59904	1	1	1.19617e-21	1	12	ENSG00000139351
PRDM9	5.18348e-25	2.8219	0.959	0.331	1.01016e-20	1	5	ENSG00000164256
SPDYA	1.80794e-24	2.51559	0.98	0.461	3.52331e-20	1	2	ENSG00000163806
C9orf84	4.03622e-24	2.22349	1	0.494	7.86579e-20	1	9	ENSG00000165181
SMC1B	5.39512e-24	1.41436	1	0.994	1.0514e-19	1	22	ENSG00000077935
SYNGR4	5.5757e-24	2.91147	0.98	0.489	1.08659e-19	1	19	ENSG00000105467
SPATA22	5.91731e-24	1.95201	1	0.815	1.15317e-19	1	17	ENSG00000141255
MEIOB	9.87388e-24	2.02148	1	0.612	1.92422e-19	1	16	ENSG00000162039
TNFAIP8L3	4.15028e-23	2.84377	0.878	0.219	8.08808e-19	1	15	ENSG00000183578
TCTEX1D2	5.37417e-23	1.50593	1	0.938	1.04732e-18	1	3	ENSG00000213123
HLTF	5.38776e-23	1.32298	1	0.949	1.04997e-18	1	3	ENSG00000071794
SYCE2	6.95831e-23	2.57866	0.98	0.646	1.35604e-18	1	19	ENSG00000161860
ESCO2	8.29607e-23	1.72893	1	0.921	1.61674e-18	1	8	ENSG00000171320
ZCCHC17	8.39092e-23	1.1915	1	0.989	1.63522e-18	1	1	ENSG00000121766
HPRT1	1.33051e-22	1.56957	1	0.961	2.59289e-18	1	X	ENSG00000165704
RAD51AP2	1.96961e-22	2.75552	0.959	0.466	3.83837e-18	1	2	ENSG00000214842
IQCB1	2.83165e-22	1.66261	0.98	0.91	5.51832e-18	1	3	ENSG00000173226
CENPU	5.11326e-22	1.27991	1	0.938	9.96472e-18	1	4	ENSG00000151725
CCNB3	3.51934e-21	1.99982	1	0.573	6.8585e-17	1	X	ENSG00000147082
SYCE3	3.90441e-21	2.00966	1	0.691	7.60892e-17	1	22	ENSG00000217442
FAM9C	5.04105e-21	1.88835	1	0.775	9.824e-17	1	X	ENSG00000187268
ZCWPW1	7.75665e-21	1.44299	1	0.994	1.51162e-16	1	7	ENSG00000078487
CKAP5	1.17684e-20	1.22868	1	0.966	2.29342e-16	1	11	ENSG00000175216
CASC5	1.28719e-20	1.46016	1	0.944	2.50847e-16	1	15	ENSG00000137812
POLN	1.32402e-20	1.87168	0.959	0.506	2.58024e-16	1	4	ENSG00000130997
HORMAD2	1.39319e-20	2.16808	0.918	0.365	2.71505e-16	1	22	ENSG00000176635
SPO11	1.42125e-20	1.76227	1	0.596	2.76974e-16	1	20	ENSG00000054796
SCML1	1.4302e-20	2.08951	0.98	0.669	2.78718e-16	1	X	ENSG00000047634
U2SURP	2.35212e-20	0.89214	1	0.983	4.58382e-16	1	3	ENSG00000163714
SMC3	2.35233e-20	0.995266	1	1	4.58422e-16	1	10	ENSG00000108055
KIF21A	2.63795e-20	1.91454	0.98	0.506	5.14084e-16	1	12	ENSG00000139116
LOC102724601	4.31773e-20	2.38806	0.878	0.292	8.41439e-16	1	NA	NA
RNF212B	5.38153e-20	2.52896	0.816	0.219	1.04875e-15	1	14	ENSG00000215277
CCDC73	6.45628e-20	1.38711	1	0.854	1.2582e-15	1	11	ENSG00000186714
VPS35	7.52845e-20	1.05627	1	0.972	1.46714e-15	1	16	ENSG00000069329
SPAG5-AS1	9.16825e-20	1.98862	0.816	0.174	1.78671e-15	1	17	ENSG00000227543
C11orf70	1.01378e-19	2.13189	0.939	0.522	1.97565e-15	1	11	ENSG00000137691
TEX30	1.29537e-19	1.15467	1	1	2.52441e-15	1	13	ENSG00000151287
C18orf63	1.32996e-19	1.99371	0.959	0.511	2.59182e-15	1	18	ENSG00000206043
RAD9B	1.5417e-19	1.62895	0.959	0.702	3.00447e-15	1	12	ENSG00000151164
TRIP13	1.879e-19	1.36921	0.98	0.865	3.66179e-15	1	5	ENSG00000071539
C15orf43	2.11327e-19	2.59723	0.878	0.326	4.11834e-15	1	15	ENSG00000167014
C11orf85	2.20592e-19	1.85019	0.959	0.652	4.2989e-15	1	11	ENSG00000168070
HELLS	3.10157e-19	1.24129	1	0.966	6.04434e-15	1	10	ENSG00000119969
PRKACB	3.55971e-19	1.75829	0.98	0.489	6.93716e-15	1	1	ENSG00000142875
SRR	3.80721e-19	2.04773	0.898	0.365	7.4195e-15	1	17	ENSG00000167720
HERC5	7.70226e-19	0.905096	1	1	1.50102e-14	1	4	ENSG00000138646
SHCBP1L	9.90873e-19	1.71916	0.98	0.404	1.93101e-14	1	1	ENSG00000157060
IFT81	1.12557e-18	1.20497	1	0.904	2.19351e-14	1	12	ENSG00000122970
ZNF99	1.32048e-18	2.00997	0.918	0.455	2.57335e-14	1	19	ENSG00000213973
DMC1	1.98768e-18	2.50428	0.918	0.511	3.87359e-14	1	22	ENSG00000100206
LOC100505984	2.01724e-18	2.50236	0.837	0.275	3.93119e-14	1	NA	NA
YEATS4	2.36036e-18	1.32729	1	0.871	4.59987e-14	1	12	ENSG00000127337
TEX19	2.5228e-18	2.64033	0.776	0.219	4.91643e-14	1	17	ENSG00000182459
ZNF804A	3.06164e-18	2.55471	0.633	0.084	5.96652e-14	1	2	ENSG00000170396
MSH4	4.43726e-18	2.2192	0.776	0.197	8.64733e-14	1	1	ENSG00000057468
FBXO47	4.90703e-18	1.78296	0.939	0.371	9.56283e-14	1	17	ENSG00000204952
BTG3	6.20587e-18	1.12781	0.98	0.955	1.2094e-13	1	21	ENSG00000154640
STRIP2	6.47137e-18	1.78719	0.959	0.719	1.26114e-13	1	7	ENSG00000128578
BUB1B	1.12371e-17	1.33974	1	0.815	2.18988e-13	1	15	ENSG00000156970
EFCAB5	1.42222e-17	2.15572	0.776	0.202	2.77162e-13	1	17	ENSG00000176927
CNTRL	1.62792e-17	1.19909	1	0.848	3.17249e-13	1	9	ENSG00000119397
PDHA1	1.72629e-17	0.934865	1	0.944	3.36419e-13	1	X	ENSG00000131828
PRIM1	2.35317e-17	1.40602	0.959	0.927	4.58585e-13	1	12	ENSG00000198056
WARS	3.67915e-17	1.01048	1	0.933	7.16994e-13	1	14	ENSG00000140105
USP37	4.08288e-17	1.15328	1	0.86	7.95671e-13	1	2	ENSG00000135913
ARFGAP3	4.40403e-17	1.08469	0.98	0.893	8.58257e-13	1	22	ENSG00000242247
HORMAD1	4.43323e-17	1.42113	1	0.882	8.63947e-13	1	1	ENSG00000143452
TOP2A	4.75015e-17	1.12396	1	0.961	9.2571e-13	1	17	ENSG00000131747
TBC1D28	5.11201e-17	1.88453	0.694	0.124	9.96229e-13	1	17	ENSG00000189375
INCA1	5.69233e-17	1.30452	0.98	0.798	1.10932e-12	1	17	ENSG00000196388
CCDC152	7.1127e-17	1.38642	0.98	0.708	1.38612e-12	1	5	ENSG00000198865
SLC4A1AP	8.51718e-17	0.987656	1	0.989	1.65983e-12	1	2	ENSG00000163798
NRIP3	9.52882e-17	1.54096	0.959	0.792	1.85698e-12	1	11	ENSG00000175352
C12orf65	1.01034e-16	1.73003	0.939	0.792	1.96894e-12	1	12	ENSG00000130921
RAD21L1	1.24458e-16	2.16764	0.694	0.146	2.42544e-12	1	20	ENSG00000244588
C14orf39	1.282e-16	1.25544	1	0.775	2.49836e-12	1	14	ENSG00000179008
ATP6AP1	1.31192e-16	1.07342	1	0.949	2.55668e-12	1	X	ENSG00000071553
CNTD1	1.52312e-16	1.78322	0.898	0.337	2.96825e-12	1	17	ENSG00000176563
ARHGEF10	1.53023e-16	3.14147	0.816	0.287	2.98211e-12	1	8	ENSG00000104728
ZNF711	1.67603e-16	1.32674	0.98	0.826	3.26625e-12	1	X	ENSG00000147180
HESX1	2.11743e-16	1.85163	0.898	0.455	4.12644e-12	1	3	ENSG00000163666
NUF2	2.27141e-16	1.25386	0.98	0.764	4.42652e-12	1	1	ENSG00000143228
BRD8	3.23399e-16	1.18009	1	0.961	6.3024e-12	1	5	ENSG00000112983
SYCP2	3.29109e-16	1.02652	1	0.938	6.41367e-12	1	20	ENSG00000196074
CBX1	4.30153e-16	0.94107	1	0.994	8.38283e-12	1	17	ENSG00000108468
PSMB2	4.6637e-16	0.837419	1	0.978	9.08862e-12	1	1	ENSG00000126067
CCNE2	4.98974e-16	1.68556	0.918	0.584	9.724e-12	1	8	ENSG00000175305
PATE2	5.55418e-16	2.23623	0.694	0.157	1.0824e-11	1	11	ENSG00000196844
UIMC1	5.85607e-16	1.1585	0.98	0.938	1.14123e-11	1	5	ENSG00000087206
CYP20A1	6.76499e-16	1.31165	0.98	0.848	1.31836e-11	1	2	ENSG00000119004
HINT3	7.41104e-16	1.29786	0.98	0.803	1.44426e-11	1	6	ENSG00000111911
METAP2	7.87918e-16	0.961793	1	1	1.53549e-11	1	12	ENSG00000111142
MAD2L1	8.42127e-16	0.938946	1	0.904	1.64114e-11	1	4	ENSG00000164109
PJA2	9.06672e-16	0.980304	1	0.983	1.76692e-11	1	5	ENSG00000198961
PDE6D	9.09507e-16	1.69113	0.98	0.674	1.77245e-11	1	2	ENSG00000156973
NOTCH2NL	1.52172e-15	0.982923	1	0.955	2.96552e-11	1	1	ENSG00000264343
HSF2	1.64899e-15	0.830635	1	0.966	3.21355e-11	1	6	ENSG00000025156
ALG13	2.17573e-15	0.930044	1	0.961	4.24005e-11	1	X	ENSG00000101901
PSMA8	2.43122e-15	1.35342	0.959	0.809	4.73795e-11	1	18	ENSG00000154611
BEND2	2.54586e-15	1.95895	0.918	0.455	4.96137e-11	1	X	ENSG00000177324
PIGP	2.98612e-15	1.07431	1	0.983	5.81934e-11	1	21	ENSG00000185808
SYCE1	3.08794e-15	1.13364	0.98	0.933	6.01777e-11	1	10	ENSG00000171772
CYP51A1-AS1	3.16286e-15	2.49649	0.633	0.124	6.16378e-11	1	7	ENSG00000188693
ZPBP2	3.54367e-15	1.35135	0.98	0.584	6.90591e-11	1	17	ENSG00000186075
ANKRD31	4.00053e-15	1.35309	0.98	0.73	7.79622e-11	1	5	ENSG00000145700
TEX12	4.1939e-15	1.4177	0.939	0.556	8.17307e-11	1	11	ENSG00000150783
CDC45	4.88535e-15	1.2588	0.98	0.798	9.52057e-11	1	22	ENSG00000093009
WDR3	5.93313e-15	1.25251	0.98	0.882	1.15625e-10	1	1	ENSG00000065183
LOC81691	7.30717e-15	0.951003	1	0.933	1.42402e-10	1	NA	NA
PPA1	7.34009e-15	0.908578	1	0.989	1.43044e-10	1	10	ENSG00000180817
DDX39A	7.47747e-15	0.792092	1	0.961	1.45721e-10	1	19	ENSG00000123136
SNAPC1	7.84563e-15	0.891293	0.98	0.961	1.52896e-10	1	14	ENSG00000023608
LCA5L	1.16367e-14	1.5746	0.918	0.483	2.26777e-10	1	21	ENSG00000157578
CCDC83	1.21605e-14	2.62212	0.612	0.135	2.36983e-10	1	11	ENSG00000150676
WNK1	1.25087e-14	1.14734	1	0.876	2.43769e-10	1	12	ENSG00000060237
HFM1	1.33785e-14	1.1958	0.98	0.758	2.6072e-10	1	1	ENSG00000162669
ANKRD26P3	1.47364e-14	2.37867	0.653	0.157	2.87184e-10	1	13	ENSG00000237636
RBL2	1.69753e-14	1.52382	0.959	0.697	3.30814e-10	1	16	ENSG00000103479
PHLDB1	2.13593e-14	1.9807	0.857	0.416	4.1625e-10	1	11	ENSG00000019144
VDAC3	2.32744e-14	0.777375	1	0.978	4.53571e-10	1	8	ENSG00000078668
C17orf75	2.55567e-14	0.920964	1	0.949	4.9805e-10	1	17	ENSG00000108666
PTGER4P2-CDK2AP2P2	2.70549e-14	1.63282	0.918	0.517	5.27246e-10	1	NA	NA
CCNB1IP1	2.70574e-14	0.93869	0.98	0.955	5.27295e-10	1	14	ENSG00000100814
SUGP2	3.0934e-14	0.953422	1	0.961	6.02841e-10	1	19	ENSG00000064607
EFCAB13	3.12131e-14	1.25108	0.959	0.725	6.08282e-10	1	17	ENSG00000178852
NSRP1	3.24391e-14	1.08649	1	0.91	6.32173e-10	1	17	ENSG00000126653
LINC01024	3.30439e-14	1.89605	0.816	0.32	6.43959e-10	1	5	ENSG00000245146
DEPDC1	4.8075e-14	1.34849	0.959	0.708	9.36885e-10	1	1	ENSG00000024526
C5orf47	6.29249e-14	0.962245	1	0.876	1.22628e-09	1	5	ENSG00000185056
DYDC1	6.44997e-14	1.51348	0.898	0.433	1.25697e-09	1	10	ENSG00000170788
CSE1L	7.2238e-14	0.729866	1	0.972	1.40777e-09	1	20	ENSG00000124207
WBSCR22	8.23534e-14	0.726994	1	1	1.6049e-09	1	7	ENSG00000071462
LOC100288069	8.37309e-14	1.30152	0.959	0.629	1.63175e-09	1	NA	NA
CSTF3	8.43615e-14	1.01913	0.98	0.787	1.64404e-09	1	11	ENSG00000176102
HSF2BP	9.20114e-14	1.05754	1	0.798	1.79312e-09	1	21	ENSG00000160207
FBXO25	9.5312e-14	1.15196	0.98	0.843	1.85744e-09	1	8	ENSG00000147364
GOLGA7	1.06822e-13	0.883011	1	0.966	2.08175e-09	1	8	ENSG00000147533
CLSPN	1.13994e-13	1.16258	0.98	0.972	2.22152e-09	1	1	ENSG00000092853
HMOX2	1.27406e-13	0.842257	0.98	0.972	2.48289e-09	1	16	ENSG00000103415
TUBA3C	1.3353e-13	1.40968	0.918	0.433	2.60224e-09	1	13	ENSG00000198033
KDM5B	1.93072e-13	0.832676	1	0.989	3.76259e-09	1	1	ENSG00000117139
HIGD1A	2.07797e-13	0.844928	1	0.989	4.04956e-09	1	3	ENSG00000181061
SRP9	2.19532e-13	0.762373	1	0.978	4.27824e-09	1	1	ENSG00000143742
TPTE	2.25982e-13	0.90774	1	0.916	4.40394e-09	1	21	ENSG00000274391
ARHGAP5	2.53442e-13	0.938552	1	0.938	4.93907e-09	1	14	ENSG00000100852
TAF12	2.62886e-13	1.02028	0.98	0.944	5.12313e-09	1	1	ENSG00000120656
TRAPPC8	2.7738e-13	1.02062	0.959	0.865	5.40559e-09	1	18	ENSG00000153339
NKAP	2.78421e-13	0.696203	1	0.966	5.42587e-09	1	X	ENSG00000101882
VPS29	3.2233e-13	0.787931	1	0.994	6.28157e-09	1	12	ENSG00000111237
RRM2	3.39976e-13	1.38139	0.918	0.567	6.62545e-09	1	2	ENSG00000171848
PSPC1	3.67156e-13	0.863433	0.98	0.927	7.15514e-09	1	13	ENSG00000121390
SARNP	4.00933e-13	0.63853	1	1	7.81338e-09	1	12	ENSG00000205323
CMC2	4.07961e-13	0.845793	1	0.961	7.95034e-09	1	16	ENSG00000103121
LOC100506844	4.38413e-13	1.23733	0.959	0.848	8.5438e-09	1	NA	NA
OTUD6A	4.53302e-13	1.75202	0.776	0.27	8.83395e-09	1	X	ENSG00000189401
TRAFD1	4.79998e-13	1.32185	0.939	0.854	9.35421e-09	1	12	ENSG00000135148
KIF1A	5.11239e-13	2.28242	0.776	0.326	9.96302e-09	1	2	ENSG00000130294
UNC50	5.66577e-13	1.05274	1	0.787	1.10414e-08	1	2	ENSG00000115446
TERF1	7.05204e-13	1.07069	0.959	0.91	1.3743e-08	1	8	ENSG00000147601
CCDC79	7.21466e-13	1.43696	0.959	0.685	1.40599e-08	1	16	ENSG00000249961
VRK1	7.53893e-13	0.733061	1	0.978	1.46919e-08	1	14	ENSG00000100749
NCAPH	7.54715e-13	1.01469	0.959	0.871	1.47079e-08	1	2	ENSG00000121152
POLK	7.64126e-13	1.35924	0.918	0.635	1.48913e-08	1	5	ENSG00000122008
FLYWCH2	7.74623e-13	0.972339	0.98	0.893	1.50959e-08	1	16	ENSG00000162076
CIAPIN1	7.86827e-13	0.942448	0.98	0.949	1.53337e-08	1	16	ENSG00000005194
BCAP31	9.18172e-13	0.671443	1	1	1.78933e-08	1	X	ENSG00000185825
NUDT21	9.60107e-13	0.837361	0.98	0.994	1.87106e-08	1	16	ENSG00000167005
CSPP1	1.11102e-12	1.07583	1	0.876	2.16516e-08	1	8	ENSG00000104218
ABCA17P	1.1693e-12	1.03424	0.98	0.82	2.27872e-08	1	16	ENSG00000238098
SMCHD1	1.22988e-12	1.09274	1	0.904	2.39679e-08	1	18	ENSG00000101596
CLNS1A	1.28612e-12	0.8917	1	0.949	2.5064e-08	1	11	ENSG00000074201
PHIP	1.46258e-12	0.86126	1	0.893	2.85028e-08	1	6	ENSG00000146247
ZFR	1.53803e-12	0.700431	1	0.983	2.99731e-08	1	5	ENSG00000056097
EIF5B	1.65091e-12	0.620572	0.98	1	3.21729e-08	1	2	ENSG00000158417
SERINC3	1.9297e-12	0.914354	0.98	0.944	3.7606e-08	1	20	ENSG00000132824
ANKRD30BP2	2.21406e-12	2.4152	0.673	0.219	4.31477e-08	1	21	ENSG00000224309
RSRP1	2.22058e-12	0.933494	0.939	0.882	4.32748e-08	1	1	ENSG00000117616
GPAA1	2.56507e-12	1.02538	0.959	0.899	4.9988e-08	1	8	ENSG00000197858
TEX15	2.96011e-12	1.14146	0.98	0.882	5.76866e-08	1	8	ENSG00000133863
EIF2S1	3.05384e-12	0.796137	0.959	0.989	5.95133e-08	1	14	ENSG00000134001
HDAC6	3.13677e-12	0.98916	1	0.871	6.11293e-08	1	X	ENSG00000094631
NDC80	3.24392e-12	1.1822	0.918	0.607	6.32175e-08	1	18	ENSG00000080986
HINFP	3.37607e-12	1.21347	0.939	0.826	6.57929e-08	1	11	ENSG00000172273
KCTD19	3.59438e-12	1.96351	0.653	0.185	7.00474e-08	1	16	ENSG00000168676
RBM17	3.70017e-12	0.546138	1	1	7.21089e-08	1	10	ENSG00000134453
MEI1	3.71228e-12	1.00594	0.98	0.758	7.23449e-08	1	22	ENSG00000167077
SENP1	4.16948e-12	1.26463	0.939	0.708	8.12548e-08	1	12	ENSG00000079387
GPAT2	4.49968e-12	1.20515	0.959	0.753	8.76898e-08	1	2	ENSG00000186281
IFT122	4.60206e-12	0.969004	0.98	0.826	8.9685e-08	1	3	ENSG00000163913
HMGB2	4.71862e-12	0.770873	1	0.994	9.19564e-08	1	4	ENSG00000164104
PSMD6	4.71862e-12	0.651937	1	0.994	9.19564e-08	1	3	ENSG00000163636
LAMTOR3	5.02178e-12	0.855935	0.98	0.921	9.78644e-08	1	4	ENSG00000109270
SLMAP	5.24645e-12	1.05572	0.939	0.876	1.02243e-07	1	3	ENSG00000163681
CXorf58	5.34202e-12	1.46635	0.776	0.309	1.04105e-07	1	X	ENSG00000165182
RACGAP1	5.42728e-12	1.17293	0.959	0.719	1.05767e-07	1	12	ENSG00000161800
XRCC6	5.60957e-12	0.533621	1	1	1.09319e-07	1	22	ENSG00000196419
DMRTC2	5.97929e-12	1.27839	0.959	0.669	1.16524e-07	1	19	ENSG00000142025
HIST1H4C	6.0104e-12	0.940683	1	1	1.17131e-07	1	6	ENSG00000197061
BTBD10	7.23064e-12	0.888457	0.98	0.933	1.40911e-07	1	11	ENSG00000148925
LINC01002	7.4201e-12	1.52669	0.735	0.32	1.44603e-07	1	19	ENSG00000282508
BBS4	7.52315e-12	0.766485	1	0.888	1.46611e-07	1	15	ENSG00000140463
ITGB3BP	7.57078e-12	0.932847	0.98	0.91	1.47539e-07	1	1	ENSG00000142856
RAB28	8.46274e-12	0.933915	1	0.854	1.64922e-07	1	4	ENSG00000157869
LDHC	8.61394e-12	1.29676	0.857	0.539	1.67869e-07	1	11	ENSG00000166796
ANKRD62	8.71914e-12	1.20259	0.918	0.534	1.69919e-07	1	18	ENSG00000181626
C17orf104	9.76665e-12	1.30895	0.959	0.719	1.90333e-07	1	17	ENSG00000180336
OAZ2	1.01522e-11	1.2549	0.959	0.882	1.97846e-07	1	15	ENSG00000180304
CFAP70	1.01545e-11	1.29499	0.939	0.775	1.97891e-07	1	10	ENSG00000156042
EXOSC8	1.03892e-11	0.845942	1	0.949	2.02465e-07	1	13	ENSG00000120699
SAXO2	1.10848e-11	1.85684	0.612	0.163	2.16021e-07	1	15	ENSG00000188659
LUZP1	1.21923e-11	1.09094	0.959	0.91	2.37603e-07	1	1	ENSG00000169641
THRAP3	1.23346e-11	0.794385	1	0.983	2.40377e-07	1	1	ENSG00000054118
ERGIC3	1.27615e-11	0.586638	1	0.994	2.48696e-07	1	20	ENSG00000125991
FIP1L1	1.29799e-11	0.622392	1	0.989	2.52952e-07	1	4	ENSG00000145216
CNTLN	1.31837e-11	0.945745	0.98	0.848	2.56924e-07	1	9	ENSG00000044459
CYSTM1	1.36886e-11	0.928332	1	0.837	2.66763e-07	1	5	ENSG00000120306
PHYHIPL	1.45297e-11	1.45783	0.633	0.163	2.83155e-07	1	10	ENSG00000165443
EFCAB7	1.51782e-11	1.24512	0.959	0.669	2.95793e-07	1	1	ENSG00000203965
LYST	1.60433e-11	1.04952	0.98	0.831	3.12653e-07	1	1	ENSG00000143669
CPSF3	1.66764e-11	0.774597	1	0.933	3.2499e-07	1	2	ENSG00000119203
SDHD	1.68417e-11	0.876064	0.959	0.876	3.28212e-07	1	11	ENSG00000204370
C18orf54	1.74438e-11	1.27019	0.918	0.713	3.39944e-07	1	18	ENSG00000166845
TMED2	1.85155e-11	0.625296	1	0.994	3.6083e-07	1	12	ENSG00000086598
CENPK	1.93709e-11	0.766256	1	0.921	3.775e-07	1	5	ENSG00000123219
TUBG1	1.95807e-11	0.878541	0.959	0.91	3.81589e-07	1	17	ENSG00000131462
SYCP1	1.99018e-11	1.15029	0.959	0.584	3.87845e-07	1	1	ENSG00000198765
SNRNP40	2.00093e-11	0.776013	1	0.916	3.89942e-07	1	1	ENSG00000060688
ZNF280B	2.15215e-11	0.807126	0.959	0.966	4.1941e-07	1	22	ENSG00000275004
DUT	2.38191e-11	0.765412	1	0.972	4.64187e-07	1	15	ENSG00000128951
SIVA1	2.67809e-11	0.80312	1	0.972	5.21906e-07	1	14	ENSG00000184990
CAPZA1	2.91091e-11	0.725246	1	0.966	5.67278e-07	1	1	ENSG00000116489
GLRX3	3.06141e-11	0.686307	1	0.983	5.96607e-07	1	10	ENSG00000108010
ATP5F1	3.52694e-11	0.495845	0.98	0.994	6.87329e-07	1	1	ENSG00000116459
BRCA1	3.54995e-11	1.05623	0.959	0.843	6.91814e-07	1	17	ENSG00000012048
TUBA3D	3.6951e-11	0.982303	0.98	0.938	7.201e-07	1	2	ENSG00000075886
VAPA	3.7381e-11	0.624194	1	0.989	7.28482e-07	1	18	ENSG00000101558
DNAJB9	3.83961e-11	0.881508	0.959	0.927	7.48264e-07	1	7	ENSG00000128590
KRIT1	3.97806e-11	0.930722	1	0.927	7.75245e-07	1	7	ENSG00000001631
LSM14A	4.26563e-11	0.696436	1	0.961	8.31287e-07	1	19	ENSG00000257103
FAM126A	4.45876e-11	1.16045	0.878	0.753	8.68924e-07	1	7	ENSG00000122591
CDKL2	4.9689e-11	1.49461	0.878	0.573	9.68339e-07	1	4	ENSG00000138769
TPR	5.11916e-11	0.641226	1	1	9.97622e-07	1	1	ENSG00000047410
MCMDC2	5.52297e-11	1.44679	0.837	0.534	1.07632e-06	1	8	ENSG00000178460
TEX11	5.5377e-11	0.952957	0.98	0.758	1.07919e-06	1	X	ENSG00000120498
KDELR2	5.73054e-11	0.685118	0.98	0.944	1.11677e-06	1	7	ENSG00000136240
MEIKIN	5.93954e-11	1.0603	0.959	0.669	1.1575e-06	1	5	ENSG00000239642
GIGYF2	6.43884e-11	0.693888	1	0.955	1.2548e-06	1	2	ENSG00000204120
CCNDBP1	7.32959e-11	0.787996	1	0.938	1.42839e-06	1	15	ENSG00000166946
UBE2F	7.66624e-11	0.780569	0.98	0.893	1.494e-06	1	2	ENSG00000184182
FBXL5	7.70672e-11	0.830701	0.959	0.961	1.50189e-06	1	4	ENSG00000118564
MAP4	7.7122e-11	0.704612	0.98	0.966	1.50295e-06	1	3	ENSG00000047849
EMC2	7.88342e-11	0.737628	0.98	0.938	1.53632e-06	1	8	ENSG00000104412
PDIK1L	8.09576e-11	1.45147	0.857	0.522	1.5777e-06	1	1	ENSG00000175087
GABPB2	8.53564e-11	1.35269	0.816	0.444	1.66342e-06	1	1	ENSG00000143458
ZWINT	9.26251e-11	0.694735	0.98	0.927	1.80508e-06	1	10	ENSG00000122952
ATF2	9.54926e-11	1.26798	0.878	0.601	1.86096e-06	1	2	ENSG00000115966
RBM6	1.00472e-10	0.729726	0.98	0.927	1.95801e-06	1	3	ENSG00000004534
ATXN10	1.04483e-10	0.742671	0.98	0.893	2.03616e-06	1	22	ENSG00000130638
ZMAT1	1.06982e-10	1.16365	0.918	0.736	2.08486e-06	1	X	ENSG00000166432
MYOM2	1.1718e-10	1.45415	0.878	0.697	2.2836e-06	1	8	ENSG00000036448
IFT88	1.26302e-10	0.887869	0.98	0.882	2.46137e-06	1	13	ENSG00000032742
NCAPG	1.33665e-10	1.15387	0.939	0.601	2.60486e-06	1	4	ENSG00000109805
AK9	1.34518e-10	0.911539	0.939	0.781	2.62149e-06	1	6	ENSG00000155085
C19orf57	1.37447e-10	1.56975	0.796	0.421	2.67857e-06	1	19	ENSG00000132016
NOL8	1.3833e-10	0.61613	1	0.955	2.69577e-06	1	9	ENSG00000198000
NFAT5	1.38427e-10	1.07708	0.939	0.831	2.69767e-06	1	16	ENSG00000102908
MTCH2	1.39858e-10	0.799658	1	0.916	2.72555e-06	1	11	ENSG00000109919
C11orf58	1.40706e-10	0.42978	1	1	2.74209e-06	1	11	ENSG00000110696
ZFC3H1	1.43265e-10	0.817259	0.98	0.764	2.79196e-06	1	12	ENSG00000133858
LIMK2	1.44785e-10	1.1655	0.898	0.736	2.82157e-06	1	22	ENSG00000182541
MTX2	1.47645e-10	0.605242	1	0.972	2.8773e-06	1	2	ENSG00000128654
RNF32	1.6233e-10	1.33835	0.898	0.629	3.16349e-06	1	7	ENSG00000105982
PSMD1	1.70637e-10	0.732018	0.98	0.978	3.32537e-06	1	2	ENSG00000173692
CDC42SE1	1.7392e-10	1.47403	0.796	0.376	3.38934e-06	1	1	ENSG00000197622
ILF2	1.74766e-10	0.589663	0.98	0.972	3.40585e-06	1	1	ENSG00000143621
PAIP2	1.7909e-10	0.591769	1	0.994	3.4901e-06	1	5	ENSG00000120727
FMR1-AS1	1.87811e-10	1.59761	0.612	0.18	3.66006e-06	1	X	ENSG00000268066
PPIG	2.1356e-10	0.600857	1	0.989	4.16186e-06	1	2	ENSG00000138398
G2E3	2.16621e-10	0.780598	1	0.944	4.22152e-06	1	14	ENSG00000092140
AGBL4-IT1	2.30226e-10	1.89437	0.612	0.18	4.48664e-06	1	1	ENSG00000225623
CFAP36	2.4198e-10	0.824442	0.98	0.854	4.71571e-06	1	2	ENSG00000163001
HIST1H1E	2.58824e-10	1.62016	0.878	0.551	5.04396e-06	1	6	ENSG00000168298
CIPC	2.62642e-10	1.35657	0.837	0.522	5.11837e-06	1	14	ENSG00000198894
PHF8	2.82071e-10	0.747916	0.98	0.972	5.497e-06	1	X	ENSG00000172943
CEP19	2.82906e-10	1.07393	0.918	0.719	5.51327e-06	1	3	ENSG00000174007
RNF34	2.97029e-10	1.07525	1	0.826	5.7885e-06	1	12	ENSG00000170633
DDX24	2.98278e-10	0.592792	1	0.994	5.81285e-06	1	14	ENSG00000089737
TGS1	3.34287e-10	0.862258	0.939	0.938	6.51459e-06	1	8	ENSG00000137574
ESCO1	3.4215e-10	0.766159	0.98	0.876	6.66781e-06	1	18	ENSG00000141446
ARPC5	3.49382e-10	0.584434	1	0.983	6.80875e-06	1	1	ENSG00000162704
ARHGAP9	3.6652e-10	1.26891	0.755	0.287	7.14275e-06	1	12	ENSG00000123329
SAP30	3.8474e-10	1.41893	0.898	0.579	7.49781e-06	1	4	ENSG00000164105
EWSR1	3.90129e-10	0.548252	1	0.978	7.60284e-06	1	22	ENSG00000182944
COG4	4.17569e-10	0.815265	0.939	0.949	8.13759e-06	1	16	ENSG00000103051
ANKRD32	4.2854e-10	0.695881	0.98	0.966	8.35139e-06	1	5	ENSG00000133302
ACTL6A	4.28742e-10	0.627016	1	0.978	8.35533e-06	1	3	ENSG00000136518
TMEM17	4.4216e-10	1.07871	0.898	0.596	8.61681e-06	1	2	ENSG00000186889
SNRPD2	4.49469e-10	0.593553	1	1	8.75925e-06	1	19	ENSG00000125743
TNKS2-AS1	4.80467e-10	1.32632	0.837	0.421	9.36335e-06	1	10	ENSG00000228701
BBS7	4.89559e-10	0.981566	0.939	0.567	9.54054e-06	1	4	ENSG00000138686
WDR31	5.41867e-10	1.28824	0.796	0.388	1.05599e-05	1	9	ENSG00000148225
SENP5	5.66307e-10	0.814425	0.98	0.933	1.10362e-05	1	3	ENSG00000119231
SLC9A6	6.42129e-10	1.04043	0.959	0.764	1.25138e-05	1	X	ENSG00000198689
NDUFB6	6.43853e-10	0.544056	1	1	1.25474e-05	1	9	ENSG00000165264
TEX101	6.69381e-10	1.20594	0.898	0.646	1.30449e-05	1	19	ENSG00000131126
NUP210L	6.71781e-10	1.00919	0.837	0.427	1.30917e-05	1	1	ENSG00000143552
KDM6A	6.85355e-10	0.963852	0.98	0.871	1.33562e-05	1	X	ENSG00000147050
FBXO5	7.64094e-10	0.959849	0.878	0.567	1.48907e-05	1	6	ENSG00000112029
DHX40	8.02659e-10	0.848276	0.98	0.927	1.56422e-05	1	17	ENSG00000108406
LINC01000	8.21005e-10	1.11568	0.939	0.702	1.59997e-05	1	NA	NA
PHF7	8.39127e-10	1.09355	0.878	0.708	1.63529e-05	1	3	ENSG00000010318
LACC1	8.66906e-10	0.924649	0.98	0.697	1.68943e-05	1	13	ENSG00000179630
CEP250	8.73919e-10	1.14819	0.918	0.635	1.70309e-05	1	20	ENSG00000126001
SHCBP1	9.28489e-10	1.04512	0.898	0.702	1.80944e-05	1	16	ENSG00000171241
USP6	9.28489e-10	1.11066	0.898	0.702	1.80944e-05	1	17	ENSG00000129204
ANAPC7	9.44829e-10	0.730029	0.98	0.933	1.84128e-05	1	12	ENSG00000196510
KIF18A	9.73175e-10	0.961371	0.939	0.792	1.89652e-05	1	11	ENSG00000121621
PTBP2	9.91455e-10	0.690873	1	0.944	1.93215e-05	1	1	ENSG00000117569
DZIP3	1.10551e-09	0.737911	1	0.966	2.15442e-05	1	3	ENSG00000198919
SNX2	1.14013e-09	0.563746	0.98	0.978	2.22189e-05	1	5	ENSG00000205302
XRCC2	1.15108e-09	1.58474	0.816	0.534	2.24322e-05	1	7	ENSG00000196584
DDX23	1.17082e-09	0.941348	0.939	0.792	2.28169e-05	1	12	ENSG00000174243
PTK2	1.17564e-09	0.566757	0.98	0.978	2.29109e-05	1	8	ENSG00000169398
ZNF606	1.18494e-09	1.10126	0.878	0.652	2.3092e-05	1	19	ENSG00000166704
ARL1	1.2475e-09	0.764094	0.98	0.944	2.43113e-05	1	12	ENSG00000120805
MAGEB3	1.29403e-09	1.58595	0.796	0.444	2.5218e-05	1	X	ENSG00000198798
NAP1L1	1.30887e-09	0.445125	1	0.994	2.55073e-05	1	12	ENSG00000187109
C1orf105	1.33556e-09	1.63895	0.612	0.185	2.60274e-05	1	1	ENSG00000180999
ZNF446	1.34638e-09	1.5464	0.776	0.455	2.62382e-05	1	19	ENSG00000083838
SPCS1	1.41273e-09	0.484723	1	0.994	2.75314e-05	1	3	ENSG00000114902
C1orf146	1.41871e-09	0.988533	0.918	0.691	2.76477e-05	1	1	ENSG00000203910
SFR1	1.42463e-09	1.09447	0.918	0.843	2.77632e-05	1	10	ENSG00000156384
IFT57	1.52043e-09	0.651981	0.959	0.944	2.96302e-05	1	3	ENSG00000114446
CCT6B	1.76327e-09	0.990918	0.939	0.77	3.43625e-05	1	17	ENSG00000132141
C5orf58	1.80681e-09	0.953623	0.959	0.843	3.52111e-05	1	5	ENSG00000234511
BTAF1	1.85841e-09	0.810421	1	0.882	3.62167e-05	1	10	ENSG00000095564
PSMD10	1.88582e-09	0.589684	1	1	3.67508e-05	1	X	ENSG00000101843
AUNIP	1.97692e-09	1.09892	0.878	0.747	3.85261e-05	1	1	ENSG00000127423
EIF2S2	2.065e-09	0.569539	1	1	4.02428e-05	1	20	ENSG00000125977
TMEM80	2.26693e-09	1.07014	0.939	0.753	4.41779e-05	1	11	ENSG00000177042
CCDC90B	2.38587e-09	0.785014	1	0.91	4.64958e-05	1	11	ENSG00000137500
ZMYM5	2.40259e-09	0.819622	0.98	0.888	4.68217e-05	1	13	ENSG00000132950
YTHDF2	2.43732e-09	0.503763	1	0.978	4.74984e-05	1	1	ENSG00000198492
AMN1	2.45894e-09	1.27215	0.878	0.618	4.79198e-05	1	12	ENSG00000151743
LOC101927571	2.60936e-09	1.70953	0.735	0.365	5.08512e-05	1	NA	NA
LPCAT2	2.68602e-09	1.40615	0.694	0.298	5.23452e-05	1	16	ENSG00000087253
SYPL1	2.78943e-09	0.720684	1	0.966	5.43605e-05	1	7	ENSG00000008282
FARP2	2.82687e-09	1.41811	0.755	0.365	5.50901e-05	1	2	ENSG00000006607
TMF1	2.86173e-09	0.805292	0.98	0.86	5.57694e-05	1	3	ENSG00000144747
SETD9	3.12675e-09	1.36315	0.816	0.528	6.09341e-05	1	5	ENSG00000155542
PRPF40A	3.14533e-09	0.435058	1	0.994	6.12962e-05	1	2	ENSG00000196504
CEP57L1	3.15719e-09	1.39485	0.796	0.455	6.15274e-05	1	6	ENSG00000183137
TMEM116	3.40444e-09	1.03571	0.898	0.764	6.63457e-05	1	12	ENSG00000198270
SNW1	3.46468e-09	0.635878	0.98	0.972	6.75196e-05	1	14	ENSG00000100603
ZCCHC9	3.48555e-09	0.896569	0.959	0.736	6.79265e-05	1	5	ENSG00000131732
GDPD1	3.55165e-09	1.98395	0.776	0.438	6.92145e-05	1	17	ENSG00000153982
PEX3	3.66225e-09	1.05184	0.898	0.674	7.13699e-05	1	6	ENSG00000034693
SEPT7	3.70604e-09	0.443794	1	1	7.22234e-05	1	7	ENSG00000122545
CENPH	4.13977e-09	0.703788	0.98	0.961	8.06759e-05	1	5	ENSG00000153044
PPIP5K2	4.26764e-09	0.757392	0.98	0.91	8.31678e-05	1	5	ENSG00000145725
ZNF681	4.34733e-09	1.11403	0.898	0.612	8.47207e-05	1	19	ENSG00000196172
RIF1	4.76874e-09	0.558569	1	0.989	9.29331e-05	1	2	ENSG00000080345
NGLY1	5.52262e-09	0.641649	1	0.955	0.000107625	1	3	ENSG00000151092
SCML2	5.86922e-09	0.707474	0.939	0.927	0.000114379	1	X	ENSG00000102098
ZNF770	6.01624e-09	1.03879	0.939	0.888	0.000117244	1	15	ENSG00000198146
GTF2IP20	6.12563e-09	0.933118	0.939	0.781	0.000119376	1	1	ENSG00000272645
RBM41	6.41061e-09	0.96069	0.878	0.64	0.00012493	1	X	ENSG00000089682
THAP7	6.59338e-09	0.877378	0.898	0.876	0.000128492	1	22	ENSG00000184436
AGBL4	6.74358e-09	0.948804	0.735	0.298	0.000131419	1	1	ENSG00000186094
STARD6	6.77956e-09	1.28357	0.612	0.219	0.00013212	1	18	ENSG00000174448
TBCCD1	6.85747e-09	0.904051	0.918	0.843	0.000133638	1	3	ENSG00000113838
CHD9	6.86026e-09	0.678029	1	0.921	0.000133693	1	16	ENSG00000177200
CCDC88A	6.88674e-09	0.796697	1	0.972	0.000134209	1	2	ENSG00000115355
FAM204A	7.13919e-09	0.707478	0.98	0.961	0.000139128	1	10	ENSG00000165669
DMRTB1	7.29377e-09	1.05535	0.857	0.792	0.000142141	1	1	ENSG00000143006
CCDC36	7.33211e-09	1.37222	0.755	0.36	0.000142888	1	3	ENSG00000173421
CCDC181	7.34744e-09	0.943348	0.918	0.775	0.000143187	1	1	ENSG00000117477
ZNF541	7.45891e-09	1.35443	0.776	0.421	0.000145359	1	19	ENSG00000118156
VPS26A	7.74198e-09	0.508397	1	1	0.000150876	1	10	ENSG00000122958
NUP188	8.0947e-09	0.845655	0.959	0.82	0.000157749	1	9	ENSG00000095319
LINC01001	8.23284e-09	1.4215	0.653	0.298	0.000160442	1	11	ENSG00000230724
UBXN4	8.32712e-09	0.547296	1	1	0.000162279	1	2	ENSG00000144224
ZCCHC7	8.7293e-09	0.701157	0.959	0.865	0.000170117	1	9	ENSG00000147905
TAOK1	9.0962e-09	0.801827	1	0.882	0.000177267	1	17	ENSG00000160551
ABALON	9.51904e-09	1.18635	0.816	0.472	0.000185507	1	20	ENSG00000281376
DSN1	9.62065e-09	0.664012	1	0.876	0.000187487	1	20	ENSG00000149636
KANSL2	9.80498e-09	0.710772	0.959	0.865	0.000191079	1	12	ENSG00000139620
HLA-B	9.80995e-09	1.51974	0.837	0.601	0.000191176	1	6	ENSG00000234745
M6PR	1.07196e-08	0.995755	0.918	0.685	0.000208903	1	12	ENSG00000003056
LYPD4	1.10488e-08	1.14593	0.714	0.309	0.000215319	1	19	ENSG00000273111
SEC22C	1.12844e-08	0.803304	0.939	0.809	0.000219911	1	3	ENSG00000093183
PARD6B	1.17321e-08	1.09572	0.918	0.618	0.000228635	1	20	ENSG00000124171
RAB3GAP1	1.25523e-08	1.04659	0.878	0.663	0.000244619	1	2	ENSG00000115839
AK7	1.4325e-08	1.37483	0.714	0.382	0.000279165	1	14	ENSG00000140057
VWA9	1.48143e-08	1.0963	0.898	0.742	0.000288702	1	15	ENSG00000138614
PCM1	1.48368e-08	0.485047	1	0.994	0.00028914	1	8	ENSG00000078674
P4HA3	1.48897e-08	1.49011	0.612	0.258	0.00029017	1	11	ENSG00000149380
BMPR2	1.5697e-08	1.03523	0.878	0.562	0.000305903	1	2	ENSG00000204217
PNN	1.57109e-08	0.491989	1	0.994	0.000306174	1	14	ENSG00000100941
ME2	1.70221e-08	0.839029	0.959	0.798	0.000331726	1	18	ENSG00000082212
VBP1	1.75694e-08	0.701846	1	0.933	0.000342393	1	X	ENSG00000155959
HIST1H2AA	1.81077e-08	0.989455	0.939	0.758	0.000352883	1	6	ENSG00000164508
ZRANB2	1.81079e-08	0.639433	1	0.955	0.000352886	1	1	ENSG00000132485
CDC6	1.84319e-08	1.07258	0.878	0.674	0.0003592	1	17	ENSG00000094804
NASP	1.91818e-08	0.435449	1	1	0.000373815	1	1	ENSG00000132780
NPC2	1.94564e-08	0.551133	1	0.994	0.000379167	1	14	ENSG00000119655
C10orf88	1.97988e-08	0.825922	0.918	0.73	0.000385839	1	10	ENSG00000119965
VCX2	2.03175e-08	1.06625	0.857	0.433	0.000395948	1	X	ENSG00000177504
CAP1	2.14669e-08	0.5192	0.98	0.955	0.000418348	1	1	ENSG00000131236
CKLF	2.1468e-08	0.766791	0.98	0.904	0.000418369	1	16	ENSG00000217555
WDR47	2.22701e-08	0.755245	0.98	0.91	0.000434	1	1	ENSG00000085433
SPAG5	2.24533e-08	0.881242	0.939	0.843	0.00043757	1	17	ENSG00000076382
SF3A3	2.25782e-08	0.574364	0.98	0.983	0.000440003	1	1	ENSG00000183431
FAF2	2.32302e-08	0.720707	0.959	0.826	0.000452711	1	5	ENSG00000113194
ABCA5	2.39387e-08	0.842849	1	0.837	0.000466517	1	17	ENSG00000154265
CXCL12	2.57888e-08	1.61531	0.653	0.309	0.000502572	1	10	ENSG00000107562
SEPT10	2.59935e-08	0.702586	0.98	0.882	0.000506562	1	2	ENSG00000186522
PIP5K1A	2.73217e-08	1.00793	0.857	0.68	0.000532445	1	1	ENSG00000143398
KIF5B	2.7704e-08	0.542816	1	0.983	0.000539896	1	10	ENSG00000170759
CCDC66	2.82198e-08	1.01419	0.939	0.775	0.000549947	1	3	ENSG00000180376
STXBP1	2.84153e-08	1.28608	0.776	0.438	0.000553757	1	9	ENSG00000136854
FAM107B	2.93045e-08	0.886045	0.918	0.708	0.000571086	1	10	ENSG00000065809
LEAP2	2.9752e-08	1.21946	0.633	0.242	0.000579807	1	5	ENSG00000164406
CISD2	3.14844e-08	0.64603	1	0.882	0.000613568	1	4	ENSG00000145354
RNF8	3.32976e-08	0.86063	0.939	0.865	0.000648904	1	6	ENSG00000112130
CCDC93	3.3637e-08	0.697845	0.959	0.944	0.000655518	1	2	ENSG00000125633
MEGF9	3.38213e-08	1.40906	0.694	0.303	0.00065911	1	9	ENSG00000106780
SEL1L2	3.42404e-08	1.41287	0.673	0.27	0.000667277	1	20	ENSG00000101251
DLEU2	3.48294e-08	1.20642	0.816	0.522	0.000678756	1	13	ENSG00000231607
C8orf88	3.50719e-08	0.722974	0.755	0.292	0.000683481	1	8	ENSG00000253250
GAS2L3	3.54318e-08	1.49112	0.673	0.275	0.000690495	1	12	ENSG00000139354
HACD3	3.56362e-08	0.75296	0.98	0.966	0.000694478	1	15	ENSG00000074696
CHEK2P2	3.61381e-08	1.51072	0.816	0.562	0.000704259	1	15	ENSG00000259156
MATR3	3.66611e-08	0.534196	0.98	1	0.000714452	1	5	ENSG00000015479
BNC1	3.70202e-08	0.928381	0.898	0.73	0.000721451	1	15	ENSG00000169594
BCCIP	3.87626e-08	0.483858	1	1	0.000755406	1	10	ENSG00000107949
TTC28-AS1	3.95367e-08	0.87709	0.918	0.854	0.000770492	1	22	ENSG00000235954
RTN3	3.98389e-08	0.627807	0.98	0.966	0.000776381	1	11	ENSG00000133318
EYA3	4.36558e-08	0.985178	0.918	0.82	0.000850764	1	1	ENSG00000158161
CCT2	4.39269e-08	0.40829	1	1	0.000856048	1	12	ENSG00000166226
SPECC1	4.83775e-08	0.705053	0.959	0.972	0.000942781	1	17	ENSG00000128487
HCFC2	4.84285e-08	1.21023	0.837	0.511	0.000943774	1	12	ENSG00000111727
MSL1	4.86434e-08	1.06929	0.98	0.787	0.000947963	1	17	ENSG00000188895
MPHOSPH10	4.89323e-08	0.515029	0.98	0.933	0.000953592	1	2	ENSG00000124383
ZNF622	5.01642e-08	0.794917	0.939	0.831	0.000977599	1	5	ENSG00000173545
CALM2	5.04478e-08	0.332899	1	1	0.000983126	1	2	ENSG00000143933
MLF1	5.11488e-08	0.622409	1	0.989	0.000996788	1	3	ENSG00000178053
ANKRD36	5.19648e-08	0.816885	0.918	0.758	0.00101269	1	2	ENSG00000135976
LINC00467	5.69124e-08	0.767549	0.98	0.893	0.00110911	1	1	ENSG00000153363
HMCES	5.69843e-08	0.728089	1	0.933	0.00111051	1	3	ENSG00000183624
CARF	5.70513e-08	1.48705	0.755	0.371	0.00111182	1	2	ENSG00000138380
S100PBP	5.77386e-08	0.595437	0.98	0.933	0.00112521	1	1	ENSG00000116497
KIF11	6.05851e-08	0.807065	0.959	0.82	0.00118068	1	10	ENSG00000138160
KIF20B	6.15556e-08	0.6277	0.98	0.961	0.00119959	1	10	ENSG00000138182
STX18	6.68207e-08	0.717781	0.939	0.86	0.0013022	1	4	ENSG00000168818
SLC25A17	6.69824e-08	0.890709	0.918	0.82	0.00130535	1	22	ENSG00000100372
KHDC1	6.85374e-08	1.18023	0.857	0.551	0.00133566	1	6	ENSG00000135314
HDAC2	7.21e-08	0.440974	1	0.989	0.00140508	1	6	ENSG00000196591
LRRC49	7.27283e-08	0.856191	0.898	0.685	0.00141733	1	15	ENSG00000137821
CHAF1A	7.28095e-08	0.813241	0.939	0.854	0.00141891	1	19	ENSG00000167670
CATSPER2P1	7.35804e-08	1.37355	0.714	0.421	0.00143394	1	15	ENSG00000205771
EID3	7.56821e-08	0.84202	0.898	0.787	0.00147489	1	12	ENSG00000255150
SAR1A	7.6097e-08	0.888645	1	0.955	0.00148298	1	10	ENSG00000079332
MTL5	7.86383e-08	1.02695	0.857	0.506	0.0015325	1	11	ENSG00000132749
GLE1	7.98185e-08	0.64877	0.959	0.91	0.0015555	1	9	ENSG00000119392
NSFL1C	8.6068e-08	0.535161	1	0.994	0.00167729	1	20	ENSG00000088833
ARIH2	8.66479e-08	0.511991	0.98	0.983	0.00168859	1	3	ENSG00000177479
C20orf194	8.76788e-08	1.03292	0.837	0.607	0.00170868	1	20	ENSG00000088854
REL	9.01157e-08	0.946316	0.898	0.736	0.00175617	1	2	ENSG00000162924
MED14	9.37102e-08	0.880188	0.939	0.629	0.00182622	1	X	ENSG00000180182
ZNF706	9.46254e-08	0.497728	1	0.972	0.00184406	1	8	ENSG00000120963
CCDC155	9.65763e-08	0.953104	0.837	0.624	0.00188208	1	19	ENSG00000161609
PAPOLG	1.01492e-07	0.998664	0.898	0.73	0.00197788	1	2	ENSG00000115421
PITHD1	1.05405e-07	0.566622	0.98	0.966	0.00205413	1	1	ENSG00000057757
MOB1A	1.06198e-07	0.874338	0.816	0.556	0.00206959	1	2	ENSG00000114978
RAPH1	1.09656e-07	1.07416	0.918	0.697	0.00213699	1	2	ENSG00000173166
RC3H1	1.15196e-07	0.793841	0.98	0.865	0.00224494	1	1	ENSG00000135870
MPP2	1.16078e-07	0.993568	0.878	0.758	0.00226213	1	17	ENSG00000108852
ZNF318	1.16456e-07	0.858271	0.939	0.91	0.0022695	1	6	ENSG00000171467
TEX264	1.18318e-07	0.845662	0.939	0.921	0.00230579	1	3	ENSG00000164081
PIH1D2	1.2568e-07	1.24348	0.796	0.517	0.00244926	1	11	ENSG00000150773
CETN3	1.31484e-07	0.714452	0.98	0.949	0.00256236	1	5	ENSG00000153140
RHNO1	1.32212e-07	1.15986	0.816	0.624	0.00257654	1	12	ENSG00000171792
CUTC	1.35321e-07	0.929231	0.898	0.77	0.00263713	1	10	ENSG00000119929
COPB2	1.49343e-07	0.527976	0.98	0.955	0.0029104	1	3	ENSG00000184432
SLC25A31	1.52647e-07	0.657653	0.98	0.865	0.00297478	1	4	ENSG00000151475
RPL23AP7	1.56636e-07	0.714804	0.939	0.837	0.00305253	1	2	ENSG00000240356
ATP6V1G1	1.57662e-07	0.307174	1	0.994	0.00307251	1	9	ENSG00000136888
SPDL1	1.70556e-07	0.627617	1	0.944	0.0033238	1	5	ENSG00000040275
TMEM107	1.74647e-07	0.314885	1	0.916	0.00340352	1	17	ENSG00000179029
SUMO2	1.75355e-07	0.343004	1	0.989	0.00341732	1	17	ENSG00000188612
CHRAC1	1.79672e-07	0.874781	0.878	0.629	0.00350145	1	8	ENSG00000104472
C11orf65	1.84749e-07	0.613139	0.918	0.736	0.00360039	1	11	ENSG00000166323
ZNF131	1.89375e-07	0.679414	1	0.927	0.00369055	1	5	ENSG00000172262
CHIC2	1.92174e-07	0.642755	1	0.944	0.00374508	1	4	ENSG00000109220
ACER3	1.96376e-07	1.05861	0.898	0.713	0.00382697	1	11	ENSG00000078124
USP9X	2.00188e-07	0.538139	1	0.994	0.00390126	1	X	ENSG00000124486
NECAB1	2.01899e-07	1.08041	0.878	0.567	0.00393461	1	8	ENSG00000123119
VCX3B	2.08406e-07	0.563768	0.878	0.511	0.00406142	1	X	ENSG00000205642
SDHB	2.1219e-07	0.579024	0.98	0.949	0.00413516	1	1	ENSG00000117118
TIPRL	2.13842e-07	0.863848	0.878	0.764	0.00416736	1	1	ENSG00000143155
GOPC	2.2452e-07	0.725959	0.98	0.921	0.00437544	1	6	ENSG00000047932
SYNCRIP	2.25152e-07	0.532025	0.959	0.955	0.00438776	1	6	ENSG00000135316
ASZ1	2.29709e-07	0.897302	0.918	0.691	0.00447657	1	7	ENSG00000154438
RWDD2B	2.32134e-07	1.04055	0.959	0.624	0.00452383	1	21	ENSG00000156253
NIPBL	2.34487e-07	0.541295	1	0.989	0.00456969	1	5	ENSG00000164190
ARHGAP20	2.40738e-07	1.22035	0.714	0.337	0.0046915	1	11	ENSG00000137727
MACF1	2.50327e-07	0.794335	0.939	0.916	0.00487838	1	1	ENSG00000127603
GPBP1	2.53697e-07	0.361748	1	0.983	0.00494404	1	5	ENSG00000062194
RNF138	2.53697e-07	0.491574	1	0.983	0.00494404	1	18	ENSG00000134758
TTC26	2.55913e-07	1.03961	0.898	0.629	0.00498722	1	7	ENSG00000105948
KLHL8	2.5684e-07	1.03155	0.857	0.713	0.00500529	1	4	ENSG00000145332
TBCA	2.60338e-07	0.563448	1	0.961	0.00507346	1	5	ENSG00000171530
CDC42SE2	2.63343e-07	0.653101	0.959	0.944	0.00513202	1	5	ENSG00000158985
MBD1	2.63427e-07	0.855498	0.898	0.736	0.00513367	1	18	ENSG00000141644
SNX4	2.65214e-07	0.60518	0.939	0.91	0.0051685	1	3	ENSG00000114520
MEAF6	2.67312e-07	0.455701	1	0.972	0.00520938	1	1	ENSG00000163875
IPP	2.67619e-07	0.979113	0.898	0.691	0.00521536	1	1	ENSG00000197429
RPL23AP82	2.81048e-07	0.735418	0.959	0.848	0.00547707	1	22	ENSG00000184319
SIMC1	2.84962e-07	0.939073	0.837	0.522	0.00555333	1	5	ENSG00000170085
RBM15	2.90089e-07	1.03215	0.857	0.657	0.00565326	1	1	ENSG00000162775
LYRM1	2.9028e-07	0.69302	0.918	0.764	0.00565699	1	16	ENSG00000102897
C5orf34	2.90588e-07	1.18828	0.816	0.562	0.00566298	1	5	ENSG00000172244
CCDC7	3.01014e-07	1.09173	0.837	0.59	0.00586616	1	10	ENSG00000216937
CASC2	3.05917e-07	1.33489	0.673	0.337	0.00596172	1	10	ENSG00000177640
TMEM101	3.07571e-07	0.933286	0.918	0.758	0.00599393	1	17	ENSG00000091947
RTCA	3.07945e-07	0.727967	0.959	0.848	0.00600123	1	1	ENSG00000137996
TAF5	3.08151e-07	0.890572	0.878	0.635	0.00600525	1	10	ENSG00000148835
RBM44	3.09904e-07	1.11859	0.837	0.584	0.00603941	1	2	ENSG00000177483
SNAR-C4	3.15611e-07	0.751016	0.939	0.798	0.00615062	1	NA	NA
SNTB2	3.22769e-07	1.06746	0.878	0.669	0.00629013	1	16	ENSG00000168807
C9orf43	3.48951e-07	0.900459	0.816	0.506	0.00680036	1	9	ENSG00000157653
MPP6	3.52394e-07	1.0052	0.918	0.713	0.00686746	1	7	ENSG00000105926
ZC3HC1	3.7477e-07	0.922991	0.857	0.798	0.00730352	1	7	ENSG00000091732
MAU2	3.76136e-07	0.989251	0.857	0.73	0.00733014	1	19	ENSG00000129933
UTP6	3.85472e-07	0.729756	0.898	0.938	0.00751208	1	17	ENSG00000108651
P4HA2	3.93975e-07	0.870924	0.918	0.837	0.00767778	1	5	ENSG00000072682
NUP107	4.20326e-07	0.559303	1	0.933	0.00819132	1	12	ENSG00000111581
PCID2	4.2108e-07	0.638212	0.98	0.904	0.00820601	1	13	ENSG00000126226
NCOA5	4.39613e-07	0.916399	0.857	0.68	0.00856717	1	20	ENSG00000124160
YTHDC2	4.43043e-07	0.959473	0.878	0.803	0.00863402	1	5	ENSG00000047188
USP32	4.51145e-07	1.17767	0.878	0.545	0.00879192	1	17	ENSG00000170832
EIF3L	4.54925e-07	0.590179	0.98	0.989	0.00886557	1	22	ENSG00000100129
SAE1	4.60805e-07	0.527873	0.98	0.989	0.00898017	1	19	ENSG00000142230
TPTE2P3	4.72517e-07	0.960285	0.918	0.792	0.00920842	1	NA	NA
JADE3	4.73581e-07	0.716856	0.918	0.843	0.00922915	1	X	ENSG00000102221
FANCI	5.00812e-07	0.588082	0.959	0.91	0.00975983	1	15	ENSG00000140525
ATAD5	5.17336e-07	0.849364	0.918	0.77	0.0100818	1	17	ENSG00000176208
DYDC2	5.20962e-07	1.13024	0.653	0.287	0.0101525	1	10	ENSG00000133665
CCDC171	5.38691e-07	0.660787	1	0.882	0.010498	1	9	ENSG00000164989
UFD1L	5.56977e-07	0.593867	0.98	0.933	0.0108544	1	22	ENSG00000070010
RNF216	5.57512e-07	0.558556	0.959	0.949	0.0108648	1	7	ENSG00000011275
SKAP1	5.90329e-07	1.05134	0.694	0.331	0.0115043	1	17	ENSG00000141293
RLF	6.16325e-07	0.614466	1	0.921	0.0120109	1	1	ENSG00000117000
RBM26-AS1	6.18261e-07	0.977818	0.796	0.5	0.0120487	1	13	ENSG00000227354
RNF19B	6.26518e-07	0.804931	0.898	0.73	0.0122096	1	1	ENSG00000116514
CDK5RAP1	6.42832e-07	0.565121	0.918	0.899	0.0125275	1	20	ENSG00000101391
GDE1	6.62456e-07	1.10421	0.837	0.64	0.01291	1	16	ENSG00000006007
ZNF44	6.63077e-07	1.08283	0.837	0.607	0.012922	1	19	ENSG00000197857
FAM208A	6.65476e-07	0.573037	0.98	0.893	0.0129688	1	3	ENSG00000163946
IQCG	6.88252e-07	0.798452	0.918	0.798	0.0134127	1	3	ENSG00000114473
RIMKLB	7.06048e-07	0.777937	0.959	0.865	0.0137595	1	12	ENSG00000166532
ZNF546	7.06231e-07	1.93101	0.612	0.264	0.013763	1	19	ENSG00000187187
RIBC2	7.44784e-07	1.20879	0.796	0.618	0.0145144	1	22	ENSG00000128408
TIPIN	7.66442e-07	0.744158	0.918	0.82	0.0149364	1	15	ENSG00000075131
ATP11C	7.75475e-07	0.677588	0.959	0.955	0.0151124	1	X	ENSG00000101974
SAR1B	8.02094e-07	0.66805	0.898	0.64	0.0156312	1	5	ENSG00000152700
RUVBL1	8.08893e-07	0.510419	0.98	0.927	0.0157637	1	3	ENSG00000175792
SPESP1	8.46932e-07	0.550711	0.939	0.831	0.016505	1	15	ENSG00000258484
UBE2G2	8.52191e-07	0.828487	0.959	0.904	0.0166075	1	21	ENSG00000184787
HSPA14	8.63913e-07	0.636535	0.959	0.91	0.0168359	1	10	ENSG00000187522
C19orf52	9.0512e-07	1.10621	0.816	0.522	0.017639	1	19	ENSG00000142444
RASA1	9.06285e-07	0.742403	0.98	0.871	0.0176617	1	5	ENSG00000145715
ZER1	9.1359e-07	1.03432	0.796	0.489	0.017804	1	9	ENSG00000160445
RCN2	9.48668e-07	0.536016	1	0.961	0.0184876	1	15	ENSG00000117906
RGS22	9.57746e-07	1.18071	0.755	0.399	0.0186646	1	8	ENSG00000132554
ANKRD36B	9.61362e-07	0.787324	0.898	0.725	0.018735	1	2	ENSG00000196912
ATPAF2	9.6583e-07	1.01258	0.776	0.534	0.0188221	1	17	ENSG00000171953
LINC00342	9.77159e-07	0.933664	0.714	0.337	0.0190429	1	2	ENSG00000232931
DRG2	9.98331e-07	0.811241	0.898	0.725	0.0194555	1	17	ENSG00000108591
KIAA1524	1.01025e-06	0.775146	0.837	0.73	0.0196878	1	3	ENSG00000163507
KLHL20	1.01082e-06	0.728907	0.939	0.792	0.0196988	1	1	ENSG00000076321
PSMD5-AS1	1.06333e-06	1.0523	0.816	0.449	0.0207223	1	9	ENSG00000226752
ISCU	1.075e-06	0.433091	1	0.972	0.0209496	1	12	ENSG00000136003
CEP72	1.11674e-06	1.19453	0.694	0.376	0.021763	1	5	ENSG00000112877
CPT2	1.14401e-06	0.657787	0.837	0.579	0.0222945	1	1	ENSG00000157184
KIF9-AS1	1.14694e-06	0.757215	0.612	0.247	0.0223516	1	3	ENSG00000227398
RNF19A	1.16876e-06	0.647822	0.959	0.843	0.0227768	1	8	ENSG00000034677
FKBP6	1.19013e-06	0.721796	0.939	0.826	0.0231933	1	7	ENSG00000077800
SAMD4B	1.22742e-06	0.821246	0.918	0.719	0.0239199	1	19	ENSG00000179134
ANLN	1.23476e-06	0.801054	0.898	0.758	0.024063	1	7	ENSG00000011426
CCDC150	1.24167e-06	0.793593	0.898	0.697	0.0241976	1	2	ENSG00000144395
KIAA1429	1.25131e-06	0.712277	0.939	0.848	0.0243855	1	8	ENSG00000164944
CCDC122	1.26988e-06	0.982047	0.837	0.747	0.0247473	1	13	ENSG00000151773
RECK	1.2718e-06	1.29767	0.673	0.348	0.0247848	1	9	ENSG00000122707
LRRIQ3	1.27666e-06	1.15287	0.755	0.506	0.0248795	1	1	ENSG00000162620
KLHL24	1.29418e-06	0.795307	0.898	0.747	0.0252209	1	3	ENSG00000114796
MDK	1.31113e-06	0.438354	1	0.994	0.0255514	1	11	ENSG00000110492
TEFM	1.45333e-06	0.720271	0.898	0.781	0.0283225	1	17	ENSG00000172171
LRRC36	1.45898e-06	1.00684	0.633	0.315	0.0284326	1	16	ENSG00000159708
JOSD2	1.48617e-06	1.10175	0.816	0.534	0.0289625	1	19	ENSG00000161677
BOLL	1.54463e-06	0.960325	0.653	0.298	0.0301018	1	2	ENSG00000152430
NT5DC1	1.565e-06	0.781254	0.918	0.77	0.0304988	1	6	ENSG00000178425
RPL23AP87	1.63056e-06	1.00701	0.673	0.343	0.0317764	1	17	ENSG00000232938
HSPB11	1.65466e-06	0.542301	1	0.944	0.0322461	1	1	ENSG00000081870
AASS	1.68531e-06	1.26017	0.796	0.5	0.0328434	1	7	ENSG00000008311
FBXL20	1.71115e-06	0.565095	1	0.91	0.0333468	1	17	ENSG00000108306
API5	1.71445e-06	0.50962	0.98	0.933	0.0334113	1	11	ENSG00000166181
AAGAB	1.73592e-06	0.727009	0.898	0.916	0.0338296	1	15	ENSG00000103591
DCK	1.74162e-06	0.989468	0.796	0.539	0.0339407	1	4	ENSG00000156136
NAA25	1.77017e-06	0.704514	0.939	0.82	0.034497	1	12	ENSG00000111300
ZNF652	1.85055e-06	0.643733	0.959	0.792	0.0360636	1	17	ENSG00000198740
CEP120	1.89797e-06	0.912716	0.878	0.674	0.0369877	1	5	ENSG00000168944
C16orf70	1.93778e-06	1.27087	0.673	0.388	0.0377634	1	16	ENSG00000125149
SEC11A	1.98355e-06	0.532362	0.959	0.933	0.0386554	1	15	ENSG00000140612
MRFAP1	2.03793e-06	0.396432	1	0.989	0.0397151	1	4	ENSG00000179010
RBBP8	2.04992e-06	0.492762	0.98	0.972	0.0399489	1	18	ENSG00000101773
MED7	2.05561e-06	0.655341	0.939	0.876	0.0400597	1	5	ENSG00000155868
MED31	2.07447e-06	0.686524	0.939	0.764	0.0404273	1	17	ENSG00000108590
RRM1	2.10387e-06	0.6922	0.939	0.893	0.0410002	1	11	ENSG00000167325
LYAR	2.11892e-06	0.976996	0.816	0.685	0.0412936	1	4	ENSG00000145220
HYLS1	2.20463e-06	0.742931	0.959	0.758	0.0429639	1	11	ENSG00000198331
PTCD3	2.26984e-06	0.501871	0.959	0.949	0.0442346	1	2	ENSG00000132300
TMEM175	2.29563e-06	1.0319	0.755	0.528	0.0447372	1	4	ENSG00000127419
ACAA2	2.29746e-06	0.617696	0.959	0.949	0.0447728	1	18	ENSG00000167315
ZNRD1	2.51436e-06	1.01998	0.735	0.573	0.0489999	1	6	ENSG00000066379
PFKP	2.29746e-34	5.24682	0.935	0.116	4.47729e-30	2	10	ENSG00000067057
DNAJB13	3.27303e-33	3.65984	0.804	0.033	6.37848e-29	2	11	ENSG00000187726
FBXW12	6.76519e-33	3.70189	0.804	0.039	1.3184e-28	2	3	ENSG00000164049
FAM167A-AS1	7.05828e-33	5.02631	0.891	0.094	1.37552e-28	2	8	ENSG00000184608
KPNA7	8.27351e-33	5.29629	0.935	0.127	1.61234e-28	2	7	ENSG00000185467
LINC01291	9.5764e-33	3.66994	0.826	0.05	1.86625e-28	2	2	ENSG00000204792
ZP2	3.03008e-32	4.38472	0.804	0.05	5.90502e-28	2	16	ENSG00000103310
JPH2	3.47962e-32	3.28868	0.87	0.066	6.78108e-28	2	20	ENSG00000149596
UNC13C	8.56865e-32	4.96801	0.826	0.066	1.66986e-27	2	15	ENSG00000137766
COX4I2	1.23674e-31	4.2723	0.826	0.061	2.41016e-27	2	20	ENSG00000131055
LOC101929524	1.79355e-31	4.75458	0.935	0.16	3.49528e-27	2	NA	NA
PCDH15	1.96023e-31	3.54546	0.739	0.022	3.82009e-27	2	10	ENSG00000150275
GCNT3	2.28275e-31	3.98571	0.826	0.066	4.44861e-27	2	15	ENSG00000140297
TGM7	1.60416e-30	4.3035	0.848	0.088	3.12619e-26	2	15	ENSG00000159495
HIPK4	3.39308e-30	4.13991	0.674	0.011	6.61244e-26	2	19	ENSG00000160396
NLRP5	4.81569e-30	3.97074	0.978	0.238	9.38481e-26	2	19	ENSG00000171487
BAALC	5.38502e-30	4.53024	0.761	0.044	1.04943e-25	2	8	ENSG00000164929
CTRB2	6.29273e-30	3.83847	0.978	0.243	1.22633e-25	2	16	ENSG00000168928
OOSP2	8.57386e-30	4.96494	0.739	0.039	1.67087e-25	2	11	ENSG00000149507
PKD1L3	1.99311e-29	3.1598	0.696	0.022	3.88417e-25	2	16	ENSG00000277481
SLC38A8	2.04791e-29	4.38226	0.674	0.017	3.99096e-25	2	16	ENSG00000166558
SLCO4A1	2.31753e-29	2.95183	0.848	0.083	4.5164e-25	2	20	ENSG00000101187
ITIH2	3.05143e-29	3.22632	0.804	0.066	5.94663e-25	2	10	ENSG00000151655
KIAA1549L	3.20012e-29	3.74956	0.761	0.05	6.2364e-25	2	11	ENSG00000110427
INSC	5.74254e-29	3.06019	0.783	0.055	1.11911e-24	2	11	ENSG00000188487
FRMD3	1.14392e-28	3.4888	0.826	0.083	2.22927e-24	2	9	ENSG00000172159
NLRP11	1.40428e-28	2.44174	0.739	0.039	2.73666e-24	2	19	ENSG00000179873
PHEX	1.69279e-28	2.86987	0.891	0.122	3.2989e-24	2	X	ENSG00000102174
ATP2C2	2.20704e-28	3.70581	0.783	0.066	4.30108e-24	2	16	ENSG00000064270
MEGF11	4.39429e-28	2.85614	0.783	0.061	8.5636e-24	2	15	ENSG00000157890
TRIM77	5.95381e-28	3.71424	0.63	0.011	1.16028e-23	2	11	ENSG00000214414
TGFA	8.0901e-28	3.23541	0.652	0.017	1.5766e-23	2	2	ENSG00000163235
SHD	1.50511e-27	3.5011	0.935	0.215	2.93317e-23	2	19	ENSG00000105251
NFKB2	1.64932e-27	2.802	0.935	0.193	3.21419e-23	2	10	ENSG00000077150
HRAT56	2.50408e-27	3.19053	0.826	0.094	4.87995e-23	2	5	ENSG00000250891
NOBOX	2.55317e-27	2.6042	0.957	0.199	4.97561e-23	2	7	ENSG00000106410
TPO	2.78595e-27	4.41787	0.652	0.022	5.42926e-23	2	2	ENSG00000115705
GABBR2	3.22034e-27	3.37002	0.739	0.05	6.27579e-23	2	9	ENSG00000136928
KCCAT333	4.52515e-27	3.74314	0.652	0.022	8.81862e-23	2	NA	NA
PDGFRL	6.30051e-27	3.08468	0.826	0.105	1.22784e-22	2	8	ENSG00000104213
HABP2	7.44778e-27	3.48153	0.609	0.011	1.45142e-22	2	10	ENSG00000148702
LAD1	9.85509e-27	4.02947	0.783	0.088	1.92056e-22	2	1	ENSG00000159166
ZP3	1.66314e-26	5.62039	0.978	0.425	3.24112e-22	2	7	ENSG00000188372
MVP	1.904e-26	3.60768	0.913	0.21	3.71051e-22	2	16	ENSG00000013364
THRSP	2.60969e-26	3.38884	0.652	0.028	5.08576e-22	2	11	ENSG00000151365
NRG4	3.46104e-26	2.75015	0.848	0.127	6.74487e-22	2	15	ENSG00000169752
TMEM163	3.72218e-26	3.99647	0.761	0.083	7.25378e-22	2	2	ENSG00000152128
LOC101928823	3.96342e-26	3.68983	0.63	0.022	7.72392e-22	2	NA	NA
DNAH11	5.03969e-26	3.14918	0.848	0.133	9.82135e-22	2	7	ENSG00000105877
PADI6	5.61312e-26	5.73707	0.848	0.16	1.09388e-21	2	1	ENSG00000276747
EPSTI1	6.23936e-26	2.85976	0.935	0.215	1.21593e-21	2	13	ENSG00000133106
PSTPIP1	7.05178e-26	3.69941	0.848	0.149	1.37425e-21	2	15	ENSG00000140368
PLEK2	7.65736e-26	4.12813	0.783	0.094	1.49227e-21	2	14	ENSG00000100558
FBLN7	7.96383e-26	3.2726	0.63	0.022	1.55199e-21	2	2	ENSG00000144152
KCNK9	8.75651e-26	3.55299	0.609	0.017	1.70647e-21	2	8	ENSG00000169427
TP63	1.13893e-25	2.81855	0.848	0.127	2.21955e-21	2	3	ENSG00000073282
JAG1	1.5653e-25	3.39019	0.87	0.177	3.05046e-21	2	20	ENSG00000101384
FSTL4	2.03754e-25	3.32304	0.609	0.017	3.97076e-21	2	5	ENSG00000053108
SLC29A4	2.0615e-25	2.59066	0.826	0.11	4.01745e-21	2	7	ENSG00000164638
GRIK2	2.22387e-25	3.29734	0.63	0.028	4.33388e-21	2	6	ENSG00000164418
DGKB	2.73557e-25	2.75242	0.761	0.077	5.33108e-21	2	7	ENSG00000136267
LINC01118	3.26203e-25	4.77849	0.609	0.022	6.35705e-21	2	2	ENSG00000222005
ARHGAP18	4.5725e-25	2.91883	0.978	0.37	8.91089e-21	2	6	ENSG00000146376
WEE2	5.18396e-25	3.83171	0.739	0.083	1.01025e-20	2	7	ENSG00000214102
SIGLEC10	8.14896e-25	3.15222	0.717	0.066	1.58807e-20	2	19	ENSG00000142512
CSF1R	9.96618e-25	4.31272	0.739	0.083	1.94221e-20	2	5	ENSG00000182578
TLE6	1.02236e-24	3.10994	0.935	0.32	1.99237e-20	2	19	ENSG00000104953
CTB-178M22.2	1.08583e-24	3.97638	0.63	0.033	2.11607e-20	2	NA	NA
TCL1B	1.4216e-24	2.94155	0.978	0.42	2.77042e-20	2	14	ENSG00000213231
CHRNA3	1.65579e-24	2.03567	1	0.271	3.22681e-20	2	15	ENSG00000080644
SERPINF1	1.99763e-24	4.01176	0.935	0.326	3.89297e-20	2	17	ENSG00000132386
ACTG2	2.42039e-24	4.65034	0.913	0.271	4.71686e-20	2	2	ENSG00000163017
DPPA3	3.61786e-24	3.61016	0.935	0.326	7.05049e-20	2	12	ENSG00000187569
SARDH	3.71258e-24	3.07604	0.652	0.039	7.23507e-20	2	9	ENSG00000123453
TUBA4B	6.12679e-24	4.89925	0.652	0.05	1.19399e-19	2	2	ENSG00000243910
ABHD12B	6.1693e-24	2.60204	0.891	0.182	1.20227e-19	2	14	ENSG00000131969
DPP6	6.28883e-24	3.68879	0.609	0.028	1.22557e-19	2	7	ENSG00000130226
MICAL2	8.37229e-24	2.98391	0.739	0.088	1.63159e-19	2	11	ENSG00000133816
THRB	1.03476e-23	3.03428	0.63	0.033	2.01655e-19	2	3	ENSG00000151090
AVEN	1.26046e-23	2.82136	0.935	0.309	2.45638e-19	2	15	ENSG00000169857
SLC6A20	1.30559e-23	3.51805	0.696	0.066	2.54433e-19	2	3	ENSG00000163817
TMEM255B	1.85903e-23	2.13087	0.783	0.099	3.62288e-19	2	13	ENSG00000184497
MYH15	1.89656e-23	2.97441	0.826	0.144	3.69601e-19	2	3	ENSG00000144821
ANK3	2.11033e-23	3.42769	0.804	0.138	4.1126e-19	2	10	ENSG00000151150
CACNA2D1	3.83082e-23	2.73041	0.87	0.199	7.46551e-19	2	7	ENSG00000153956
GDF9	4.03018e-23	3.48727	0.935	0.387	7.85401e-19	2	5	ENSG00000164404
ITGBL1	4.1085e-23	2.27701	0.739	0.077	8.00664e-19	2	13	ENSG00000198542
PDE8B	4.64678e-23	2.94556	0.913	0.287	9.05564e-19	2	5	ENSG00000113231
MAT2B	4.69616e-23	1.5872	1	0.934	9.15189e-19	2	5	ENSG00000038274
ARHGAP15	4.70677e-23	4.22721	0.652	0.055	9.17255e-19	2	2	ENSG00000075884
TBPL2	4.76549e-23	2.26588	0.957	0.326	9.28699e-19	2	14	ENSG00000182521
ABLIM2	5.32488e-23	2.72658	0.63	0.039	1.03771e-18	2	4	ENSG00000163995
LOC101927746	6.42361e-23	2.93033	0.717	0.077	1.25183e-18	2	NA	NA
CTSW	1.18548e-22	3.09358	0.674	0.061	2.31026e-18	2	11	ENSG00000172543
FIGLA	2.36318e-22	2.1094	0.978	0.354	4.60537e-18	2	2	ENSG00000183733
TRMT44	2.8765e-22	2.74296	0.891	0.254	5.60572e-18	2	4	ENSG00000155275
DNAH9	3.32486e-22	2.89534	0.674	0.066	6.47949e-18	2	17	ENSG00000007174
LRRC17	3.7602e-22	2.96559	0.696	0.072	7.32788e-18	2	7	ENSG00000128606
FER1L4	5.73302e-22	4.14426	0.696	0.094	1.11725e-17	2	20	ENSG00000088340
ATAD3C	6.02844e-22	3.61417	0.674	0.072	1.17482e-17	2	1	ENSG00000215915
RAB27A	6.58279e-22	2.49278	0.913	0.293	1.28285e-17	2	15	ENSG00000069974
HERC6	7.00387e-22	2.98076	0.761	0.122	1.36491e-17	2	4	ENSG00000138642
GLRX	9.41682e-22	3.29915	0.935	0.475	1.83515e-17	2	5	ENSG00000173221
RFTN1	1.61032e-21	3.19413	0.674	0.077	3.13819e-17	2	3	ENSG00000131378
LOXL2	1.90744e-21	3.35337	0.913	0.348	3.71721e-17	2	8	ENSG00000134013
MYO7B	1.9843e-21	2.08986	0.87	0.215	3.867e-17	2	2	ENSG00000169994
LDHAL6A	2.72464e-21	2.3286	1	0.597	5.30979e-17	2	11	ENSG00000166800
EPHX1	3.1654e-21	1.94367	0.804	0.155	6.16873e-17	2	1	ENSG00000143819
MUC20	3.24498e-21	3.83481	0.674	0.083	6.32382e-17	2	3	ENSG00000176945
LIMS2	3.37223e-21	2.65048	0.674	0.072	6.57181e-17	2	2	ENSG00000072163
RBMS2	4.38621e-21	3.05875	0.761	0.138	8.54785e-17	2	12	ENSG00000076067
WFDC2	6.17177e-21	3.37003	0.804	0.193	1.20275e-16	2	20	ENSG00000101443
OSBPL10	1.0522e-20	3.21517	0.761	0.155	2.05052e-16	2	3	ENSG00000144645
GPX1	1.32107e-20	1.5847	1	0.967	2.5745e-16	2	3	ENSG00000233276
LMO3	1.37564e-20	2.91324	0.739	0.122	2.68085e-16	2	12	ENSG00000048540
NLRP2	1.40309e-20	2.02879	1	0.757	2.73434e-16	2	19	ENSG00000022556
DNAH10	1.57249e-20	3.11262	0.913	0.326	3.06446e-16	2	12	ENSG00000197653
AFF1	1.71794e-20	1.9267	1	0.702	3.34792e-16	2	4	ENSG00000172493
BRDT	1.83592e-20	1.53898	1	0.851	3.57783e-16	2	1	ENSG00000137948
MED16	1.91309e-20	1.95337	1	0.801	3.72824e-16	2	19	ENSG00000175221
SLC8A1	2.18449e-20	2.87092	0.674	0.088	4.25714e-16	2	2	ENSG00000183023
ACAT1	2.56981e-20	2.2736	0.978	0.751	5.00805e-16	2	11	ENSG00000075239
SQRDL	2.96686e-20	3.29363	0.739	0.133	5.78182e-16	2	15	ENSG00000137767
CNTN4	4.02663e-20	2.28368	0.761	0.127	7.84709e-16	2	3	ENSG00000144619
CCM2L	5.21684e-20	2.11693	0.652	0.061	1.01666e-15	2	20	ENSG00000101331
DYSF	6.85593e-20	2.85741	0.783	0.204	1.33608e-15	2	2	ENSG00000135636
F2	7.38192e-20	2.30184	0.891	0.26	1.43859e-15	2	11	ENSG00000180210
SAMD12	7.59724e-20	2.77832	0.761	0.149	1.48055e-15	2	8	ENSG00000177570
SCARB1	7.60218e-20	2.72366	0.826	0.221	1.48151e-15	2	12	ENSG00000073060
CAPN12	8.48506e-20	3.02476	0.652	0.083	1.65357e-15	2	19	ENSG00000182472
CNRIP1	1.03333e-19	1.81479	0.957	0.376	2.01375e-15	2	2	ENSG00000119865
ULK4	1.08264e-19	2.07186	0.935	0.392	2.10985e-15	2	3	ENSG00000168038
SCGB3A2	1.242e-19	2.85442	0.87	0.282	2.42041e-15	2	5	ENSG00000164265
B3GNT2	1.24291e-19	2.16653	0.848	0.215	2.42219e-15	2	2	ENSG00000170340
SMARCA2	1.52098e-19	2.57678	0.978	0.663	2.96408e-15	2	9	ENSG00000080503
PECAM1	1.66442e-19	2.60105	0.826	0.232	3.24363e-15	2	17	ENSG00000261371
AMBP	2.25457e-19	2.53038	0.63	0.066	4.39371e-15	2	9	ENSG00000106927
B3GNT4	2.63317e-19	2.22602	0.674	0.088	5.13152e-15	2	12	ENSG00000176383
LPPR1	3.19521e-19	2.29356	0.674	0.088	6.22682e-15	2	9	ENSG00000148123
ZFAND2A	3.50572e-19	1.95939	1	0.873	6.83194e-15	2	7	ENSG00000178381
TOR3A	3.51367e-19	2.14085	0.935	0.436	6.84745e-15	2	1	ENSG00000186283
FAM13A	3.89966e-19	2.34572	0.891	0.298	7.59966e-15	2	4	ENSG00000138640
LONP1	4.00858e-19	1.68913	1	0.757	7.81192e-15	2	19	ENSG00000196365
EYA2	5.13817e-19	2.74246	0.674	0.099	1.00133e-14	2	20	ENSG00000064655
POMZP3	6.27529e-19	1.85245	0.978	0.414	1.22293e-14	2	7	ENSG00000146707
A4GALT	8.1079e-19	2.45226	0.696	0.11	1.58007e-14	2	22	ENSG00000128274
NDE1	8.40685e-19	1.99648	0.848	0.215	1.63833e-14	2	16	ENSG00000072864
EFCAB10	1.34866e-18	2.91609	0.63	0.088	2.62827e-14	2	7	ENSG00000185055
RASL10A	1.36256e-18	2.57967	0.696	0.11	2.65536e-14	2	22	ENSG00000100276
SH3GL3	1.48132e-18	2.72092	0.826	0.238	2.88679e-14	2	15	ENSG00000140600
ANXA7	1.81803e-18	1.96985	0.978	0.768	3.54297e-14	2	10	ENSG00000138279
PON2	2.07022e-18	1.77153	0.957	0.646	4.03445e-14	2	7	ENSG00000105854
RASGRF1	2.81805e-18	2.35114	0.63	0.088	5.49181e-14	2	15	ENSG00000058335
FAM46C	3.90592e-18	2.3042	0.739	0.149	7.61186e-14	2	1	ENSG00000183508
GALNT13	4.83694e-18	2.72961	0.674	0.11	9.42623e-14	2	2	ENSG00000144278
BTG4	6.71104e-18	2.4988	0.696	0.122	1.30785e-13	2	11	ENSG00000137707
P2RX4	7.27322e-18	2.51033	0.783	0.188	1.4174e-13	2	12	ENSG00000135124
ESRP1	8.98067e-18	1.70968	0.957	0.448	1.75015e-13	2	8	ENSG00000104413
PTPRK	9.57463e-18	1.96458	0.87	0.271	1.8659e-13	2	6	ENSG00000152894
CDH1	1.15284e-17	2.1604	0.783	0.177	2.24666e-13	2	16	ENSG00000039068
HAP1	1.15659e-17	2.15187	0.717	0.133	2.25396e-13	2	17	ENSG00000173805
ADAMTS17	1.37183e-17	2.78118	0.739	0.193	2.67342e-13	2	15	ENSG00000140470
ZNF503	1.38048e-17	1.60843	0.804	0.182	2.69028e-13	2	10	ENSG00000165655
EML6	1.40565e-17	2.6515	0.783	0.21	2.73933e-13	2	2	ENSG00000214595
ADCY9	1.65043e-17	2.23039	0.783	0.199	3.21635e-13	2	16	ENSG00000162104
MAP1B	1.90676e-17	2.57707	0.935	0.398	3.71589e-13	2	5	ENSG00000131711
ADI1	1.95744e-17	1.80302	0.978	0.624	3.81466e-13	2	2	ENSG00000182551
PHACTR3	2.42639e-17	2.42049	0.652	0.11	4.72855e-13	2	20	ENSG00000087495
JARID2	2.42862e-17	1.83729	0.978	0.718	4.7329e-13	2	6	ENSG00000008083
TXN2	2.93741e-17	1.47568	1	0.867	5.72442e-13	2	22	ENSG00000100348
EEF2K	3.09308e-17	2.4403	0.761	0.204	6.0278e-13	2	16	ENSG00000103319
LOC100506746	3.28442e-17	1.83228	0.609	0.072	6.40068e-13	2	NA	NA
DUSP23	5.41156e-17	2.00836	0.913	0.525	1.05461e-12	2	1	ENSG00000158716
NPM2	6.87283e-17	2.79885	0.652	0.116	1.33938e-12	2	8	ENSG00000158806
ISPD	8.68022e-17	1.52843	0.783	0.166	1.6916e-12	2	7	ENSG00000214960
FDXR	9.00057e-17	1.83755	0.913	0.348	1.75403e-12	2	17	ENSG00000161513
SGMS2	1.00956e-16	2.28976	0.848	0.331	1.96743e-12	2	4	ENSG00000164023
LOC100505915	1.12586e-16	2.22999	0.63	0.099	2.19407e-12	2	NA	NA
TUBA4A	1.1979e-16	2.95525	0.717	0.171	2.33447e-12	2	2	ENSG00000127824
NLRP9	1.33112e-16	3.16148	0.63	0.105	2.59409e-12	2	19	ENSG00000185792
ZNF815P	1.40326e-16	1.91763	0.783	0.193	2.73467e-12	2	7	ENSG00000235944
SPTBN5	1.48064e-16	2.38542	0.609	0.094	2.88546e-12	2	15	ENSG00000137877
CRISPLD2	2.17124e-16	1.68149	0.652	0.105	4.23131e-12	2	16	ENSG00000103196
ZNF883	2.20313e-16	1.94606	0.891	0.309	4.29346e-12	2	9	ENSG00000228623
VKORC1	2.28847e-16	1.69832	0.957	0.707	4.45978e-12	2	16	ENSG00000167397
RBMX2	2.39292e-16	1.19381	0.978	0.796	4.66333e-12	2	X	ENSG00000134597
REXO2	2.65952e-16	1.15445	1	0.95	5.18287e-12	2	11	ENSG00000076043
CAST	2.70906e-16	1.97929	0.935	0.586	5.27942e-12	2	5	ENSG00000153113
CCNI	3.4873e-16	1.07361	1	0.95	6.79605e-12	2	4	ENSG00000118816
MAPT	3.50513e-16	2.50769	0.63	0.105	6.8308e-12	2	17	ENSG00000186868
CTSB	3.95575e-16	1.35084	1	0.845	7.70897e-12	2	8	ENSG00000164733
NID2	4.38868e-16	2.45009	0.696	0.16	8.55265e-12	2	14	ENSG00000087303
LINC01057	4.59049e-16	2.14981	0.761	0.21	8.94595e-12	2	1	ENSG00000224081
RIIAD1	6.50871e-16	2.11764	0.804	0.243	1.26842e-11	2	1	ENSG00000178796
UPK3B	7.46418e-16	1.81673	0.652	0.122	1.45462e-11	2	7	ENSG00000243566
STX8	7.48998e-16	1.97327	0.935	0.718	1.45965e-11	2	17	ENSG00000170310
BAIAP2L1	8.4322e-16	1.46573	0.957	0.812	1.64327e-11	2	7	ENSG00000006453
SUDS3	9.99637e-16	1.41953	1	0.89	1.94809e-11	2	12	ENSG00000111707
DPPA5	1.17163e-15	2.61649	0.891	0.53	2.28327e-11	2	6	ENSG00000203909
RARRES2	1.20018e-15	3.86491	0.826	0.343	2.3389e-11	2	7	ENSG00000106538
DMD	1.23308e-15	1.57381	0.957	0.773	2.40302e-11	2	X	ENSG00000198947
CCDC88C	1.23443e-15	1.74393	0.913	0.459	2.40565e-11	2	14	ENSG00000015133
TBCD	1.30501e-15	1.83508	0.935	0.674	2.54321e-11	2	17	ENSG00000141556
TCL1A	1.44836e-15	1.88683	0.978	0.674	2.82257e-11	2	14	ENSG00000100721
CAND2	1.83865e-15	1.8454	0.87	0.348	3.58317e-11	2	3	ENSG00000144712
HID1	1.94955e-15	2.49887	0.609	0.105	3.79929e-11	2	17	ENSG00000167861
TUBA1C	2.71507e-15	1.1356	1	0.845	5.29113e-11	2	12	ENSG00000167553
ANO10	2.74301e-15	1.71032	0.913	0.641	5.34557e-11	2	3	ENSG00000160746
NCK2	2.99604e-15	1.47362	0.913	0.436	5.83868e-11	2	2	ENSG00000071051
TMEM243	3.10284e-15	1.57117	0.957	0.624	6.04681e-11	2	7	ENSG00000135185
ATG7	3.57715e-15	2.08408	0.935	0.635	6.97116e-11	2	3	ENSG00000197548
USP2	3.7204e-15	1.40503	0.957	0.613	7.25031e-11	2	11	ENSG00000036672
CHN2	3.84732e-15	2.22432	0.696	0.166	7.49766e-11	2	7	ENSG00000106069
SEPW1	3.87338e-15	1.05276	1	0.928	7.54843e-11	2	19	ENSG00000178980
MYO5B	3.88023e-15	1.74812	0.891	0.409	7.5618e-11	2	18	ENSG00000167306
VAV3	5.04074e-15	2.08343	0.674	0.149	9.8234e-11	2	1	ENSG00000134215
CABYR	5.08435e-15	1.6673	0.978	0.807	9.90837e-11	2	18	ENSG00000154040
RPA1	5.25301e-15	1.2534	1	0.862	1.02371e-10	2	17	ENSG00000132383
HHAT	7.61948e-15	1.72805	0.63	0.11	1.48488e-10	2	1	ENSG00000054392
HEY2	8.15156e-15	2.06964	0.804	0.315	1.58858e-10	2	6	ENSG00000135547
CRYZ	8.37271e-15	1.71901	0.957	0.63	1.63167e-10	2	1	ENSG00000116791
UBXN11	9.14236e-15	1.81151	0.957	0.569	1.78166e-10	2	1	ENSG00000158062
ARMC2	9.67843e-15	2.58934	0.848	0.398	1.88613e-10	2	6	ENSG00000118690
MOV10	1.02741e-14	1.75263	0.935	0.541	2.00222e-10	2	1	ENSG00000155363
ADCY5	1.1213e-14	2.17011	0.63	0.122	2.18519e-10	2	3	ENSG00000173175
SH2D4A	1.18694e-14	2.62982	0.717	0.238	2.3131e-10	2	8	ENSG00000104611
ARHGEF33	1.31072e-14	1.36338	0.978	0.718	2.55433e-10	2	2	ENSG00000214694
EMB	1.38877e-14	1.87783	0.87	0.409	2.70643e-10	2	5	ENSG00000170571
IGF2BP3	1.537e-14	1.28911	0.935	0.74	2.99531e-10	2	7	ENSG00000136231
ENAH	1.76561e-14	1.28654	1	0.867	3.44082e-10	2	1	ENSG00000154380
VLDLR	2.12807e-14	1.84579	0.761	0.232	4.14719e-10	2	9	ENSG00000147852
NRXN3	2.54482e-14	2.6061	0.63	0.155	4.95935e-10	2	14	ENSG00000021645
GNAS	3.24212e-14	1.11001	0.978	0.95	6.31824e-10	2	20	ENSG00000087460
ZFP64	3.46179e-14	1.83583	0.804	0.298	6.74634e-10	2	20	ENSG00000020256
PLCG2	3.94209e-14	2.47995	0.609	0.11	7.68234e-10	2	16	ENSG00000197943
CFAP58	4.49308e-14	2.4053	0.674	0.171	8.75611e-10	2	10	ENSG00000120051
FBXO32	4.54837e-14	1.73167	0.717	0.177	8.86387e-10	2	8	ENSG00000156804
TXNDC17	4.90765e-14	1.07545	1	0.884	9.56402e-10	2	17	ENSG00000129235
TUBB8	4.98675e-14	3.03522	0.848	0.47	9.71818e-10	2	10	ENSG00000261456
KRT19	5.2651e-14	1.88677	0.87	0.431	1.02606e-09	2	17	ENSG00000171345
RCN3	5.37362e-14	2.44453	0.848	0.436	1.04721e-09	2	19	ENSG00000142552
CTSH	5.52033e-14	1.55713	0.957	0.74	1.0758e-09	2	15	ENSG00000103811
RALB	5.53e-14	1.51873	0.978	0.773	1.07769e-09	2	2	ENSG00000144118
GNG4	5.63323e-14	2.21702	0.717	0.204	1.0978e-09	2	1	ENSG00000168243
FLYWCH1	5.67396e-14	2.08277	0.739	0.227	1.10574e-09	2	16	ENSG00000059122
JAZF1	5.72952e-14	2.65853	0.913	0.635	1.11657e-09	2	7	ENSG00000153814
RPS27L	5.87024e-14	1.08811	1	0.895	1.14399e-09	2	15	ENSG00000185088
CNTNAP2	6.84404e-14	2.82085	0.696	0.188	1.33377e-09	2	7	ENSG00000174469
NLRP7	6.88766e-14	1.29455	0.978	0.635	1.34227e-09	2	19	ENSG00000167634
TDRD1	7.06436e-14	1.37231	1	0.934	1.3767e-09	2	10	ENSG00000095627
TMEM191A	7.89738e-14	1.83498	0.717	0.182	1.53904e-09	2	22	ENSG00000226287
ZNF593	8.82826e-14	1.02405	1	0.818	1.72045e-09	2	1	ENSG00000142684
RUNX1T1	8.99249e-14	1.48317	0.935	0.552	1.75246e-09	2	8	ENSG00000079102
CCBE1	9.09583e-14	3.55215	0.63	0.166	1.7726e-09	2	18	ENSG00000183287
C8orf37-AS1	1.00574e-13	1.58234	0.674	0.171	1.95999e-09	2	8	ENSG00000253773
OSBPL8	1.28038e-13	0.861118	1	0.983	2.49521e-09	2	12	ENSG00000091039
MYO1E	1.37602e-13	1.53848	0.891	0.37	2.68158e-09	2	15	ENSG00000157483
NIN	1.39102e-13	2.01411	0.739	0.232	2.71081e-09	2	14	ENSG00000100503
LINC00937	1.3981e-13	1.96704	0.696	0.193	2.72461e-09	2	12	ENSG00000226091
WFS1	1.40182e-13	1.24535	0.891	0.608	2.73187e-09	2	4	ENSG00000109501
SKP2	1.73933e-13	2.12748	0.848	0.348	3.3896e-09	2	5	ENSG00000145604
GDAP1	2.02085e-13	1.81654	0.87	0.436	3.93824e-09	2	8	ENSG00000104381
ODF2L	2.17877e-13	0.957165	0.978	0.884	4.24598e-09	2	1	ENSG00000122417
ABCC4	2.19083e-13	1.74841	0.848	0.365	4.26949e-09	2	13	ENSG00000125257
ACTL8	2.31838e-13	2.0671	0.739	0.276	4.51806e-09	2	1	ENSG00000117148
DFNA5	2.60125e-13	1.57341	0.826	0.304	5.06932e-09	2	7	ENSG00000105928
NOSIP	2.89123e-13	1.00928	0.957	0.856	5.63442e-09	2	19	ENSG00000142546
LOC652276	2.98818e-13	1.67435	0.935	0.552	5.82336e-09	2	NA	NA
LOC339874	4.21607e-13	1.90912	0.63	0.144	8.21627e-09	2	NA	NA
LOC339166	4.57197e-13	1.20579	0.609	0.116	8.90986e-09	2	NA	NA
NDUFA2	4.83086e-13	0.787625	1	0.945	9.41438e-09	2	5	ENSG00000131495
HOMER2	4.86414e-13	1.7059	0.739	0.215	9.47924e-09	2	15	ENSG00000103942
TMEM232	5.13775e-13	2.15604	0.739	0.276	1.00124e-08	2	5	ENSG00000186952
FTCD	5.501e-13	0.957625	0.957	0.608	1.07204e-08	2	21	ENSG00000160282
GNG12	5.60163e-13	1.35821	0.957	0.613	1.09165e-08	2	1	ENSG00000172380
ELOF1	5.79184e-13	1.00172	0.957	0.845	1.12871e-08	2	19	ENSG00000130165
GLB1	5.80801e-13	1.89466	0.826	0.354	1.13186e-08	2	3	ENSG00000170266
TBC1D17	6.04461e-13	1.7468	0.87	0.597	1.17797e-08	2	19	ENSG00000104946
ZFP36L2	6.35997e-13	1.39608	0.957	0.657	1.23943e-08	2	2	ENSG00000152518
C16orf74	6.65464e-13	1.93613	0.739	0.254	1.29686e-08	2	16	ENSG00000154102
NOP10	6.87275e-13	1.2604	0.935	0.707	1.33936e-08	2	15	ENSG00000182117
CFD	7.73736e-13	1.82302	0.739	0.254	1.50786e-08	2	19	ENSG00000197766
CUX1	7.91121e-13	1.73589	0.783	0.293	1.54174e-08	2	7	ENSG00000257923
PSD3	8.39499e-13	1.96584	0.826	0.453	1.63602e-08	2	8	ENSG00000156011
AP2S1	9.14055e-13	1.03588	0.978	0.878	1.78131e-08	2	19	ENSG00000042753
NLRP14	9.41498e-13	1.73266	0.783	0.271	1.83479e-08	2	11	ENSG00000158077
CALM1	1.02842e-12	0.879616	1	0.967	2.00419e-08	2	14	ENSG00000198668
CNN3	1.08416e-12	1.01121	0.978	0.801	2.11281e-08	2	1	ENSG00000117519
LGALS1	1.09676e-12	1.81234	0.978	0.641	2.13736e-08	2	22	ENSG00000100097
ABCC1	1.21145e-12	1.495	0.891	0.436	2.36086e-08	2	16	ENSG00000103222
CCDC85C	1.22563e-12	1.7024	0.674	0.16	2.38851e-08	2	14	ENSG00000205476
SERINC2	1.31331e-12	2.23726	0.609	0.149	2.55939e-08	2	1	ENSG00000168528
TBX3	1.58114e-12	1.48611	0.848	0.348	3.08132e-08	2	12	ENSG00000135111
MAP1LC3A	1.60069e-12	1.31406	0.957	0.79	3.11943e-08	2	20	ENSG00000101460
TIAM1	1.72878e-12	1.701	0.804	0.343	3.36904e-08	2	21	ENSG00000156299
SLC7A11	2.28263e-12	1.77239	0.674	0.182	4.44838e-08	2	4	ENSG00000151012
BRK1	2.28759e-12	1.03429	0.978	0.845	4.45806e-08	2	3	ENSG00000254999
MCTP1	2.56918e-12	3.52304	0.674	0.221	5.00681e-08	2	5	ENSG00000175471
SPATA6L	2.67357e-12	1.9886	0.848	0.459	5.21026e-08	2	9	ENSG00000106686
PON1	2.80076e-12	2.2587	0.609	0.16	5.45812e-08	2	7	ENSG00000005421
PDCD5	2.93589e-12	0.928398	1	1	5.72145e-08	2	19	ENSG00000105185
MAPK13	3.25308e-12	2.02132	0.63	0.171	6.33959e-08	2	6	ENSG00000156711
GOLGA2P5	3.37715e-12	1.94057	0.739	0.309	6.58138e-08	2	12	ENSG00000238105
MDH2	3.39788e-12	0.90239	0.978	0.928	6.62179e-08	2	7	ENSG00000146701
KLHL7	3.98171e-12	1.09629	0.978	0.691	7.75957e-08	2	7	ENSG00000122550
LINC01511	4.16729e-12	1.39523	0.674	0.204	8.12122e-08	2	5	ENSG00000250584
CABLES1	4.2015e-12	1.9254	0.674	0.199	8.18788e-08	2	18	ENSG00000134508
POLR2J4	4.29148e-12	1.60042	0.761	0.282	8.36323e-08	2	7	ENSG00000272655
RCAN3	5.48798e-12	2.0554	0.63	0.182	1.0695e-07	2	1	ENSG00000117602
ATP6V1C1	5.61149e-12	1.0345	0.978	0.724	1.09357e-07	2	8	ENSG00000155097
ST3GAL4	6.51902e-12	1.72822	0.696	0.21	1.27043e-07	2	11	ENSG00000110080
PDCL3	6.83098e-12	1.26751	0.935	0.751	1.33122e-07	2	2	ENSG00000115539
GPLD1	7.21217e-12	1.78379	0.717	0.227	1.40551e-07	2	6	ENSG00000112293
PITRM1	7.94987e-12	1.00742	1	0.895	1.54927e-07	2	10	ENSG00000107959
ANXA6	8.74661e-12	1.76418	0.739	0.304	1.70454e-07	2	5	ENSG00000197043
VGLL4	9.12901e-12	1.38026	0.935	0.475	1.77906e-07	2	3	ENSG00000144560
SND1	9.16667e-12	1.96177	0.978	0.735	1.7864e-07	2	7	ENSG00000197157
ABHD2	9.69894e-12	2.23643	0.783	0.403	1.89013e-07	2	15	ENSG00000140526
RNF168	1.00659e-11	1.09692	1	0.923	1.96163e-07	2	3	ENSG00000163961
COCH	1.02755e-11	2.04198	0.826	0.414	2.00249e-07	2	14	ENSG00000100473
CFL1	1.06657e-11	0.720351	1	0.994	2.07853e-07	2	11	ENSG00000172757
HVCN1	1.11019e-11	2.59137	0.652	0.204	2.16354e-07	2	12	ENSG00000122986
AKR1B1	1.20486e-11	0.751289	1	0.983	2.34803e-07	2	7	ENSG00000085662
CLUL1	1.20837e-11	1.48498	0.674	0.193	2.35487e-07	2	18	ENSG00000079101
PFN2	1.26898e-11	0.937187	0.957	0.867	2.47299e-07	2	3	ENSG00000070087
KIAA0930	1.33899e-11	1.79449	0.761	0.298	2.60942e-07	2	22	ENSG00000100364
HIGD2A	1.40135e-11	0.998667	0.957	0.801	2.73096e-07	2	5	ENSG00000146066
GLO1	1.43342e-11	1.23354	0.935	0.674	2.79346e-07	2	6	ENSG00000124767
SLC7A8	1.57247e-11	1.31903	0.891	0.475	3.06443e-07	2	14	ENSG00000092068
PRKD2	1.58032e-11	1.47563	0.87	0.503	3.07973e-07	2	19	ENSG00000105287
TESC	1.64196e-11	1.65498	0.783	0.387	3.19986e-07	2	12	ENSG00000088992
RGS2	1.86197e-11	1.22982	0.978	0.779	3.6286e-07	2	1	ENSG00000116741
TMEM14B	1.95618e-11	0.813349	1	0.972	3.8122e-07	2	6	ENSG00000137210
PDPN	2.00448e-11	1.36784	0.913	0.497	3.90634e-07	2	1	ENSG00000162493
TAX1BP1	2.06035e-11	0.754707	1	0.989	4.0152e-07	2	7	ENSG00000106052
SNX11	2.06396e-11	1.81084	0.848	0.575	4.02225e-07	2	17	ENSG00000002919
IER2	2.11361e-11	1.9117	0.87	0.541	4.119e-07	2	19	ENSG00000160888
POLR2J	2.12949e-11	0.89168	1	0.95	4.14995e-07	2	7	ENSG00000005075
C20orf96	2.15304e-11	1.45091	0.891	0.503	4.19585e-07	2	20	ENSG00000196476
SYCP2L	2.27983e-11	1.82588	0.87	0.442	4.44293e-07	2	6	ENSG00000153157
DCDC2	2.42703e-11	2.70637	0.63	0.182	4.7298e-07	2	6	ENSG00000146038
SHTN1	2.43615e-11	0.851129	1	0.928	4.74757e-07	2	10	ENSG00000187164
LHB	2.4433e-11	1.46292	0.696	0.215	4.76151e-07	2	19	ENSG00000104826
ACO1	2.46585e-11	1.42614	0.891	0.646	4.80545e-07	2	9	ENSG00000122729
DCTN1	2.74747e-11	1.06457	0.957	0.862	5.35427e-07	2	2	ENSG00000204843
PCMT1	3.0539e-11	0.780439	1	0.961	5.95144e-07	2	6	ENSG00000120265
LRRK1	3.10778e-11	1.59157	0.739	0.254	6.05643e-07	2	15	ENSG00000154237
KLF5	3.87615e-11	0.99193	0.935	0.657	7.55383e-07	2	13	ENSG00000102554
TLN2	4.15019e-11	1.69627	0.87	0.508	8.0879e-07	2	15	ENSG00000171914
FIBCD1	4.21761e-11	1.56968	0.674	0.204	8.21928e-07	2	9	ENSG00000130720
NAALAD2	4.33324e-11	1.34978	0.761	0.309	8.44461e-07	2	11	ENSG00000077616
PSMB3	4.59362e-11	0.710819	1	0.972	8.95204e-07	2	17	ENSG00000277791
NACA	4.75268e-11	0.689339	1	0.989	9.26202e-07	2	12	ENSG00000196531
DAAM1	4.76136e-11	1.27391	0.935	0.751	9.27893e-07	2	14	ENSG00000100592
MAN1A1	5.10332e-11	1.56133	0.717	0.254	9.94535e-07	2	6	ENSG00000111885
MTUS1	5.28567e-11	1.39119	0.891	0.486	1.03007e-06	2	8	ENSG00000129422
SLCO3A1	5.30411e-11	1.02024	0.739	0.232	1.03367e-06	2	15	ENSG00000176463
CCDC6	5.77438e-11	1.47346	0.913	0.564	1.12531e-06	2	10	ENSG00000108091
ARMC1	6.232e-11	1.1633	0.913	0.696	1.21449e-06	2	8	ENSG00000104442
FBXO16	6.38318e-11	1.58017	0.674	0.221	1.24396e-06	2	8	ENSG00000214050
SERF2	6.43677e-11	0.643606	1	1	1.2544e-06	2	15	ENSG00000140264
TRIM6	6.78613e-11	1.60476	0.804	0.387	1.32248e-06	2	11	ENSG00000121236
C6orf52	6.96695e-11	1.93685	0.913	0.685	1.35772e-06	2	6	ENSG00000137434
MAGI1	7.31033e-11	1.39806	0.804	0.354	1.42464e-06	2	3	ENSG00000151276
MGRN1	8.46904e-11	1.72212	0.652	0.204	1.65045e-06	2	16	ENSG00000102858
PCCB	9.1966e-11	0.983469	0.978	0.884	1.79223e-06	2	3	ENSG00000114054
GNG5	9.45408e-11	0.656641	1	0.972	1.84241e-06	2	1	ENSG00000174021
NUDT14	9.93996e-11	1.69273	0.761	0.348	1.9371e-06	2	14	ENSG00000183828
SLC37A1	1.06988e-10	1.63931	0.761	0.348	2.08499e-06	2	21	ENSG00000160190
RYR3	1.36874e-10	1.15246	0.696	0.199	2.6674e-06	2	15	ENSG00000198838
DANCR	1.55461e-10	1.45168	0.848	0.464	3.02962e-06	2	4	ENSG00000226950
ACOT4	1.57745e-10	1.35018	0.804	0.42	3.07414e-06	2	14	ENSG00000177465
ARG2	1.64573e-10	1.89243	0.848	0.508	3.2072e-06	2	14	ENSG00000081181
PINX1	1.784e-10	1.10964	0.935	0.552	3.47667e-06	2	8	ENSG00000258724
FARP1	1.81845e-10	1.52384	0.783	0.376	3.54379e-06	2	13	ENSG00000152767
TXN	1.83051e-10	1.1936	0.957	0.779	3.5673e-06	2	9	ENSG00000136810
SLC25A26	2.1533e-10	1.4928	0.848	0.564	4.19636e-06	2	3	ENSG00000144741
NFKBIA	2.34864e-10	1.27076	0.957	0.669	4.57703e-06	2	14	ENSG00000100906
PLA2G16	2.42508e-10	2.39923	0.652	0.254	4.72599e-06	2	11	ENSG00000176485
CUL5	2.47742e-10	0.949783	1	0.906	4.82799e-06	2	11	ENSG00000166266
LSM10	2.49593e-10	1.83878	0.804	0.619	4.86407e-06	2	1	ENSG00000181817
LRRFIP1	2.59666e-10	1.39399	0.826	0.464	5.06037e-06	2	2	ENSG00000124831
MB21D2	2.84045e-10	1.48961	0.696	0.254	5.53546e-06	2	3	ENSG00000180611
HEXB	2.93871e-10	1.34431	0.674	0.221	5.72697e-06	2	5	ENSG00000049860
DIP2C	3.0093e-10	1.4728	0.913	0.575	5.86453e-06	2	10	ENSG00000151240
EIF4EBP1	3.26438e-10	1.27032	0.935	0.624	6.36163e-06	2	8	ENSG00000187840
RUFY1	3.32785e-10	1.57482	0.826	0.564	6.48532e-06	2	5	ENSG00000176783
MYO10	3.45475e-10	1.36411	0.761	0.315	6.73262e-06	2	5	ENSG00000145555
CBFA2T3	3.5852e-10	1.29737	0.696	0.238	6.98684e-06	2	16	ENSG00000129993
COX7A2L	3.62832e-10	0.664621	1	0.994	7.07088e-06	2	2	ENSG00000115944
TRAK1	3.87549e-10	1.23817	0.761	0.298	7.55256e-06	2	3	ENSG00000182606
UBE2D3	4.06179e-10	0.600117	1	0.989	7.91562e-06	2	4	ENSG00000109332
KRT18	4.11762e-10	1.02325	0.87	0.525	8.02442e-06	2	12	ENSG00000111057
SOHLH1	4.49894e-10	0.910424	0.913	0.558	8.76753e-06	2	9	ENSG00000165643
SLC35G1	4.49969e-10	1.37303	0.609	0.171	8.76899e-06	2	10	ENSG00000176273
VAMP8	4.94845e-10	1.71561	0.848	0.547	9.64353e-06	2	2	ENSG00000118640
POR	5.01726e-10	1.04718	0.913	0.602	9.77764e-06	2	7	ENSG00000127948
HHEX	5.1306e-10	1.22132	0.826	0.398	9.99852e-06	2	10	ENSG00000152804
IFI27L1	5.27123e-10	0.88436	0.957	0.79	1.02726e-05	2	14	ENSG00000165948
C3orf33	5.33114e-10	1.46055	0.739	0.337	1.03893e-05	2	3	ENSG00000174928
UBA5	5.45273e-10	1.10881	0.978	0.818	1.06263e-05	2	3	ENSG00000081307
SVIP	5.47161e-10	0.970465	0.957	0.923	1.06631e-05	2	11	ENSG00000198168
CAPZA2	5.47826e-10	0.699122	1	0.917	1.0676e-05	2	7	ENSG00000198898
LINC00491	6.15325e-10	1.36549	0.674	0.227	1.19915e-05	2	5	ENSG00000250682
ATP6AP1L	6.15515e-10	1.78489	0.717	0.32	1.19952e-05	2	5	ENSG00000205464
RHOC	6.36523e-10	0.935181	0.978	0.873	1.24046e-05	2	1	ENSG00000155366
SPRY1	6.74984e-10	1.72589	0.783	0.354	1.31541e-05	2	4	ENSG00000164056
IQSEC1	6.82732e-10	1.40577	0.696	0.265	1.33051e-05	2	3	ENSG00000144711
BCAS2	7.17433e-10	0.713958	0.957	0.923	1.39813e-05	2	1	ENSG00000116752
SPATA5	7.48289e-10	1.23048	0.913	0.613	1.45826e-05	2	4	ENSG00000145375
SLC39A4	7.98181e-10	1.39532	0.804	0.425	1.5555e-05	2	8	ENSG00000147804
FAM53B	8.53205e-10	1.3342	0.761	0.331	1.66273e-05	2	10	ENSG00000189319
PAGR1	8.57664e-10	1.12314	0.913	0.657	1.67141e-05	2	16	ENSG00000280789
ARF5	8.66383e-10	0.686278	0.978	0.972	1.68841e-05	2	7	ENSG00000004059
COMMD9	9.48034e-10	0.849053	0.957	0.751	1.84753e-05	2	11	ENSG00000110442
MKKS	9.90912e-10	0.655683	1	0.972	1.93109e-05	2	20	ENSG00000125863
AGO2	1.0807e-09	1.30094	0.674	0.221	2.10608e-05	2	8	ENSG00000123908
EZR	1.08915e-09	0.877442	1	0.978	2.12253e-05	2	6	ENSG00000092820
CAPRIN2	1.14119e-09	0.624825	1	0.961	2.22396e-05	2	12	ENSG00000110888
NSG1	1.15779e-09	1.98214	0.826	0.564	2.2563e-05	2	4	ENSG00000168824
MAL2	1.18155e-09	1.26046	0.804	0.436	2.30261e-05	2	8	ENSG00000147676
ITPR1	1.32875e-09	1.61395	0.739	0.365	2.58948e-05	2	3	ENSG00000150995
COL22A1	1.38428e-09	1.22875	0.674	0.232	2.69768e-05	2	8	ENSG00000169436
ALKBH2	1.54795e-09	1.13075	0.87	0.47	3.01664e-05	2	12	ENSG00000189046
HDHD3	1.73769e-09	1.64564	0.609	0.204	3.38641e-05	2	9	ENSG00000119431
LRWD1	1.87013e-09	1.28693	0.891	0.552	3.64452e-05	2	7	ENSG00000161036
PCSK5	1.89263e-09	1.89383	0.652	0.227	3.68836e-05	2	9	ENSG00000099139
RNF20	2.02517e-09	1.22098	0.891	0.552	3.94665e-05	2	9	ENSG00000155827
LGALS3	2.12753e-09	2.02239	0.717	0.348	4.14613e-05	2	14	ENSG00000131981
EIF1	2.12909e-09	0.543371	1	1	4.14918e-05	2	17	ENSG00000173812
SH3KBP1	2.13168e-09	1.15765	0.935	0.702	4.15421e-05	2	X	ENSG00000147010
PLEKHB1	2.16577e-09	1.32334	0.63	0.215	4.22066e-05	2	11	ENSG00000021300
ZHX3	2.24553e-09	1.49678	0.826	0.569	4.3761e-05	2	20	ENSG00000174306
RRP36	2.4102e-09	1.08511	0.739	0.293	4.697e-05	2	6	ENSG00000124541
CLIP4	2.59467e-09	1.01802	0.87	0.436	5.0565e-05	2	2	ENSG00000115295
CPT1C	2.6077e-09	1.45123	0.674	0.249	5.08188e-05	2	19	ENSG00000169169
FMN2	2.62131e-09	0.945836	0.848	0.359	5.10841e-05	2	1	ENSG00000155816
OXT	2.6329e-09	1.0994	0.761	0.354	5.13099e-05	2	20	ENSG00000101405
ERO1L	2.66619e-09	1.41726	0.717	0.304	5.19586e-05	2	14	ENSG00000197930
POLR2E	2.94078e-09	0.824403	1	0.972	5.73099e-05	2	19	ENSG00000099817
ARPC1B	2.9972e-09	1.87165	0.674	0.287	5.84095e-05	2	7	ENSG00000130429
HMHA1	3.0061e-09	1.31217	0.717	0.271	5.85829e-05	2	19	ENSG00000180448
AGTRAP	3.11173e-09	0.948819	0.978	0.751	6.06414e-05	2	1	ENSG00000177674
HNRNPA1L2	3.11881e-09	1.28865	0.804	0.492	6.07793e-05	2	13	ENSG00000139675
KIF13B	3.4252e-09	1.26385	0.848	0.497	6.67504e-05	2	8	ENSG00000197892
ERO1LB	3.46418e-09	1.19609	0.87	0.569	6.75099e-05	2	1	ENSG00000086619
ACOT2	3.46616e-09	1.09048	0.826	0.392	6.75486e-05	2	14	ENSG00000119673
MLK7-AS1	3.47402e-09	0.675101	0.826	0.326	6.77017e-05	2	2	ENSG00000238133
PDLIM1	3.90269e-09	0.809029	0.978	0.663	7.60556e-05	2	10	ENSG00000107438
GLB1L2	3.98118e-09	1.15869	0.63	0.193	7.75852e-05	2	11	ENSG00000149328
PRDX3	3.98534e-09	0.942397	0.935	0.696	7.76663e-05	2	10	ENSG00000165672
EI24	3.99726e-09	0.834977	0.935	0.79	7.78985e-05	2	11	ENSG00000149547
RPL36	4.05238e-09	0.669213	1	1	7.89728e-05	2	19	ENSG00000130255
LSM7	4.11404e-09	0.613728	1	0.978	8.01743e-05	2	19	ENSG00000130332
DNAH3	4.26703e-09	1.22815	0.783	0.475	8.31559e-05	2	16	ENSG00000158486
EPB41L3	4.38451e-09	1.47676	0.826	0.436	8.54453e-05	2	18	ENSG00000082397
CHRNA7	4.39989e-09	0.802249	0.783	0.337	8.5745e-05	2	15	ENSG00000175344
PDE4D	4.63906e-09	1.29142	0.652	0.188	9.0406e-05	2	5	ENSG00000113448
EIF2AK2	4.76056e-09	1.65605	0.63	0.232	9.27738e-05	2	2	ENSG00000055332
CTBP2	5.74483e-09	1.09105	0.848	0.53	0.000111955	2	10	ENSG00000175029
LCMT1	5.95355e-09	0.852843	0.978	0.884	0.000116023	2	16	ENSG00000205629
LOC105377348	6.46563e-09	1.33964	0.739	0.348	0.000126002	2	NA	NA
ZNF83	6.70478e-09	1.11872	0.804	0.387	0.000130663	2	19	ENSG00000167766
ABLIM1	6.82769e-09	2.09779	0.609	0.227	0.000133058	2	10	ENSG00000099204
SLC44A2	7.16741e-09	2.0364	0.63	0.26	0.000139679	2	19	ENSG00000129353
ERICH5	7.18679e-09	1.17072	0.652	0.227	0.000140056	2	8	ENSG00000177459
IDH3G	7.2519e-09	0.756512	0.957	0.851	0.000141325	2	X	ENSG00000067829
OTUB1	7.62828e-09	0.793177	0.978	0.978	0.00014866	2	11	ENSG00000167770
PCGF3	7.66916e-09	0.921584	0.978	0.851	0.000149457	2	4	ENSG00000185619
SH3GL2	7.76618e-09	1.03838	0.913	0.58	0.000151347	2	9	ENSG00000107295
WDFY1	7.87276e-09	1.07528	0.913	0.635	0.000153424	2	2	ENSG00000085449
NEDD4L	8.20047e-09	1.01776	0.826	0.503	0.000159811	2	18	ENSG00000049759
ATP5G1	8.24514e-09	0.794345	0.957	0.773	0.000160681	2	17	ENSG00000159199
TPM3P9	8.93997e-09	1.27813	0.696	0.287	0.000174222	2	19	ENSG00000241015
BIN3	9.13277e-09	1.16463	0.913	0.613	0.000177979	2	8	ENSG00000147439
SSU72	9.36198e-09	0.941295	0.957	0.674	0.000182446	2	1	ENSG00000160075
SMS	1.07284e-08	1.19463	1	0.95	0.000209075	2	X	ENSG00000102172
LOC100506990	1.15689e-08	1.55118	0.696	0.282	0.000225455	2	NA	NA
ABHD3	1.15808e-08	1.14731	0.761	0.392	0.000225687	2	18	ENSG00000158201
UHRF1	1.18866e-08	1.26614	0.761	0.32	0.000231646	2	19	ENSG00000276043
CCDC101	1.22716e-08	1.17882	0.913	0.702	0.000239149	2	16	ENSG00000176476
ENHO	1.2379e-08	1.02466	0.696	0.276	0.000241241	2	9	ENSG00000168913
BMPR1A	1.28264e-08	1.1775	0.739	0.32	0.000249961	2	10	ENSG00000107779
GPX3	1.2898e-08	1.21418	0.913	0.541	0.000251356	2	5	ENSG00000211445
TRAF5	1.31745e-08	1.46787	0.717	0.365	0.000256745	2	1	ENSG00000082512
CCDC124	1.33645e-08	0.710913	1	0.873	0.000260447	2	19	ENSG00000007080
MAST4	1.36884e-08	1.03068	0.848	0.442	0.00026676	2	5	ENSG00000069020
PTRHD1	1.42125e-08	0.927608	0.957	0.674	0.000276973	2	2	ENSG00000184924
CTNS	1.43272e-08	0.952107	0.804	0.365	0.000279208	2	17	ENSG00000040531
GSTM3	1.44848e-08	1.04252	0.957	0.867	0.000282281	2	1	ENSG00000134202
TET1	1.46133e-08	1.37416	0.783	0.481	0.000284784	2	10	ENSG00000138336
ATP6V1F	1.46553e-08	1.01501	0.978	0.856	0.000285602	2	7	ENSG00000128524
FAT1	1.59922e-08	1.05501	0.848	0.448	0.000311657	2	4	ENSG00000083857
EIF4ENIF1	1.60291e-08	1.19701	0.913	0.641	0.000312376	2	22	ENSG00000184708
MRVI1-AS1	1.60479e-08	2.8246	0.848	0.486	0.000312742	2	11	ENSG00000177112
RAB5C	1.63859e-08	0.77037	0.957	0.801	0.000319328	2	17	ENSG00000108774
LMO7	1.67338e-08	1.2006	0.87	0.718	0.000326109	2	13	ENSG00000136153
TMEM120B	1.73663e-08	1.3491	0.674	0.265	0.000338434	2	12	ENSG00000188735
RELN	1.76509e-08	1.50356	0.696	0.287	0.00034398	2	7	ENSG00000189056
RNASEH2C	1.80016e-08	1.07958	0.891	0.691	0.000350815	2	11	ENSG00000172922
RNF187	1.89598e-08	0.871671	0.978	0.735	0.000369489	2	1	ENSG00000168159
AURKA	1.93751e-08	0.977336	0.935	0.68	0.000377582	2	20	ENSG00000087586
ZNF737	1.9503e-08	1.59729	0.63	0.26	0.000380074	2	19	ENSG00000237440
THEM6	1.97766e-08	1.23675	0.652	0.232	0.000385405	2	8	ENSG00000130193
MGAT5	1.98962e-08	0.742386	0.652	0.215	0.000387736	2	2	ENSG00000152127
CSRP2	2.00719e-08	1.11162	0.935	0.674	0.000391162	2	12	ENSG00000175183
TMEM230	2.04486e-08	0.626052	1	0.95	0.000398502	2	20	ENSG00000089063
ELK3	2.20466e-08	1.33261	0.652	0.282	0.000429644	2	12	ENSG00000111145
COMMD7	2.32881e-08	1.22277	0.826	0.575	0.000453839	2	20	ENSG00000149600
PKP4	2.46849e-08	0.87207	0.957	0.569	0.000481059	2	2	ENSG00000144283
TSSC1	2.61474e-08	1.04662	0.87	0.536	0.000509561	2	2	ENSG00000032389
GCDH	2.62694e-08	1.52283	0.609	0.232	0.000511937	2	19	ENSG00000105607
GNB4	2.74567e-08	0.936928	0.913	0.564	0.000535076	2	3	ENSG00000114450
ABCA1	2.87857e-08	1.31804	0.652	0.26	0.000560976	2	9	ENSG00000165029
PSMG4	2.92861e-08	0.773338	1	0.928	0.000570727	2	6	ENSG00000180822
GSTK1	3.04378e-08	1.19347	0.783	0.453	0.000593171	2	7	ENSG00000197448
C4orf47	3.06428e-08	1.70527	0.674	0.343	0.000597166	2	4	ENSG00000205129
KIAA1147	3.20784e-08	1.28795	0.674	0.287	0.000625143	2	7	ENSG00000257093
TBCC	3.22445e-08	1.35221	0.87	0.751	0.00062838	2	6	ENSG00000124659
ATP8A1	3.28425e-08	1.14286	0.761	0.365	0.000640034	2	4	ENSG00000124406
TMEM106C	3.51376e-08	0.838994	0.935	0.773	0.000684761	2	12	ENSG00000134291
LINC-PINT	3.53401e-08	1.30935	0.609	0.215	0.000688707	2	7	ENSG00000231721
STAT1	3.6513e-08	1.08113	0.804	0.481	0.000711565	2	2	ENSG00000115415
ARL2	3.79553e-08	0.586489	1	0.945	0.000739672	2	11	ENSG00000213465
TGFBR3	3.83634e-08	1.05535	0.652	0.232	0.000747626	2	1	ENSG00000069702
NDUFA9	3.83811e-08	0.966657	0.913	0.702	0.000747971	2	12	ENSG00000139180
CLUH	4.01264e-08	0.958421	0.848	0.497	0.000781983	2	17	ENSG00000132361
PQLC3	4.19849e-08	1.21887	0.87	0.564	0.000818202	2	2	ENSG00000162976
TSTD1	4.25952e-08	0.78324	0.957	0.89	0.000830096	2	1	ENSG00000215845
CADPS2	4.33068e-08	1.42322	0.674	0.293	0.000843964	2	7	ENSG00000081803
PSEN2	4.40228e-08	1.42583	0.717	0.392	0.000857917	2	1	ENSG00000143801
FHOD3	4.40649e-08	1.15995	0.674	0.265	0.000858737	2	18	ENSG00000134775
RUFY3	4.50105e-08	0.837032	0.957	0.801	0.000877165	2	4	ENSG00000018189
POLE4	4.59805e-08	0.693926	0.978	0.796	0.000896069	2	2	ENSG00000115350
CLDN10	4.89188e-08	1.85892	0.652	0.265	0.00095333	2	13	ENSG00000134873
CLEC16A	5.07466e-08	1.14978	0.848	0.481	0.00098895	2	16	ENSG00000038532
MOSPD1	5.18981e-08	1.12732	0.739	0.409	0.00101139	2	X	ENSG00000101928
MGST2	5.46956e-08	1.83331	0.696	0.309	0.00106591	2	4	ENSG00000085871
IAH1	5.59586e-08	1.12218	0.87	0.669	0.00109052	2	2	ENSG00000134330
CALB2	5.60131e-08	1.22842	0.761	0.337	0.00109158	2	16	ENSG00000172137
CSTB	5.68403e-08	1.24764	0.848	0.53	0.0011077	2	21	ENSG00000160213
ASF1A	5.86978e-08	0.807587	0.957	0.829	0.0011439	2	6	ENSG00000111875
PLEKHM2	5.89009e-08	1.12235	0.783	0.409	0.00114786	2	1	ENSG00000116786
CDC42	6.14393e-08	0.65616	1	0.95	0.00119733	2	1	ENSG00000070831
ATG14	6.2978e-08	0.830801	0.978	0.823	0.00122732	2	14	ENSG00000126775
GABARAPL2	6.41423e-08	0.46439	1	0.994	0.00125	2	16	ENSG00000034713
PCGF5	6.67031e-08	0.957778	0.913	0.74	0.00129991	2	10	ENSG00000180628
SIL1	6.98435e-08	1.07854	0.913	0.735	0.00136111	2	5	ENSG00000120725
CSMD1	7.05705e-08	1.16697	0.696	0.287	0.00137528	2	8	ENSG00000183117
ADD2	7.5762e-08	0.851552	0.674	0.243	0.00147645	2	2	ENSG00000075340
SGK1	7.64614e-08	1.87171	0.63	0.298	0.00149008	2	6	ENSG00000118515
PNLDC1	7.66442e-08	0.878317	0.913	0.785	0.00149364	2	6	ENSG00000146453
ZNF587B	7.8326e-08	1.02997	0.717	0.309	0.00152642	2	19	ENSG00000269343
ACTN1	8.08811e-08	1.26458	0.848	0.492	0.00157621	2	14	ENSG00000072110
PHYKPL	8.3008e-08	0.937086	0.739	0.359	0.00161766	2	5	ENSG00000175309
SETX	8.3083e-08	0.809515	0.935	0.84	0.00161912	2	9	ENSG00000107290
LAMTOR2	8.42675e-08	0.653299	0.978	0.884	0.00164221	2	1	ENSG00000116586
TAF9	9.0453e-08	0.633575	0.957	0.923	0.00176275	2	5	ENSG00000273841
CTSA	9.68368e-08	1.04008	0.674	0.254	0.00188716	2	20	ENSG00000064601
TRAF2	9.96999e-08	1.3683	0.913	0.746	0.00194295	2	9	ENSG00000127191
C6orf165	1.0032e-07	1.59554	0.717	0.42	0.00195503	2	6	ENSG00000272514
C20orf196	1.01731e-07	0.972677	0.848	0.608	0.00198253	2	20	ENSG00000171984
GEMIN7	1.01828e-07	1.53875	0.717	0.42	0.00198442	2	19	ENSG00000142252
SYAP1	1.07408e-07	0.769775	0.957	0.834	0.00209316	2	X	ENSG00000169895
AFAP1	1.07777e-07	1.21558	0.804	0.459	0.00210036	2	4	ENSG00000196526
ARAP2	1.08017e-07	0.892926	0.674	0.26	0.00210503	2	4	ENSG00000047365
PEX1	1.09859e-07	1.01193	0.804	0.448	0.00214093	2	7	ENSG00000127980
LOH12CR1	1.15114e-07	1.17569	0.783	0.481	0.00224334	2	12	ENSG00000165714
WASL	1.1885e-07	0.750874	0.913	0.751	0.00231615	2	7	ENSG00000106299
MTCH1	1.21145e-07	0.905074	0.87	0.547	0.00236088	2	6	ENSG00000137409
EDF1	1.21443e-07	0.570048	1	0.956	0.00236668	2	9	ENSG00000107223
CAPZB	1.24176e-07	0.661814	0.957	0.845	0.00241995	2	1	ENSG00000077549
RNF14	1.28123e-07	0.746321	0.957	0.773	0.00249685	2	5	ENSG00000013561
MIER1	1.29132e-07	0.794321	0.913	0.878	0.00251652	2	1	ENSG00000198160
MRPS31	1.40542e-07	0.640026	0.957	0.873	0.00273889	2	13	ENSG00000102738
UBE2Q2	1.48563e-07	0.794415	0.957	0.718	0.00289519	2	15	ENSG00000140367
UBAP2	1.53246e-07	0.676945	0.978	0.956	0.00298645	2	9	ENSG00000137073
FEZ2	1.60838e-07	1.27179	0.761	0.42	0.00313442	2	2	ENSG00000171055
TMEM25	1.66541e-07	1.44672	0.652	0.276	0.00324556	2	11	ENSG00000149582
PPCS	1.67811e-07	0.734064	0.957	0.845	0.0032703	2	1	ENSG00000127125
FAM195B	1.71036e-07	0.518114	1	0.989	0.00333316	2	17	ENSG00000225663
NDEL1	1.85014e-07	0.990304	0.783	0.591	0.00360556	2	17	ENSG00000166579
DDX18	1.90605e-07	0.521518	1	0.967	0.00371451	2	2	ENSG00000088205
TRIAP1	1.91106e-07	0.963999	0.848	0.536	0.00372427	2	12	ENSG00000170855
GORASP2	2.04936e-07	0.924143	0.891	0.696	0.00399379	2	2	ENSG00000115806
ATAD3A	2.0566e-07	0.910402	0.717	0.337	0.0040079	2	1	ENSG00000197785
TMEM261	2.11949e-07	0.721269	0.935	0.834	0.00413046	2	9	ENSG00000137038
KIT	2.24264e-07	0.830576	0.913	0.613	0.00437045	2	4	ENSG00000157404
DYNLRB1	2.26347e-07	0.575677	1	0.917	0.00441104	2	20	ENSG00000125971
SALL4	2.44005e-07	1.00143	0.674	0.276	0.00475517	2	20	ENSG00000101115
PAIP1	2.44413e-07	0.610055	0.978	0.95	0.00476313	2	5	ENSG00000172239
DEDD	2.59802e-07	1.03004	0.848	0.785	0.00506301	2	1	ENSG00000158796
YEATS2	2.62461e-07	0.87486	0.891	0.619	0.00511484	2	3	ENSG00000163872
LOC101929128	2.66409e-07	1.14981	0.87	0.674	0.00519177	2	NA	NA
BBS9	2.70333e-07	1.59312	0.761	0.47	0.00526826	2	7	ENSG00000122507
SMAP1	2.72378e-07	0.660744	1	0.901	0.0053081	2	6	ENSG00000112305
MIIP	2.92889e-07	0.711078	0.957	0.691	0.00570782	2	1	ENSG00000116691
FCHO1	3.04246e-07	0.932744	0.63	0.249	0.00592915	2	19	ENSG00000130475
LYPLA2	3.11866e-07	1.38166	0.761	0.492	0.00607765	2	1	ENSG00000011009
NSUN5	3.1375e-07	0.704733	0.935	0.829	0.00611436	2	7	ENSG00000130305
SLC35A4	3.20586e-07	0.945423	0.87	0.663	0.00624758	2	5	ENSG00000176087
TOB1	3.26069e-07	0.725637	0.935	0.873	0.00635444	2	17	ENSG00000141232
RAB5A	3.32818e-07	0.707266	0.978	0.702	0.00648596	2	3	ENSG00000144566
KLF4	3.50303e-07	1.26585	0.739	0.403	0.00682671	2	9	ENSG00000136826
LHFPL2	3.51269e-07	1.34994	0.609	0.254	0.00684553	2	5	ENSG00000145685
NDUFB9	3.62727e-07	0.535815	1	0.989	0.00706883	2	8	ENSG00000147684
TTC39A	3.7233e-07	0.999606	0.826	0.503	0.00725596	2	1	ENSG00000085831
METTL9	3.79541e-07	0.879137	0.826	0.47	0.00739649	2	16	ENSG00000197006
MAP3K13	3.94496e-07	0.742213	0.935	0.729	0.00768793	2	3	ENSG00000073803
STYXL1	4.02751e-07	1.08131	0.848	0.552	0.00784881	2	7	ENSG00000127952
MFAP3L	4.08528e-07	1.25371	0.696	0.359	0.0079614	2	4	ENSG00000198948
WWOX	4.08779e-07	1.03296	0.826	0.541	0.00796628	2	16	ENSG00000186153
RGS14	4.12033e-07	1.24079	0.63	0.271	0.0080297	2	5	ENSG00000169220
KDM1B	4.1399e-07	0.715367	0.891	0.552	0.00806784	2	6	ENSG00000165097
RRAS2	4.21485e-07	0.876308	0.87	0.492	0.00821389	2	11	ENSG00000133818
SAP18	4.36418e-07	0.487499	1	1	0.00850492	2	13	ENSG00000150459
PAK2	4.50636e-07	0.879849	0.891	0.691	0.00878199	2	3	ENSG00000180370
KLF7	4.86381e-07	0.863116	0.783	0.398	0.0094786	2	2	ENSG00000118263
ELAVL2	5.00664e-07	0.631065	0.957	0.84	0.00975695	2	9	ENSG00000107105
RTFDC1	5.08108e-07	0.675279	0.957	0.917	0.009902	2	20	ENSG00000022277
LAMP2	5.18853e-07	0.685918	0.978	0.751	0.0101114	2	X	ENSG00000005893
CELF2	5.20005e-07	1.52786	0.609	0.276	0.0101339	2	10	ENSG00000048740
ARHGAP10	5.30771e-07	1.09394	0.804	0.42	0.0103437	2	4	ENSG00000071205
IMPDH1	5.32422e-07	0.882108	0.891	0.713	0.0103758	2	7	ENSG00000106348
PPP1R11	5.47744e-07	0.65893	0.957	0.801	0.0106744	2	6	ENSG00000204619
ZNF215	5.51021e-07	1.02891	0.783	0.552	0.0107383	2	11	ENSG00000149054
OS9	5.66057e-07	0.717855	0.935	0.74	0.0110313	2	12	ENSG00000135506
SYTL3	5.89416e-07	2.30837	0.63	0.282	0.0114865	2	6	ENSG00000164674
UBE2E2	5.89501e-07	0.577112	1	0.956	0.0114882	2	3	ENSG00000182247
ATP5J2	5.8983e-07	0.409118	1	1	0.0114946	2	7	ENSG00000241468
ZNF57	5.93735e-07	1.21296	0.804	0.536	0.0115707	2	19	ENSG00000171970
COX6B1	6.21348e-07	0.477634	1	0.994	0.0121088	2	19	ENSG00000126267
ADSL	6.52077e-07	0.670965	0.978	0.923	0.0127077	2	22	ENSG00000239900
CIT	6.54158e-07	1.05424	0.696	0.403	0.0127482	2	12	ENSG00000122966
HSD17B11	7.13392e-07	0.92381	0.804	0.448	0.0139026	2	4	ENSG00000198189
TMED3	7.14589e-07	0.776287	0.913	0.685	0.0139259	2	15	ENSG00000166557
RPS4X	7.44955e-07	0.478193	1	1	0.0145177	2	X	ENSG00000198034
NDUFA1	7.84418e-07	0.594342	1	1	0.0152867	2	X	ENSG00000125356
AK4	8.02293e-07	0.657182	0.957	0.713	0.0156351	2	1	ENSG00000162433
FAM178B	8.09131e-07	1.04383	0.696	0.354	0.0157684	2	2	ENSG00000168754
LIMA1	8.09279e-07	1.43597	0.783	0.464	0.0157712	2	12	ENSG00000050405
NEFH	8.2327e-07	0.477107	0.935	0.812	0.0160439	2	22	ENSG00000100285
SLC35F2	8.24849e-07	1.158	0.848	0.508	0.0160747	2	11	ENSG00000110660
SMIM15	8.56925e-07	0.96678	0.717	0.387	0.0166998	2	5	ENSG00000188725
CYFIP2	8.85802e-07	1.00493	0.826	0.475	0.0172625	2	5	ENSG00000055163
NR3C2	8.90758e-07	0.818624	0.63	0.243	0.0173591	2	4	ENSG00000151623
C19orf53	9.01489e-07	0.541442	1	0.928	0.0175682	2	19	ENSG00000104979
ECH1	9.07744e-07	0.677059	0.978	0.939	0.0176901	2	19	ENSG00000104823
GPS1	9.12514e-07	0.648786	0.935	0.84	0.0177831	2	17	ENSG00000169727
STAU1	9.20649e-07	0.573249	0.935	0.972	0.0179416	2	20	ENSG00000124214
HIAT1	9.23216e-07	1.01771	0.804	0.663	0.0179916	2	1	ENSG00000156875
AKAP1	9.35777e-07	1.33305	0.761	0.436	0.0182364	2	17	ENSG00000121057
UNKL	9.41372e-07	1.23475	0.739	0.403	0.0183455	2	16	ENSG00000059145
[truncated: 393 more rows]
