# Supplementary material for: Transcriptional progression during meiotic prophase I reveals sex-specific features and X chromosome dynamics in human fetal female germline
Source: PLoS Genet. 2021 Sep 9;17(9):e1009773. doi: 10.1371/journal.pgen.1009773 (PMC8428764; doi:10.1371/journal.pgen.1009773)
Supplement: S2 Table — (XLS) [file pgen.1009773.s007.xls]

## Sheet: st2.2
gene name	p_val	avg_logFC	pct.1	pct.2	p_val_adj	cluster	chromosome	ensembl_gene_id
LRRC39	1.81313e-267	2.63241	0.9	0.189	4.10057e-263	0	1	ENSG00000122477
C11orf53	4.4518e-243	2.70736	0.898	0.233	1.00682e-238	0	11	ENSG00000150750
TJP3	5.4759e-235	2.07354	0.965	0.282	1.23843e-230	0	19	ENSG00000105289
LINC01351	1.23755e-232	2.89883	0.943	0.369	2.79885e-228	0	1	ENSG00000237457
ABRA	1.63512e-231	2.38887	0.963	0.336	3.69799e-227	0	8	ENSG00000174429
LOC100996694	6.20871e-230	2.55956	0.965	0.4	1.40416e-225	0	NA	NA
FAM24A	5.85938e-227	2.56325	0.987	0.494	1.32516e-222	0	10	ENSG00000203795
CIB4	6.59437e-227	2.16755	0.985	0.434	1.49138e-222	0	2	ENSG00000157884
NUTM1	2.97791e-226	2.23875	0.959	0.33	6.73485e-222	0	15	ENSG00000184507
C6orf229	6.22649e-225	2.20311	0.996	0.585	1.40818e-220	0	6	ENSG00000260286
C4orf17	1.01579e-224	2.20451	0.998	0.526	2.29731e-220	0	4	ENSG00000138813
TPRG1	2.4453e-224	2.23216	0.998	0.51	5.53029e-220	0	3	ENSG00000188001
G6PC2	1.35689e-223	2.59915	0.817	0.174	3.06875e-219	0	2	ENSG00000152254
C1orf87	3.19714e-223	2.20341	0.987	0.474	7.23065e-219	0	1	ENSG00000162598
LOC101929570	3.75973e-223	2.16711	0.969	0.374	8.50301e-219	0	NA	NA
FAM183B	2.06791e-222	2.14583	0.983	0.42	4.67678e-218	0	7	ENSG00000164556
LOC100506526	5.04899e-222	2.29372	0.939	0.328	1.14188e-217	0	NA	NA
TMTC1	1.59351e-221	2.18931	0.871	0.212	3.60389e-217	0	12	ENSG00000133687
CLDND2	7.64822e-220	2.16171	1	0.645	1.72972e-215	0	19	ENSG00000160318
DPP10-AS3	2.30893e-219	2.4525	0.948	0.376	5.22188e-215	0	2	ENSG00000231538
CFAP126	2.30606e-218	2.20728	0.969	0.397	5.2154e-214	0	1	ENSG00000188931
LINC00703	5.91261e-218	2.1321	0.976	0.422	1.3372e-213	0	10	ENSG00000224382
TMEM243	1.52016e-217	2.13175	0.904	0.259	3.43799e-213	0	7	ENSG00000135185
TRDN	1.14401e-216	2.02258	0.928	0.267	2.58729e-212	0	6	ENSG00000186439
UGT3A1	1.82329e-214	2.00102	0.969	0.37	4.12355e-210	0	5	ENSG00000145626
LOC101928162	3.06085e-214	2.20815	0.963	0.388	6.92242e-210	0	NA	NA
LOC101928519	3.7494e-213	2.46608	0.763	0.142	8.47964e-209	0	NA	NA
TMEM95	6.42017e-213	2.16218	0.935	0.314	1.45199e-208	0	17	ENSG00000182896
OLFML2B	1.18027e-212	2.06008	0.974	0.464	2.6693e-208	0	1	ENSG00000162745
XKR3	1.67941e-212	2.18533	0.946	0.35	3.79816e-208	0	22	ENSG00000172967
GOLGA6L2	5.7128e-212	2.24477	0.967	0.359	1.29201e-207	0	15	ENSG00000174450
C4orf47	6.45515e-212	1.96374	0.972	0.398	1.4599e-207	0	4	ENSG00000205129
PRSS46	1.01221e-211	2.19179	0.913	0.286	2.28921e-207	0	3	ENSG00000261603
LIPJ	3.53589e-211	2.20539	0.93	0.318	7.99678e-207	0	10	ENSG00000204022
ODF3L1	8.45479e-211	1.98458	0.946	0.314	1.91214e-206	0	15	ENSG00000182950
LRRC3B	1.39929e-210	2.40847	0.911	0.286	3.16464e-206	0	3	ENSG00000179796
ENPP2	2.14625e-210	2.16708	0.946	0.354	4.85396e-206	0	8	ENSG00000136960
NOL4	3.12179e-208	1.84876	0.98	0.402	7.06024e-204	0	18	ENSG00000101746
FAIM2	3.60648e-208	1.98517	0.996	0.532	8.15642e-204	0	12	ENSG00000135472
SAMD3	1.14875e-207	2.25825	0.858	0.223	2.59802e-203	0	6	ENSG00000164483
BRINP3	1.9216e-207	2.32464	0.85	0.225	4.3459e-203	0	1	ENSG00000162670
LINC00158	2.17673e-207	1.99793	0.985	0.479	4.92288e-203	0	21	ENSG00000185433
LOC100128993	1.62385e-206	1.84316	0.974	0.367	3.6725e-202	0	NA	NA
GOLGA2P9	4.86961e-206	2.03065	0.978	0.503	1.10131e-201	0	19	ENSG00000269332
CCDC81	6.14288e-206	2.11568	0.911	0.283	1.38927e-201	0	11	ENSG00000149201
PRSS55	3.13235e-205	1.97168	0.991	0.524	7.08413e-201	0	8	ENSG00000184647
LOC101928398	3.8257e-205	2.00291	0.972	0.417	8.65221e-201	0	NA	NA
GOT1L1	1.26798e-204	1.99752	0.956	0.386	2.86767e-200	0	8	ENSG00000169154
LINC00633	1.59476e-204	1.89301	0.996	0.591	3.6067e-200	0	X	ENSG00000224107
LOC101928651	2.84175e-204	2.11871	0.95	0.378	6.42689e-200	0	NA	NA
TEKT1	7.15252e-203	1.7137	1	0.662	1.61761e-198	0	17	ENSG00000167858
SIRPG	1.09438e-202	2.52652	0.832	0.215	2.47505e-198	0	20	ENSG00000089012
USP50	1.65528e-202	1.99072	0.856	0.211	3.74358e-198	0	15	ENSG00000170236
LHFP	2.52213e-202	1.8034	0.956	0.388	5.70406e-198	0	13	ENSG00000183722
CCDC182	3.75097e-202	1.81563	0.996	0.502	8.48318e-198	0	17	ENSG00000166329
LYZL1	4.44982e-202	1.93648	0.996	0.529	1.00637e-197	0	10	ENSG00000120563
LINC01198	6.3807e-202	1.86692	0.969	0.397	1.44306e-197	0	13	ENSG00000231817
ARFGEF3	2.10942e-201	2.00145	0.967	0.428	4.77066e-197	0	6	ENSG00000112379
LYZL4	2.34129e-201	1.88629	1	0.656	5.29506e-197	0	3	ENSG00000157093
CAGE1	6.57448e-201	1.87922	0.985	0.487	1.48688e-196	0	6	ENSG00000164304
CCER1	8.47466e-201	1.82885	1	0.577	1.91663e-196	0	12	ENSG00000197651
ATP6V1E2	8.96554e-201	1.92374	0.998	0.588	2.02765e-196	0	2	ENSG00000250565
LOC101929622	1.91842e-200	2.00891	0.983	0.461	4.33869e-196	0	NA	NA
LOC100130452	2.22741e-200	2.2181	0.889	0.28	5.03751e-196	0	NA	NA
PCDH9-AS3	2.62122e-200	1.91518	0.963	0.409	5.92816e-196	0	13	ENSG00000225263
GPR85	1.62398e-199	1.99992	0.976	0.446	3.67279e-195	0	7	ENSG00000164604
IZUMO3	2.03698e-199	1.9021	0.993	0.521	4.60684e-195	0	9	ENSG00000205442
LOC101928769	2.47353e-199	2.39957	0.704	0.119	5.59415e-195	0	NA	NA
TMEM89	5.69722e-199	1.82445	0.998	0.664	1.28848e-194	0	3	ENSG00000183396
CCDC67	1.2915e-198	1.74451	0.996	0.662	2.92086e-194	0	11	ENSG00000165325
C6orf10	2.16938e-198	1.85364	0.993	0.605	4.90626e-194	0	6	ENSG00000204296
ZNF645	2.76826e-198	1.99182	0.908	0.273	6.2607e-194	0	X	ENSG00000175809
CCDC105	3.89116e-198	1.89746	0.961	0.412	8.80026e-194	0	19	ENSG00000160994
DIAPH3-AS2	4.09078e-198	2.01763	0.969	0.459	9.25171e-194	0	13	ENSG00000223815
GOLGA6L7P	9.48259e-198	1.94814	0.893	0.231	2.14458e-193	0	15	ENSG00000261649
PPP1R27	3.17914e-197	2.31233	0.867	0.263	7.18995e-193	0	17	ENSG00000182676
FAM92A1P2	3.49995e-197	1.97934	0.974	0.447	7.9155e-193	0	4	ENSG00000230219
AQP7	3.63926e-197	1.77271	0.976	0.383	8.23056e-193	0	9	ENSG00000165269
LYZL6	2.22459e-196	1.79114	0.998	0.675	5.03113e-192	0	17	ENSG00000275722
LINC00643	2.66047e-196	1.71905	0.998	0.708	6.01692e-192	0	14	ENSG00000186369
TEX21P	5.88441e-196	2.0197	0.85	0.22	1.33082e-191	0	14	ENSG00000234911
LOC101929164	9.9883e-196	2.09512	0.893	0.282	2.25895e-191	0	NA	NA
EQTN	2.40733e-195	1.79646	1	0.609	5.44441e-191	0	9	ENSG00000120160
SOX2-OT	3.10573e-195	2.06433	0.839	0.211	7.02392e-191	0	3	ENSG00000242808
WDFY4	4.0778e-195	1.82214	0.922	0.311	9.22235e-191	0	10	ENSG00000128815
GOLGA6A	4.60543e-195	1.74479	0.937	0.27	1.04157e-190	0	15	ENSG00000159289
FUT10	5.58109e-195	1.82546	0.985	0.536	1.26222e-190	0	8	ENSG00000172728
C20orf195	9.03614e-195	1.75237	1	0.719	2.04361e-190	0	20	ENSG00000125531
PLN	9.03837e-195	1.82998	0.952	0.392	2.04412e-190	0	6	ENSG00000198523
GUSBP9	1.03254e-194	2.17024	0.68	0.105	2.3352e-190	0	5	ENSG00000215630
LOC100506675	1.35043e-194	1.88016	0.989	0.533	3.05414e-190	0	NA	NA
CDH18	1.85729e-194	1.91544	0.926	0.322	4.20044e-190	0	5	ENSG00000145526
C6orf118	1.87115e-194	1.79165	0.978	0.44	4.2318e-190	0	6	ENSG00000112539
DTHD1	1.89694e-194	2.11601	0.908	0.31	4.29011e-190	0	4	ENSG00000197057
CDRT15	3.72621e-194	1.6318	0.956	0.312	8.4272e-190	0	17	ENSG00000223510
LOC102724434	4.32902e-194	2.12758	0.867	0.236	9.79052e-190	0	NA	NA
HK3	6.56603e-194	2.12389	0.634	0.083	1.48497e-189	0	5	ENSG00000160883
CXorf66	1.19271e-193	2.06794	0.95	0.392	2.69744e-189	0	X	ENSG00000203933
CASC16	1.20296e-193	1.7298	0.993	0.535	2.72061e-189	0	16	ENSG00000249231
TSSK4	1.24927e-193	1.7912	0.993	0.57	2.82534e-189	0	14	ENSG00000139908
CATSPER1	2.33496e-193	1.81785	0.946	0.36	5.28075e-189	0	11	ENSG00000175294
ALS2CR12	2.43737e-193	1.74634	0.98	0.496	5.51236e-189	0	2	ENSG00000155749
C7orf61	2.66344e-193	1.69627	1	0.676	6.02365e-189	0	7	ENSG00000185955
CD2	5.28274e-193	2.12307	0.826	0.215	1.19474e-188	0	1	ENSG00000116824
C1orf105	1.71116e-192	1.45698	1	0.763	3.86996e-188	0	1	ENSG00000180999
RCN1	1.74407e-192	1.7249	0.996	0.668	3.94438e-188	0	11	ENSG00000049449
DFNB59	2.44277e-192	1.65344	0.993	0.682	5.52456e-188	0	2	ENSG00000204311
LOC102724321	4.50991e-192	2.52594	0.797	0.206	1.01996e-187	0	NA	NA
LINC01553	1.07739e-191	2.03537	0.917	0.321	2.43662e-187	0	10	ENSG00000235931
C9orf135	6.36305e-191	1.73672	0.996	0.642	1.43907e-186	0	9	ENSG00000204711
LINC01304	9.52351e-191	1.81851	0.991	0.518	2.15384e-186	0	2	ENSG00000237401
LOC101928790	9.68391e-191	1.83475	0.991	0.617	2.19011e-186	0	NA	NA
KCNMA1-AS1	1.58992e-190	2.13147	0.706	0.121	3.59575e-186	0	10	ENSG00000236467
PPP1R3B	1.88966e-190	1.87428	0.928	0.338	4.27365e-186	0	8	ENSG00000173281
KLK12	2.35206e-190	1.98153	0.889	0.274	5.31942e-186	0	19	ENSG00000186474
MEI4	3.8189e-190	2.00088	0.913	0.315	8.63684e-186	0	6	ENSG00000269964
HMMR-AS1	4.23767e-190	2.04163	0.623	0.078	9.58391e-186	0	5	ENSG00000251018
CPXCR1	4.91486e-190	2.04461	0.915	0.327	1.11154e-185	0	X	ENSG00000147183
C11orf97	5.45849e-190	1.82891	0.989	0.529	1.23449e-185	0	11	ENSG00000257057
LINC01609	7.97406e-190	1.78189	0.754	0.133	1.80341e-185	0	8	ENSG00000253103
LACE1	8.04571e-190	1.67154	1	0.742	1.81962e-185	0	6	ENSG00000135537
IL12A-AS1	2.35915e-189	2.145	0.747	0.152	5.33546e-185	0	3	ENSG00000244040
TULP2	4.96481e-189	1.69347	0.996	0.581	1.12284e-184	0	19	ENSG00000104804
KCNU1	6.02654e-189	1.71738	0.948	0.341	1.36296e-184	0	8	ENSG00000215262
LYZL2	7.20515e-189	1.77634	0.998	0.602	1.62952e-184	0	10	ENSG00000151033
LOC728392	7.55099e-189	1.71923	0.996	0.737	1.70773e-184	0	NA	NA
LOC100129203	1.73102e-188	1.68999	0.991	0.606	3.91488e-184	0	NA	NA
LINC01125	1.79575e-188	1.75154	0.983	0.495	4.06126e-184	0	2	ENSG00000228486
H1FOO	4.26279e-188	2.20762	0.874	0.293	9.64073e-184	0	3	ENSG00000178804
ZNF563	5.3435e-188	1.66951	0.998	0.61	1.20849e-183	0	19	ENSG00000188868
LOC101927464	8.379e-188	1.71509	0.978	0.482	1.89499e-183	0	NA	NA
C4orf45	2.52881e-187	1.68725	0.998	0.569	5.71915e-183	0	4	ENSG00000164123
HIPK4	3.70614e-187	1.84124	0.954	0.409	8.3818e-183	0	19	ENSG00000160396
PDE6A	7.44522e-187	2.21559	0.797	0.198	1.68381e-182	0	5	ENSG00000132915
LINC01445	1.0296e-186	2.3256	0.817	0.223	2.32854e-182	0	7	ENSG00000231427
SPACA1	1.03549e-186	1.70093	1	0.791	2.34187e-182	0	6	ENSG00000118434
MBD3L1	1.91422e-186	1.72007	0.998	0.617	4.32919e-182	0	19	ENSG00000170948
LOC101929529	2.61591e-186	1.67568	0.991	0.536	5.91614e-182	0	NA	NA
DUSP13	6.72668e-186	1.67796	1	0.64	1.52131e-181	0	10	ENSG00000079393
RSU1P2	7.81193e-186	1.80783	0.95	0.4	1.76675e-181	0	10	ENSG00000232554
DCLK3	1.05534e-185	2.25809	0.786	0.189	2.38676e-181	0	3	ENSG00000163673
CATSPER3	1.07802e-185	1.71117	0.987	0.543	2.43806e-181	0	5	ENSG00000152705
CCDC89	1.28102e-185	1.53081	1	0.692	2.89716e-181	0	11	ENSG00000179071
ALOX15	1.84083e-185	2.00493	0.865	0.266	4.16322e-181	0	17	ENSG00000161905
VASH2	1.84113e-185	1.8679	0.932	0.349	4.1639e-181	0	1	ENSG00000143494
C11orf88	2.49623e-185	1.54819	0.993	0.718	5.64547e-181	0	11	ENSG00000183644
LOC101928167	5.51338e-185	1.84511	0.904	0.288	1.24691e-180	0	NA	NA
LOC646268	1.81388e-184	2.045	0.856	0.253	4.10228e-180	0	NA	NA
FTMT	2.31077e-184	1.68115	0.996	0.594	5.22604e-180	0	5	ENSG00000181867
LOC100996679	4.10416e-184	1.91026	0.937	0.373	9.28196e-180	0	NA	NA
ARMC4	6.43205e-184	1.37414	1	0.728	1.45467e-179	0	10	ENSG00000169126
LINC01040	1.7775e-183	2.40592	0.743	0.165	4.02e-179	0	13	ENSG00000226037
PRR27	3.00085e-183	2.27858	0.754	0.167	6.78671e-179	0	4	ENSG00000187533
CDRT15P1	3.12761e-183	1.58492	0.978	0.406	7.07341e-179	0	17	ENSG00000141028
GK3P	3.17734e-183	1.76203	0.972	0.482	7.18587e-179	0	4	ENSG00000229894
LOC101930010	3.63353e-183	2.42178	0.795	0.212	8.2176e-179	0	NA	NA
LOC101928995	4.21974e-183	2.19353	0.719	0.142	9.54336e-179	0	NA	NA
LINC00691	1.65682e-182	2.2493	0.784	0.199	3.74706e-178	0	3	ENSG00000224074
IQCA1L	1.7055e-182	2.29816	0.754	0.165	3.85717e-178	0	7	ENSG00000278685
TNFAIP6	1.7976e-182	1.62159	0.98	0.459	4.06546e-178	0	2	ENSG00000123610
TMC5	3.69285e-182	1.93541	0.889	0.294	8.35176e-178	0	16	ENSG00000103534
C1orf185	3.69877e-182	1.66073	0.996	0.635	8.36514e-178	0	1	ENSG00000204006
C9orf116	4.28284e-182	1.25643	1	0.904	9.68607e-178	0	9	ENSG00000160345
NBPF22P	4.92874e-182	1.84224	0.895	0.298	1.11468e-177	0	5	ENSG00000205449
C7orf34	1.02474e-181	1.59364	1	0.647	2.31756e-177	0	7	ENSG00000165131
LINC01487	2.47943e-181	1.75529	0.932	0.34	5.60747e-177	0	3	ENSG00000241336
RPP38	3.00917e-181	1.36893	1	0.796	6.80553e-177	0	10	ENSG00000152464
IL20RB	3.44451e-181	1.915	0.828	0.222	7.7901e-177	0	3	ENSG00000174564
LRRC69	4.29177e-181	1.88935	0.83	0.223	9.70628e-177	0	8	ENSG00000214954
B4GALT1-AS1	5.88095e-181	1.68992	0.985	0.548	1.33004e-176	0	9	ENSG00000233554
TUSC7	9.05544e-181	1.77093	0.948	0.398	2.04798e-176	0	3	ENSG00000243197
SPACA6P	1.06514e-180	1.81891	0.943	0.414	2.40893e-176	0	19	ENSG00000182310
LINC00658	1.30538e-180	1.56553	0.996	0.612	2.95225e-176	0	20	ENSG00000226995
TIGD4	2.39132e-180	1.77521	0.926	0.322	5.40821e-176	0	4	ENSG00000169989
LOC100287072	4.80043e-180	2.22947	0.71	0.14	1.08567e-175	0	NA	NA
LOC102606465	1.0979e-179	1.7836	0.956	0.425	2.48302e-175	0	NA	NA
RGSL1	1.34621e-179	1.76192	0.919	0.313	3.0446e-175	0	1	ENSG00000121446
SSMEM1	3.13852e-179	1.45576	0.996	0.733	7.09807e-175	0	7	ENSG00000165120
MYBPC1	9.19867e-179	1.72864	0.965	0.479	2.08037e-174	0	12	ENSG00000196091
SMAD1-AS2	1.47299e-178	1.6885	0.983	0.541	3.33131e-174	0	4	ENSG00000250582
CEP41	1.64863e-178	1.24762	1	0.866	3.72854e-174	0	7	ENSG00000106477
C5orf49	2.46685e-178	1.55566	1	0.6	5.57903e-174	0	5	ENSG00000215217
LINC00347	7.62226e-178	1.56667	0.993	0.58	1.72385e-173	0	13	ENSG00000236678
C17orf50	1.87586e-177	1.6607	0.996	0.599	4.24246e-173	0	17	ENSG00000270806
ATP1A4	2.06555e-177	1.7955	0.928	0.349	4.67144e-173	0	1	ENSG00000132681
GOLGA6L6	2.53322e-177	1.4277	0.965	0.302	5.72914e-173	0	15	ENSG00000277322
BBS5	2.97166e-177	1.28717	0.998	0.79	6.7207e-173	0	2	ENSG00000163093
EPB41L4A	3.37398e-177	1.60873	0.967	0.415	7.6306e-173	0	5	ENSG00000129595
IGSF11-AS1	1.20727e-176	1.55325	0.998	0.612	2.73035e-172	0	3	ENSG00000239877
SPATA31C1	2.11951e-176	1.76844	0.719	0.136	4.79349e-172	0	9	ENSG00000230246
LINC00877	3.6469e-176	1.8833	0.793	0.204	8.24783e-172	0	3	ENSG00000241163
AGBL3	4.99454e-176	1.73399	0.954	0.434	1.12957e-171	0	7	ENSG00000146856
MAATS1	7.61236e-176	1.43861	0.998	0.76	1.72161e-171	0	3	ENSG00000183833
LINC01069	9.13383e-176	1.94803	0.898	0.337	2.06571e-171	0	13	ENSG00000236133
LOC442132	1.52392e-175	1.69662	0.969	0.455	3.4465e-171	0	NA	NA
LINC01525	1.57286e-175	1.99543	0.856	0.264	3.55717e-171	0	1	ENSG00000235202
C17orf98	2.72814e-175	1.89588	0.969	0.534	6.16995e-171	0	17	ENSG00000275489
RMDN2	4.60346e-175	1.64735	0.98	0.528	1.04112e-170	0	2	ENSG00000115841
LOC101927735	4.84102e-175	1.98554	0.706	0.142	1.09484e-170	0	NA	NA
RFX3-AS1	1.51951e-174	2.26266	0.754	0.178	3.43653e-170	0	9	ENSG00000232104
IGSF10	1.9314e-174	1.97953	0.734	0.149	4.36806e-170	0	3	ENSG00000152580
RAB27B	3.60175e-174	1.56432	0.989	0.538	8.14572e-170	0	18	ENSG00000041353
ARRDC5	4.80938e-174	1.57272	0.989	0.5	1.08769e-169	0	19	ENSG00000205784
LOC100506790	6.82635e-174	2.14083	0.808	0.233	1.54385e-169	0	NA	NA
C1orf158	9.91337e-174	1.30963	1	0.766	2.24201e-169	0	1	ENSG00000157330
ALLC	1.03504e-173	1.55462	0.976	0.424	2.34086e-169	0	2	ENSG00000151360
LOC101927839	1.04719e-173	1.748	0.943	0.385	2.36834e-169	0	NA	NA
CA10	2.20611e-173	1.73766	0.889	0.294	4.98933e-169	0	17	ENSG00000154975
SGMS2	2.99311e-173	1.54926	0.987	0.592	6.76923e-169	0	4	ENSG00000164023
PPFIA2	4.31906e-173	1.75893	0.948	0.429	9.768e-169	0	12	ENSG00000139220
LOC100506470	9.97807e-173	1.9452	0.941	0.421	2.25664e-168	0	NA	NA
CDKN2A	1.20402e-172	1.71502	0.95	0.427	2.72301e-168	0	9	ENSG00000147889
C4orf51	1.41139e-172	1.82606	0.834	0.236	3.19199e-168	0	4	ENSG00000237136
SNRPD2P2	1.59287e-172	1.894	0.878	0.29	3.60245e-168	0	1	ENSG00000223982
DAB1-AS1	4.47931e-172	1.53672	0.996	0.558	1.01304e-167	0	1	ENSG00000226759
GOLGA8M	5.04029e-172	1.55187	0.906	0.296	1.13991e-167	0	15	ENSG00000188626
ANTXRL	6.70844e-172	1.72654	0.808	0.201	1.51718e-167	0	10	ENSG00000274209
RNF148	7.08256e-172	1.46257	1	0.616	1.60179e-167	0	7	ENSG00000235631
ISM1-AS1	2.06007e-171	1.90995	0.8	0.213	4.65905e-167	0	20	ENSG00000226263
LOC101929084	4.03145e-171	2.11487	0.649	0.108	9.11753e-167	0	NA	NA
DYM	4.14321e-171	1.291	1	0.788	9.37028e-167	0	18	ENSG00000141627
EPHA6	5.04755e-171	1.48946	0.998	0.708	1.14155e-166	0	3	ENSG00000080224
ZC3H14	7.24243e-171	0.988218	1	0.952	1.63795e-166	0	14	ENSG00000100722
LOC101929315	7.56082e-171	1.56415	0.998	0.627	1.70996e-166	0	NA	NA
CNBD1	1.47902e-170	1.81144	0.889	0.301	3.34494e-166	0	8	ENSG00000176571
ACRV1	1.51331e-170	1.48899	1	0.744	3.42249e-166	0	11	ENSG00000134940
C6orf58	1.59035e-170	2.10456	0.767	0.199	3.59674e-166	0	6	ENSG00000184530
ZNF165	1.74049e-170	1.33969	0.993	0.735	3.93629e-166	0	6	ENSG00000197279
KRT86	3.19147e-170	2.02486	0.769	0.19	7.21782e-166	0	12	ENSG00000170442
MDGA2	3.4152e-170	1.8452	0.861	0.275	7.72382e-166	0	14	ENSG00000139915
SWI5	5.17962e-170	1.28804	1	0.855	1.17142e-165	0	9	ENSG00000175854
CCDC82	7.94921e-170	1.29501	1	0.847	1.79779e-165	0	11	ENSG00000149231
ACSL5	8.1183e-170	1.62334	0.961	0.472	1.83603e-165	0	10	ENSG00000197142
TFDP2	1.14307e-169	1.33908	1	0.86	2.58517e-165	0	3	ENSG00000114126
ACTRT3	2.84982e-169	1.48956	1	0.769	6.44516e-165	0	3	ENSG00000184378
TNIK	3.05109e-169	1.67277	0.908	0.326	6.90035e-165	0	3	ENSG00000154310
SLC14A2-AS1	3.17046e-169	1.62439	0.919	0.339	7.17031e-165	0	18	ENSG00000267097
KIRREL3-AS2	3.41496e-169	1.67913	0.976	0.548	7.72326e-165	0	11	ENSG00000254960
TPP2	3.66005e-169	1.10611	1	0.909	8.27757e-165	0	13	ENSG00000134900
HTR2A	4.02882e-169	2.14646	0.708	0.154	9.11157e-165	0	13	ENSG00000102468
C3orf38	5.63146e-169	1.28657	0.993	0.788	1.27361e-164	0	3	ENSG00000179021
LOC102724421	5.95683e-169	2.08127	0.643	0.11	1.3472e-164	0	NA	NA
SLC9A2	8.25388e-169	1.81733	0.917	0.382	1.8667e-164	0	2	ENSG00000115616
IL7	1.07652e-168	1.6093	0.937	0.373	2.43465e-164	0	8	ENSG00000104432
LOC101929153	1.6602e-168	2.42663	0.745	0.192	3.7547e-164	0	NA	NA
LOC101929516	1.93265e-168	1.71565	0.893	0.326	4.37089e-164	0	NA	NA
C15orf65	4.18472e-168	1.57229	0.972	0.537	9.46416e-164	0	15	ENSG00000261652
DIAPH3-AS1	5.03234e-168	1.63196	0.985	0.485	1.13811e-163	0	13	ENSG00000227528
LOC100286922	7.65274e-168	1.29766	0.998	0.833	1.73074e-163	0	NA	NA
C8orf89	1.01145e-167	1.70566	0.898	0.325	2.28749e-163	0	8	ENSG00000274443
DYDC2	2.22984e-167	1.87164	0.939	0.443	5.04301e-163	0	10	ENSG00000133665
ADAM29	2.27233e-167	1.3938	0.998	0.565	5.1391e-163	0	4	ENSG00000168594
LRRC18	2.50957e-167	1.55076	0.946	0.382	5.67565e-163	0	10	ENSG00000165383
FLJ46284	3.41923e-167	2.0376	0.789	0.217	7.73294e-163	0	NA	NA
C7orf72	3.62622e-167	1.82204	0.867	0.282	8.20107e-163	0	7	ENSG00000164500
CCDC27	6.31954e-167	1.50448	0.889	0.269	1.42923e-162	0	1	ENSG00000162592
LOC730202	7.01642e-167	1.73001	0.941	0.447	1.58683e-162	0	NA	NA
TMEM249	1.31014e-166	1.60644	0.996	0.64	2.96302e-162	0	8	ENSG00000261587
C12orf80	2.07011e-166	1.67614	0.917	0.356	4.68176e-162	0	12	ENSG00000257137
PPIL6	3.57627e-166	1.24584	0.996	0.79	8.0881e-162	0	6	ENSG00000185250
CCDC63	6.16599e-166	1.53034	0.98	0.575	1.3945e-161	0	12	ENSG00000173093
SPACA7	6.8574e-166	1.44182	1	0.748	1.55087e-161	0	13	ENSG00000153498
SSUH2	1.35945e-165	1.84766	0.874	0.289	3.07454e-161	0	3	ENSG00000125046
PDE1A	1.61494e-165	1.4626	0.998	0.594	3.65234e-161	0	2	ENSG00000115252
LINC00917	1.7019e-165	1.5885	0.98	0.539	3.84903e-161	0	16	ENSG00000168367
C20orf85	2.02842e-165	1.10325	1	0.871	4.58748e-161	0	20	ENSG00000124237
DNAJB3	2.07558e-165	1.45942	0.996	0.682	4.69414e-161	0	2	ENSG00000227802
C1orf141	2.40925e-165	1.56722	0.969	0.522	5.44877e-161	0	1	ENSG00000203963
C9orf131	4.09123e-165	1.51415	0.978	0.53	9.25272e-161	0	9	ENSG00000174038
HIBCH	5.14839e-165	1.52961	0.983	0.548	1.16436e-160	0	2	ENSG00000198130
HEATR9	7.93574e-165	1.63841	0.926	0.372	1.79475e-160	0	17	ENSG00000270379
SPANXN3	8.28087e-165	1.59796	0.996	0.63	1.8728e-160	0	X	ENSG00000189252
JAZF1	1.09001e-164	1.52858	0.98	0.588	2.46516e-160	0	7	ENSG00000153814
LOC283332	1.41341e-164	1.79412	0.808	0.227	3.19656e-160	0	NA	NA
FAM181A-AS1	1.56545e-164	1.5247	0.961	0.429	3.54041e-160	0	14	ENSG00000258584
CDRT15L2	1.88676e-164	1.59578	0.969	0.5	4.26711e-160	0	17	ENSG00000214819
ISG20	2.31163e-164	1.79335	0.869	0.305	5.22797e-160	0	15	ENSG00000172183
LOC100505515	3.81524e-164	1.59722	0.963	0.49	8.62854e-160	0	NA	NA
ATP5S	4.70668e-164	1.31131	1	0.765	1.06446e-159	0	14	ENSG00000125375
LOC102724890	4.74531e-164	2.15176	0.715	0.163	1.0732e-159	0	NA	NA
LOC101929696	5.90107e-164	1.47319	0.948	0.395	1.33459e-159	0	NA	NA
ADSSL1	7.43701e-164	1.34423	1	0.799	1.68195e-159	0	14	ENSG00000185100
SPATS1	8.85023e-164	1.40191	0.993	0.632	2.00157e-159	0	6	ENSG00000249481
LOC101928590	9.50583e-164	2.11705	0.712	0.166	2.14984e-159	0	NA	NA
SEL1L2	1.53701e-163	1.46912	0.987	0.565	3.4761e-159	0	20	ENSG00000101251
LINC01505	2.34688e-163	2.4396	0.719	0.179	5.3077e-159	0	9	ENSG00000234323
PRR22	2.53616e-163	1.52431	0.976	0.532	5.73578e-159	0	19	ENSG00000212123
NOS3	3.137e-163	1.5425	0.948	0.429	7.09464e-159	0	7	ENSG00000164867
LOC730159	3.33096e-163	1.52982	0.974	0.576	7.53329e-159	0	NA	NA
RSPH3	4.23112e-163	1.47564	0.976	0.591	9.56909e-159	0	6	ENSG00000130363
LOC102723968	4.90767e-163	1.48363	0.924	0.331	1.10992e-158	0	NA	NA
CAPN3	5.23232e-163	1.37945	1	0.78	1.18334e-158	0	15	ENSG00000092529
CNIH2	5.31027e-163	1.53727	0.919	0.339	1.20097e-158	0	11	ENSG00000174871
FAM47B	6.18438e-163	1.6812	0.898	0.334	1.39866e-158	0	X	ENSG00000189132
HILS1	1.49822e-162	1.65481	0.885	0.305	3.38838e-158	0	17	ENSG00000188662
CTAGE9	2.05682e-162	1.55117	0.943	0.398	4.65169e-158	0	6	ENSG00000236761
IAPP	2.1817e-162	2.22178	0.78	0.232	4.93413e-158	0	12	ENSG00000121351
BCKDHB	3.38948e-162	1.61671	0.954	0.557	7.66565e-158	0	6	ENSG00000083123
LOC102723649	1.12085e-161	2.0202	0.815	0.257	2.53492e-157	0	NA	NA
LINC01192	1.44389e-161	1.77926	0.802	0.219	3.2655e-157	0	3	ENSG00000241369
LOC101060019	1.56186e-161	1.96634	0.797	0.232	3.5323e-157	0	NA	NA
LINC01349	1.90236e-161	2.14239	0.741	0.191	4.30239e-157	0	1	ENSG00000230402
IZUMO2	2.23023e-161	1.45384	1	0.685	5.04389e-157	0	19	ENSG00000161652
LIMCH1	4.03923e-161	1.56846	0.932	0.415	9.13512e-157	0	4	ENSG00000064042
ABCB11	4.43895e-161	2.11489	0.623	0.106	1.00391e-156	0	2	ENSG00000073734
FDPSP2	6.89567e-161	1.67754	0.928	0.395	1.55952e-156	0	7	ENSG00000233980
C1orf111	1.03813e-160	1.44158	1	0.718	2.34783e-156	0	1	ENSG00000171722
ISPD-AS1	1.13522e-160	1.37372	0.974	0.401	2.56741e-156	0	7	ENSG00000229688
LINC01584	1.75728e-160	1.79286	0.832	0.253	3.97427e-156	0	15	ENSG00000260477
CXorf40A	2.21283e-160	1.65975	0.974	0.575	5.00454e-156	0	X	ENSG00000197620
MUC19	2.5484e-160	1.56044	0.919	0.357	5.76347e-156	0	12	ENSG00000205592
DUSP10	2.64957e-160	1.27445	0.952	0.441	5.99226e-156	0	1	ENSG00000143507
GEMIN6	4.27402e-160	1.26468	0.993	0.744	9.66613e-156	0	2	ENSG00000152147
MYO3B	4.32065e-160	1.90966	0.76	0.192	9.77157e-156	0	2	ENSG00000071909
FEM1B	6.13142e-160	1.35407	1	0.792	1.38668e-155	0	15	ENSG00000169018
SORCS3-AS1	7.36977e-160	1.36692	0.963	0.465	1.66675e-155	0	10	ENSG00000226387
C11orf94	8.21151e-160	1.47254	0.996	0.689	1.85711e-155	0	11	ENSG00000234776
USP44	9.83255e-160	1.37018	0.989	0.622	2.22373e-155	0	12	ENSG00000136014
SLIT2-IT1	1.17117e-159	1.39909	1	0.722	2.64871e-155	0	4	ENSG00000248228
LINC01491	1.47152e-159	1.95727	0.664	0.125	3.32799e-155	0	15	ENSG00000259572
CAMK4	1.89466e-159	1.398	0.985	0.595	4.28496e-155	0	5	ENSG00000152495
LOC101929653	2.26897e-159	1.63348	0.85	0.261	5.1315e-155	0	NA	NA
ZNF474	2.69372e-159	1.90833	0.793	0.225	6.09211e-155	0	5	ENSG00000164185
GRM7-AS3	2.80468e-159	1.48768	0.937	0.363	6.34307e-155	0	3	ENSG00000226258
LOC102723833	3.02408e-159	1.82181	0.869	0.312	6.83925e-155	0	NA	NA
C3orf84	3.17447e-159	1.67613	0.874	0.299	7.17938e-155	0	3	ENSG00000236980
LOC284798	6.17069e-159	1.83615	0.824	0.264	1.39556e-154	0	NA	NA
CNTN4	6.37736e-159	1.54234	0.956	0.437	1.4423e-154	0	3	ENSG00000144619
TGIF2LY	7.30431e-159	2.16851	0.756	0.207	1.65194e-154	0	Y	ENSG00000176679
PIH1D3	7.85147e-159	1.46466	0.993	0.63	1.77569e-154	0	X	ENSG00000080572
RGPD4-AS1	9.96313e-159	1.40074	1	0.72	2.25326e-154	0	2	ENSG00000230651
LINC00559	2.55322e-158	1.7202	0.678	0.131	5.77437e-154	0	13	ENSG00000261446
SPTLC3	3.59785e-158	1.92341	0.721	0.172	8.1369e-154	0	20	ENSG00000172296
CAPSL	3.80076e-158	1.49414	0.969	0.521	8.59579e-154	0	5	ENSG00000152611
SLC35D1	5.72675e-158	1.66932	0.932	0.453	1.29516e-153	0	1	ENSG00000116704
EDIL3	6.41523e-158	1.80065	0.81	0.241	1.45087e-153	0	5	ENSG00000164176
LOC102724651	7.12737e-158	1.67035	0.699	0.135	1.61193e-153	0	NA	NA
TMC7	7.25582e-158	1.54775	0.946	0.425	1.64098e-153	0	16	ENSG00000170537
KLHL10	7.84497e-158	1.33796	1	0.663	1.77422e-153	0	17	ENSG00000161594
MROH9	8.29629e-158	1.85946	0.736	0.176	1.87629e-153	0	1	ENSG00000117501
FAM230B	1.11091e-157	1.39098	0.998	0.581	2.51244e-153	0	22	ENSG00000215498
LOC101928461	1.15547e-157	1.47716	0.989	0.59	2.61321e-153	0	NA	NA
LINC01495	1.24625e-157	2.01276	0.817	0.282	2.81852e-153	0	11	ENSG00000255323
FAM183A	1.44954e-157	1.52106	0.948	0.422	3.27827e-153	0	1	ENSG00000186973
SUN3	2.41106e-157	1.35734	0.993	0.687	5.45286e-153	0	7	ENSG00000164744
C19orf18	2.43802e-157	1.63219	0.926	0.432	5.51383e-153	0	19	ENSG00000177025
APOBEC4	2.48022e-157	1.59047	0.93	0.4	5.60927e-153	0	1	ENSG00000173627
LINC00366	3.30849e-157	1.87074	0.632	0.111	7.48248e-153	0	13	ENSG00000229437
MNS1	4.19339e-157	1.14249	1	0.872	9.48378e-153	0	15	ENSG00000138587
LAIR1	4.36686e-157	1.40607	0.885	0.337	9.87609e-153	0	19	ENSG00000167613
DDX53	5.90385e-157	1.6105	0.93	0.393	1.33521e-152	0	X	ENSG00000184735
WDR78	9.80834e-157	1.2335	0.998	0.695	2.21825e-152	0	1	ENSG00000152763
LOC100506314	1.36386e-156	1.37942	0.978	0.606	3.08449e-152	0	NA	NA
RAP1GDS1	1.83539e-156	1.36448	0.996	0.718	4.15091e-152	0	4	ENSG00000138698
TGIF2LX	2.05515e-156	1.72204	0.88	0.33	4.64792e-152	0	X	ENSG00000153779
PMS1	2.79766e-156	1.21426	1	0.838	6.3272e-152	0	2	ENSG00000064933
LOC285740	2.82377e-156	1.44589	0.987	0.562	6.38624e-152	0	NA	NA
SPACA4	2.90498e-156	1.3309	1	0.765	6.56989e-152	0	19	ENSG00000177202
LOC101929512	2.99471e-156	1.6016	0.932	0.427	6.77283e-152	0	NA	NA
ZFHX4	3.57411e-156	1.42537	0.98	0.603	8.08322e-152	0	8	ENSG00000091656
NRXN1	4.78532e-156	1.58712	0.922	0.383	1.08225e-151	0	2	ENSG00000179915
FLJ40288	5.08202e-156	2.04534	0.632	0.115	1.14935e-151	0	NA	NA
LOC100506142	5.39898e-156	1.84556	0.88	0.335	1.22103e-151	0	NA	NA
LOC101928168	5.77821e-156	2.04898	0.817	0.278	1.3068e-151	0	NA	NA
CXXC5	6.14063e-156	1.36563	0.983	0.476	1.38876e-151	0	5	ENSG00000171604
FAM46D	7.79442e-156	1.78953	0.776	0.206	1.76279e-151	0	X	ENSG00000174016
EXOC6B	8.80103e-156	1.66798	0.81	0.228	1.99044e-151	0	2	ENSG00000144036
LINC00838	1.95113e-155	1.77778	0.791	0.225	4.41268e-151	0	10	ENSG00000261683
DLX6	2.73572e-155	1.41837	0.804	0.206	6.18711e-151	0	7	ENSG00000006377
LOC102723376	5.70338e-155	1.8475	0.834	0.285	1.28988e-150	0	NA	NA
DCST2	1.58631e-154	1.74847	0.797	0.224	3.5876e-150	0	1	ENSG00000163354
ERICH2	1.86212e-154	1.27812	1	0.837	4.21138e-150	0	2	ENSG00000204334
FSCB	1.88862e-154	1.34352	0.989	0.521	4.2713e-150	0	14	ENSG00000189139
DOCK4-AS1	2.12014e-154	1.80665	0.813	0.251	4.79492e-150	0	7	ENSG00000225572
LINC01224	2.75498e-154	1.81159	0.861	0.315	6.23066e-150	0	19	ENSG00000269416
TEX33	3.20175e-154	1.33054	0.998	0.711	7.24108e-150	0	22	ENSG00000185264
TAT-AS1	5.82736e-154	1.41022	0.956	0.516	1.31791e-149	0	16	ENSG00000260886
ERICH6B	6.92943e-154	1.77368	0.767	0.204	1.56716e-149	0	13	ENSG00000165837
CFAP45	7.13184e-154	1.35557	0.987	0.603	1.61294e-149	0	1	ENSG00000213085
LOC283683	8.43093e-154	1.27657	0.987	0.713	1.90674e-149	0	NA	NA
TBC1D3P2	9.97402e-154	1.38729	0.943	0.361	2.25572e-149	0	17	ENSG00000188755
LRP2BP	1.22481e-153	1.34319	0.989	0.611	2.77004e-149	0	4	ENSG00000109771
DPF3	1.29392e-153	1.58401	0.874	0.311	2.92633e-149	0	14	ENSG00000205683
KIAA1107	1.58504e-153	1.43819	0.963	0.433	3.58474e-149	0	NA	NA
C17orf64	4.1011e-153	0.90553	1	0.93	9.27506e-149	0	17	ENSG00000141371
CD200R1L	4.85363e-153	1.87829	0.741	0.188	1.0977e-148	0	3	ENSG00000206531
TEKT4	4.9403e-153	1.52394	0.943	0.462	1.1173e-148	0	2	ENSG00000163060
CLYBL-AS1	9.75604e-153	1.88112	0.85	0.316	2.20643e-148	0	13	ENSG00000234303
TBATA	1.02297e-152	1.35698	0.965	0.438	2.31355e-148	0	10	ENSG00000166220
SPACA3	1.08478e-152	1.35131	1	0.769	2.45334e-148	0	17	ENSG00000141316
SCIN	2.20215e-152	1.6963	0.826	0.262	4.98038e-148	0	7	ENSG00000006747
CTAGE1	2.29473e-152	1.4044	0.98	0.505	5.18977e-148	0	18	ENSG00000212710
LOC102723831	3.23118e-152	1.75677	0.845	0.294	7.30765e-148	0	NA	NA
NOL10	4.04503e-152	1.33163	0.989	0.707	9.14824e-148	0	2	ENSG00000115761
EFCAB9	4.3322e-152	1.75801	0.924	0.428	9.7977e-148	0	5	ENSG00000214360
ZSWIM2	4.63659e-152	1.64261	0.919	0.434	1.04861e-147	0	2	ENSG00000163012
SNAP29	4.96411e-152	1.06639	0.998	0.903	1.12268e-147	0	22	ENSG00000099940
LOC101927668	6.61574e-152	1.80692	0.721	0.176	1.49622e-147	0	NA	NA
PZP	1.06499e-151	1.64014	0.834	0.267	2.40857e-147	0	12	ENSG00000126838
TOPORS-AS1	1.89178e-151	1.12664	0.998	0.834	4.27846e-147	0	9	ENSG00000235453
FAM135B	2.19564e-151	1.49258	0.887	0.312	4.96566e-147	0	8	ENSG00000147724
NEBL	3.05146e-151	1.41698	0.948	0.412	6.90119e-147	0	10	ENSG00000078114
PHOSPHO2	3.16913e-151	1.31124	0.987	0.675	7.16731e-147	0	2	ENSG00000144362
CCDC138	3.25211e-151	1.45536	0.969	0.624	7.35497e-147	0	2	ENSG00000163006
LINC01492	3.79046e-151	1.66773	0.791	0.221	8.5725e-147	0	9	ENSG00000225564
CFAP58	4.63601e-151	1.52785	0.967	0.565	1.04848e-146	0	10	ENSG00000120051
POLR1B	4.83446e-151	1.39508	0.983	0.654	1.09336e-146	0	2	ENSG00000125630
CDIPT-AS1	6.48139e-151	1.11203	1	0.842	1.46583e-146	0	16	ENSG00000214725
LINC00424	1.13763e-150	1.8755	0.745	0.198	2.57287e-146	0	13	ENSG00000226722
TRAPPC2B	1.24865e-150	1.28212	0.993	0.722	2.82395e-146	0	19	ENSG00000256060
CNBD2	2.05101e-150	1.37907	0.976	0.553	4.63857e-146	0	20	ENSG00000149646
TTC23L	4.11443e-150	1.30608	0.991	0.606	9.3052e-146	0	5	ENSG00000205838
ERGIC2	4.96149e-150	1.16537	0.996	0.796	1.12209e-145	0	12	ENSG00000087502
SPDYE4	6.24792e-150	1.65382	0.73	0.169	1.41303e-145	0	17	ENSG00000183318
CPNE8	7.24668e-150	1.42608	0.837	0.26	1.63891e-145	0	12	ENSG00000139117
DDI1	7.81389e-150	1.36814	0.985	0.598	1.76719e-145	0	11	ENSG00000170967
FER1L5	1.2207e-149	1.60269	0.924	0.397	2.76074e-145	0	2	ENSG00000249715
SPATA31C2	1.25035e-149	1.47485	0.699	0.146	2.82779e-145	0	9	ENSG00000177910
OLAH	2.20457e-149	1.25213	0.98	0.576	4.98586e-145	0	10	ENSG00000152463
LOC440117	3.57878e-149	1.57682	0.917	0.385	8.09376e-145	0	NA	NA
LOC101929058	4.3246e-149	1.57309	0.856	0.285	9.78051e-145	0	NA	NA
C6orf201	4.73955e-149	1.24602	1	0.683	1.0719e-144	0	6	ENSG00000185689
C12orf60	5.42519e-149	1.23869	0.996	0.658	1.22696e-144	0	12	ENSG00000182993
CCDC108	6.00169e-149	1.36495	0.996	0.684	1.35734e-144	0	2	ENSG00000181378
LOC644762	6.6014e-149	1.72602	0.924	0.434	1.49297e-144	0	NA	NA
FAM209B	7.70008e-149	1.18174	1	0.764	1.74145e-144	0	20	ENSG00000213714
NRG3	9.00122e-149	1.99104	0.654	0.138	2.03572e-144	0	10	ENSG00000185737
ACTL7B	9.70889e-149	1.26261	1	0.768	2.19576e-144	0	9	ENSG00000148156
SLC16A7	1.02601e-148	1.51281	0.954	0.468	2.32043e-144	0	12	ENSG00000118596
C12orf42	1.20587e-148	1.32926	0.987	0.572	2.72719e-144	0	12	ENSG00000179088
GRID1-AS1	1.22736e-148	1.61653	0.882	0.333	2.7758e-144	0	10	ENSG00000234942
LOC101929282	1.48194e-148	1.5024	0.939	0.415	3.35155e-144	0	NA	NA
LRRC52	2.1079e-148	1.48553	0.913	0.394	4.76722e-144	0	1	ENSG00000162763
LINC00635	2.93065e-148	1.31884	0.976	0.499	6.62795e-144	0	3	ENSG00000241469
EMC8	3.02533e-148	1.27037	0.996	0.764	6.84208e-144	0	16	ENSG00000131148
ZBBX	3.84248e-148	1.21556	0.996	0.754	8.69015e-144	0	3	ENSG00000169064
FAM13C	4.2545e-148	1.98246	0.638	0.127	9.62197e-144	0	10	ENSG00000148541
NT5C1B	5.1457e-148	1.30108	0.98	0.523	1.16375e-143	0	2	ENSG00000185013
GALNT8	5.25555e-148	1.64257	0.887	0.348	1.1886e-143	0	12	ENSG00000130035
EPSTI1	5.99723e-148	1.44665	0.932	0.44	1.35633e-143	0	13	ENSG00000133106
LINC00446	6.96325e-148	2.07085	0.63	0.127	1.57481e-143	0	13	ENSG00000229249
ZAN	7.80879e-148	1.69187	0.664	0.137	1.76604e-143	0	7	ENSG00000146839
SPATA6L	9.0778e-148	1.32455	0.976	0.521	2.05303e-143	0	9	ENSG00000106686
TMTC2	9.21638e-148	2.02307	0.645	0.134	2.08438e-143	0	12	ENSG00000179104
LINC01428	1.30852e-147	2.09621	0.636	0.132	2.95934e-143	0	20	ENSG00000228888
MYH3	1.66055e-147	1.82218	0.963	0.619	3.7555e-143	0	17	ENSG00000109063
SVIP	1.74831e-147	0.907711	1	0.932	3.95398e-143	0	11	ENSG00000198168
LOC101929144	1.81609e-147	1.8331	0.664	0.143	4.10726e-143	0	NA	NA
PACRG	2.40012e-147	1.21035	0.989	0.661	5.42811e-143	0	6	ENSG00000112530
LOC101927020	3.58019e-147	1.26556	0.991	0.635	8.09697e-143	0	NA	NA
LINC00944	3.6569e-147	1.24554	0.967	0.428	8.27046e-143	0	12	ENSG00000256128
LINC01330	4.28327e-147	1.54815	0.919	0.409	9.68705e-143	0	3	ENSG00000244227
SNCAIP	7.29755e-147	1.54112	0.882	0.333	1.65041e-142	0	5	ENSG00000064692
THEGL	1.03847e-146	1.95311	0.614	0.112	2.3486e-142	0	4	ENSG00000249693
OR2H1	1.10649e-146	1.43507	0.887	0.332	2.50243e-142	0	6	ENSG00000204688
ITPRIPL1	1.10651e-146	1.33136	0.952	0.422	2.50248e-142	0	2	ENSG00000198885
ZNF85	1.12261e-146	1.4459	0.956	0.554	2.53891e-142	0	19	ENSG00000105750
LOC100996671	1.20341e-146	1.26009	0.987	0.562	2.72163e-142	0	NA	NA
ANK3	1.28554e-146	1.46806	0.778	0.221	2.90738e-142	0	10	ENSG00000151150
FLVCR2	2.01004e-146	1.60376	0.893	0.377	4.54591e-142	0	14	ENSG00000119686
BRI3	2.08518e-146	1.18805	1	0.882	4.71584e-142	0	7	ENSG00000164713
ZSCAN31	2.28856e-146	1.37336	0.98	0.565	5.17581e-142	0	6	ENSG00000235109
ZNF385B	2.37576e-146	1.63126	0.895	0.377	5.37301e-142	0	2	ENSG00000144331
FAM153C	3.08567e-146	1.54572	0.954	0.513	6.97856e-142	0	5	ENSG00000204677
STAT4	5.56717e-146	1.20294	0.991	0.585	1.25907e-141	0	2	ENSG00000138378
SPG20	5.89386e-146	1.2788	0.989	0.682	1.33295e-141	0	13	ENSG00000133104
SLAIN1	9.55628e-146	1.74725	0.889	0.39	2.16125e-141	0	13	ENSG00000139737
LCA5L	1.30341e-145	0.933004	1	0.912	2.94778e-141	0	21	ENSG00000157578
ADAD1	1.86867e-145	0.916558	1	0.912	4.22618e-141	0	4	ENSG00000164113
LKAAEAR1	3.06396e-145	1.54124	0.917	0.404	6.92946e-141	0	20	ENSG00000171695
NDRG3	4.28077e-145	1.19852	1	0.789	9.68138e-141	0	20	ENSG00000101079
PIPSL	4.45294e-145	1.42318	0.913	0.379	1.00708e-140	0	10	ENSG00000180764
LOC101927342	4.62511e-145	1.35028	0.928	0.403	1.04601e-140	0	NA	NA
NXPE1	7.68198e-145	1.85074	0.614	0.115	1.73736e-140	0	11	ENSG00000095110
LOC100506274	7.88129e-145	1.76092	0.784	0.237	1.78243e-140	0	NA	NA
SESN3	1.02969e-144	1.19245	1	0.784	2.32874e-140	0	11	ENSG00000149212
ACSS3	1.27021e-144	1.91774	0.828	0.305	2.8727e-140	0	12	ENSG00000111058
LINC01095	1.39445e-144	1.28316	0.961	0.444	3.1537e-140	0	4	ENSG00000248809
CCDC146	1.66618e-144	1.14446	0.998	0.774	3.76824e-140	0	7	ENSG00000135205
LOC101928471	1.67253e-144	1.32996	0.935	0.412	3.7826e-140	0	NA	NA
ADGB	2.40149e-144	1.29497	0.989	0.615	5.43121e-140	0	6	ENSG00000118492
LRRC7	2.58792e-144	1.53769	0.874	0.334	5.85284e-140	0	1	ENSG00000033122
RTKN2	3.23551e-144	1.27818	0.991	0.709	7.31743e-140	0	10	ENSG00000182010
GRIK1	3.77102e-144	2.05607	0.693	0.174	8.52854e-140	0	21	ENSG00000171189
SPATA9	4.41142e-144	1.37003	0.991	0.624	9.97687e-140	0	5	ENSG00000145757
TTLL7	4.61965e-144	1.29702	0.948	0.425	1.04478e-139	0	1	ENSG00000137941
LOC101929681	5.17191e-144	1.51165	0.895	0.337	1.16968e-139	0	NA	NA
MS4A6E	5.53592e-144	1.07114	1	0.76	1.252e-139	0	11	ENSG00000166926
C2orf70	5.66093e-144	1.44726	0.919	0.405	1.28028e-139	0	2	ENSG00000173557
ULK4	7.44491e-144	1.13499	0.998	0.726	1.68374e-139	0	3	ENSG00000168038
NPIPB15	8.4742e-144	1.2477	0.989	0.713	1.91652e-139	0	16	ENSG00000196436
MORN5	9.93058e-144	0.983187	1	0.86	2.2459e-139	0	9	ENSG00000185681
LINC01514	1.71712e-143	1.85498	0.656	0.143	3.88345e-139	0	10	ENSG00000237579
ZNF891	2.01106e-143	1.54575	0.867	0.331	4.54822e-139	0	12	ENSG00000214029
ZNF461	2.4146e-143	1.72117	0.863	0.373	5.46086e-139	0	19	ENSG00000197808
ANKRD30BP3	2.45856e-143	1.39795	0.891	0.334	5.56029e-139	0	10	ENSG00000230501
ABCA10	2.77974e-143	1.37112	0.978	0.633	6.28665e-139	0	17	ENSG00000154263
MLIP	3.01255e-143	1.64282	0.791	0.243	6.81317e-139	0	6	ENSG00000146147
NLRP4	3.93042e-143	1.6478	0.745	0.203	8.88903e-139	0	19	ENSG00000160505
LOC101928535	4.13894e-143	1.83763	0.763	0.222	9.36063e-139	0	NA	NA
MS4A5	4.81696e-143	1.21327	0.998	0.733	1.0894e-138	0	11	ENSG00000166930
LYPD6B	6.00618e-143	1.38717	0.954	0.483	1.35836e-138	0	2	ENSG00000150556
ASB17	8.3456e-143	1.14436	0.998	0.671	1.88744e-138	0	1	ENSG00000154007
LINC01107	9.5988e-143	1.5865	0.906	0.415	2.17086e-138	0	2	ENSG00000225493
CCL20	1.10605e-142	1.45771	0.649	0.143	2.50144e-138	0	2	ENSG00000115009
CFAP36	1.11716e-142	0.829401	1	0.943	2.52657e-138	0	2	ENSG00000163001
SPANXN5	1.59811e-142	1.3226	0.98	0.64	3.61428e-138	0	X	ENSG00000204363
RGL4	2.80782e-142	1.51639	0.745	0.192	6.35018e-138	0	22	ENSG00000159496
EYS	2.89518e-142	1.62493	0.887	0.353	6.54775e-138	0	6	ENSG00000188107
EFCAB11	3.28696e-142	1.07876	0.993	0.77	7.43379e-138	0	14	ENSG00000140025
LOC102546299	3.39057e-142	1.84602	0.614	0.119	7.66811e-138	0	NA	NA
SLC44A5	3.54945e-142	1.39651	0.874	0.308	8.02744e-138	0	1	ENSG00000137968
TEKT3	4.89953e-142	1.16657	1	0.645	1.10808e-137	0	17	ENSG00000125409
LINC00851	5.08039e-142	1.31513	0.95	0.459	1.14898e-137	0	20	ENSG00000237282
LINC00592	5.87064e-142	1.65457	0.795	0.244	1.3277e-137	0	12	ENSG00000258279
CETN4P	8.01458e-142	1.36438	0.969	0.602	1.81258e-137	0	4	ENSG00000224786
C11orf65	8.69554e-142	1.06768	0.998	0.813	1.96658e-137	0	11	ENSG00000166323
SNX9	1.02089e-141	1.36054	0.948	0.506	2.30884e-137	0	6	ENSG00000130340
VWA5A	1.29967e-141	1.58623	0.793	0.246	2.93934e-137	0	11	ENSG00000110002
GOLGA6B	1.32632e-141	1.62853	0.747	0.194	2.9996e-137	0	15	ENSG00000215186
CYLC2	1.60875e-141	1.25013	1	0.659	3.63835e-137	0	9	ENSG00000155833
OR7E156P	2.24117e-141	1.12217	0.998	0.623	5.06862e-137	0	13	ENSG00000274052
MOSPD1	2.45998e-141	1.38652	0.937	0.461	5.5635e-137	0	X	ENSG00000101928
LOC102724849	2.47023e-141	1.9164	0.784	0.261	5.58667e-137	0	NA	NA
OSCP1	2.71003e-141	0.895441	1	0.886	6.12899e-137	0	1	ENSG00000116885
LOC100505478	3.19245e-141	1.25291	0.974	0.504	7.22004e-137	0	NA	NA
CPA5	3.29003e-141	1.55088	0.869	0.345	7.44072e-137	0	7	ENSG00000158525
GOLGA8T	3.58677e-141	1.66178	0.632	0.123	8.11183e-137	0	15	ENSG00000261247
PLAC8L1	3.67498e-141	1.25656	0.978	0.57	8.31134e-137	0	5	ENSG00000173261
LOC104613533	3.77427e-141	1.33942	0.887	0.329	8.53589e-137	0	NA	NA
TMCO2	4.21905e-141	1.20527	1	0.821	9.5418e-137	0	1	ENSG00000188800
BTBD16	5.35325e-141	1.4197	0.93	0.465	1.21069e-136	0	10	ENSG00000138152
HEATR4	5.64227e-141	1.51704	0.911	0.385	1.27606e-136	0	14	ENSG00000187105
PLCH1	6.2924e-141	1.39599	0.954	0.491	1.42309e-136	0	3	ENSG00000114805
TTC29	6.40831e-141	0.986297	1	0.855	1.4493e-136	0	4	ENSG00000137473
PRICKLE2-AS1	7.10773e-141	1.4828	0.882	0.335	1.60748e-136	0	3	ENSG00000241572
TRIM13	8.83511e-141	0.992647	0.993	0.833	1.99815e-136	0	13	ENSG00000204977
FCRL5	1.11011e-140	2.00925	0.671	0.157	2.51063e-136	0	1	ENSG00000143297
C12orf50	1.16797e-140	1.20434	0.998	0.694	2.64149e-136	0	12	ENSG00000165805
LRRTM3	1.38232e-140	1.28285	0.965	0.466	3.12626e-136	0	10	ENSG00000198739
LOC100507387	2.15373e-140	1.44483	0.935	0.438	4.87088e-136	0	NA	NA
GOT1	2.29735e-140	1.17294	0.996	0.774	5.19569e-136	0	10	ENSG00000120053
NADK2	3.49034e-140	1.22377	0.983	0.722	7.89374e-136	0	5	ENSG00000152620
C10orf90	3.7916e-140	1.18946	0.869	0.286	8.57508e-136	0	10	ENSG00000154493
ZNRF4	3.90624e-140	1.18934	1	0.716	8.83436e-136	0	19	ENSG00000105428
DNAL1	4.05051e-140	0.895964	1	0.899	9.16064e-136	0	14	ENSG00000119661
MACROD2-AS1	4.09855e-140	1.22405	0.987	0.546	9.26928e-136	0	20	ENSG00000235914
LOC100129461	5.61207e-140	1.55303	0.885	0.365	1.26923e-135	0	NA	NA
USP2-AS1	5.96692e-140	1.26719	0.963	0.432	1.34948e-135	0	11	ENSG00000245248
CREM	9.57363e-140	0.841401	1	0.968	2.16517e-135	0	10	ENSG00000095794
SPATA5	1.21374e-139	1.3099	0.985	0.655	2.74499e-135	0	4	ENSG00000145375
KCNMA1	1.28462e-139	1.42955	0.911	0.409	2.9053e-135	0	10	ENSG00000156113
PDILT	2.02337e-139	1.57213	0.797	0.238	4.57604e-135	0	16	ENSG00000169340
IZUMO1	2.63673e-139	1.23918	0.954	0.42	5.96322e-135	0	19	ENSG00000182264
FAM209A	3.09406e-139	1.00496	0.996	0.677	6.99753e-135	0	20	ENSG00000124103
NPHS2	3.78529e-139	1.579	0.717	0.181	8.56082e-135	0	1	ENSG00000116218
ARL13A	4.96892e-139	1.564	0.874	0.343	1.12377e-134	0	X	ENSG00000174225
LOC101928128	5.37443e-139	1.57865	0.891	0.389	1.21548e-134	0	NA	NA
FAM205A	6.17707e-139	1.21426	0.932	0.406	1.39701e-134	0	9	ENSG00000205108
LINC00368	1.07415e-138	1.65233	0.725	0.183	2.4293e-134	0	13	ENSG00000225870
CRISP1	1.08795e-138	1.66692	0.732	0.199	2.4605e-134	0	6	ENSG00000124812
CD19	1.28931e-138	1.76956	0.885	0.396	2.91591e-134	0	16	ENSG00000177455
FAM186A	1.29774e-138	1.48432	0.878	0.34	2.93498e-134	0	12	ENSG00000185958
CCDC102B	1.45325e-138	1.4453	0.839	0.275	3.28667e-134	0	18	ENSG00000150636
UNC80	1.58495e-138	1.54133	0.858	0.312	3.58453e-134	0	2	ENSG00000144406
DIAPH3	2.20297e-138	1.29594	0.989	0.667	4.98225e-134	0	13	ENSG00000139734
SLC51B	2.80938e-138	1.39409	0.845	0.282	6.35371e-134	0	15	ENSG00000186198
EFCAB1	3.21958e-138	1.07499	1	0.699	7.28139e-134	0	8	ENSG00000034239
PRMT8	3.26081e-138	1.65202	0.747	0.218	7.37464e-134	0	12	ENSG00000111218
RFTN2	5.19602e-138	1.34995	0.924	0.422	1.17513e-133	0	2	ENSG00000162944
LOC102724589	5.22399e-138	1.70212	0.743	0.207	1.18146e-133	0	NA	NA
SDHAF3	5.30035e-138	1.23167	0.987	0.688	1.19873e-133	0	7	ENSG00000196636
TMEM144	5.41749e-138	1.2186	0.952	0.436	1.22522e-133	0	4	ENSG00000164124
C2orf74	5.46324e-138	1.16738	1	0.728	1.23557e-133	0	2	ENSG00000237651
SHANK2-AS1	6.17799e-138	1.92968	0.684	0.174	1.39721e-133	0	11	ENSG00000226627
SORCS3	6.79584e-138	1.79594	0.617	0.129	1.53695e-133	0	10	ENSG00000156395
ACTL10	8.72863e-138	1.41135	0.932	0.429	1.97407e-133	0	20	ENSG00000182584
LOC100507443	9.08538e-138	1.51597	0.867	0.343	2.05475e-133	0	NA	NA
SETD9	1.24182e-137	1.20509	0.996	0.723	2.8085e-133	0	5	ENSG00000155542
PPP1R2P9	2.46544e-137	1.15734	0.993	0.747	5.57583e-133	0	X	ENSG00000102055
LINC00943	2.66516e-137	1.1373	1	0.712	6.02752e-133	0	12	ENSG00000189238
LRRC74A	3.37003e-137	1.45642	0.832	0.276	7.62166e-133	0	14	ENSG00000100565
FAM221B	5.27583e-137	1.24151	0.983	0.563	1.19318e-132	0	9	ENSG00000204930
ARHGAP26-IT1	9.78917e-137	1.67842	0.782	0.247	2.21392e-132	0	5	ENSG00000230789
CCDC54	1.36679e-136	1.12588	1	0.789	3.09114e-132	0	3	ENSG00000138483
FLJ12825	1.67609e-136	1.32375	0.954	0.482	3.79064e-132	0	NA	NA
KCNH7	1.74222e-136	1.49329	0.906	0.428	3.94021e-132	0	2	ENSG00000184611
NPAS2	2.59376e-136	1.54756	0.813	0.272	5.86604e-132	0	2	ENSG00000170485
CCDC37	2.65583e-136	1.20818	0.976	0.469	6.00642e-132	0	3	ENSG00000163885
LOC101928476	3.39081e-136	1.15098	0.996	0.674	7.66865e-132	0	NA	NA
SPATA7	4.12565e-136	1.12156	1	0.709	9.33056e-132	0	14	ENSG00000042317
TPPP3	4.2701e-136	1.3319	0.911	0.382	9.65726e-132	0	16	ENSG00000159713
BPI	4.57901e-136	1.22872	0.976	0.572	1.03559e-131	0	20	ENSG00000101425
PSD3	8.98898e-136	1.22	0.987	0.663	2.03295e-131	0	8	ENSG00000156011
LRRC37B	9.26511e-136	1.35859	0.941	0.464	2.0954e-131	0	17	ENSG00000185158
TTC39B	9.3757e-136	1.48692	0.852	0.308	2.12041e-131	0	9	ENSG00000155158
RBMS3	2.33384e-135	1.19107	0.778	0.247	5.27821e-131	0	3	ENSG00000144642
NUPL2	2.48119e-135	1.1075	0.993	0.7	5.61146e-131	0	7	ENSG00000136243
RSPH9	2.89326e-135	1.0868	0.996	0.759	6.5434e-131	0	6	ENSG00000172426
LOC100271832	3.14079e-135	1.67052	0.664	0.149	7.10321e-131	0	NA	NA
IQGAP2	3.89754e-135	1.09188	0.996	0.645	8.81467e-131	0	5	ENSG00000145703
HMGN1	4.19101e-135	1.01646	1	0.909	9.47839e-131	0	21	ENSG00000205581
DMGDH	4.6626e-135	1.87669	0.662	0.165	1.05449e-130	0	5	ENSG00000132837
FAM217A	5.57635e-135	1.39471	0.93	0.43	1.26115e-130	0	6	ENSG00000145975
PRR30	7.67575e-135	1.12247	0.993	0.654	1.73595e-130	0	2	ENSG00000186143
LINC00376	1.01123e-134	1.85318	0.643	0.149	2.287e-130	0	13	ENSG00000227564
LOC645752	1.06641e-134	1.47442	0.841	0.271	2.4118e-130	0	NA	NA
ARID3A	1.0925e-134	1.42961	0.743	0.198	2.4708e-130	0	19	ENSG00000116017
KIF2B	1.83778e-134	0.96615	0.993	0.509	4.15633e-130	0	17	ENSG00000141200
PLEKHS1	1.91141e-134	1.9718	0.658	0.166	4.32284e-130	0	10	ENSG00000148735
DHRS9	2.09482e-134	1.49122	0.902	0.405	4.73764e-130	0	2	ENSG00000073737
KBTBD3	2.11589e-134	1.30221	0.956	0.555	4.78529e-130	0	11	ENSG00000182359
THEG	4.13636e-134	1.06604	0.98	0.538	9.3548e-130	0	19	ENSG00000105549
LINC01289	6.70654e-134	1.86536	0.793	0.282	1.51675e-129	0	8	ENSG00000253734
GOLGA6C	7.47479e-134	1.45816	0.963	0.575	1.6905e-129	0	15	ENSG00000167195
CCDC33	8.36114e-134	1.339	0.789	0.222	1.89095e-129	0	15	ENSG00000140481
FAM47C	9.67375e-134	1.82084	0.695	0.182	2.18782e-129	0	X	ENSG00000198173
ZNF222	9.73739e-134	1.50972	0.885	0.404	2.20221e-129	0	19	ENSG00000159885
ZHX3	1.23659e-133	1.25423	0.969	0.601	2.79667e-129	0	20	ENSG00000174306
SOS1	1.61277e-133	1.30219	0.937	0.525	3.64745e-129	0	2	ENSG00000115904
PIP5K1B	6.8678e-133	1.21848	0.976	0.596	1.55322e-128	0	9	ENSG00000107242
CMC1	7.09803e-133	1.30527	0.976	0.727	1.60529e-128	0	3	ENSG00000187118
LINC01539	7.3031e-133	1.24234	0.963	0.494	1.65167e-128	0	18	ENSG00000267712
GRP	7.47803e-133	1.90444	0.684	0.184	1.69123e-128	0	18	ENSG00000134443
LECT2	7.49999e-133	1.56167	0.865	0.353	1.6962e-128	0	5	ENSG00000145826
LOC101929064	7.56305e-133	1.22468	0.863	0.301	1.71046e-128	0	NA	NA
ARMC3	8.87867e-133	1.07238	0.993	0.662	2.008e-128	0	10	ENSG00000165309
ZCWPW2	1.24551e-132	1.14725	0.98	0.7	2.81685e-128	0	3	ENSG00000206559
PCNXL2	1.58537e-132	1.60688	0.684	0.175	3.58548e-128	0	1	ENSG00000135749
DYNC2LI1	1.59307e-132	1.04973	0.989	0.812	3.60289e-128	0	2	ENSG00000138036
CYLC1	1.81618e-132	0.988061	0.991	0.547	4.10748e-128	0	X	ENSG00000183035
REC8	2.63272e-132	1.18494	0.954	0.427	5.95416e-128	0	14	ENSG00000100918
MCOLN2	3.06772e-132	1.88655	0.758	0.259	6.93795e-128	0	1	ENSG00000153898
C12orf71	4.20632e-132	1.76157	0.717	0.202	9.51302e-128	0	12	ENSG00000214700
LOC101929660	4.25628e-132	1.22382	0.946	0.44	9.62601e-128	0	NA	NA
STK32B	7.01449e-132	1.32423	0.9	0.387	1.5864e-127	0	4	ENSG00000152953
MYO18B	8.7862e-132	1.41572	0.826	0.292	1.98709e-127	0	22	ENSG00000133454
TOMM20L	9.2372e-132	1.41755	0.865	0.334	2.08908e-127	0	14	ENSG00000196860
LINC01440	1.11035e-131	1.64765	0.789	0.266	2.51118e-127	0	20	ENSG00000235166
STX17-AS1	1.37528e-131	1.62693	0.865	0.357	3.11033e-127	0	9	ENSG00000255145
FKBP7	1.38228e-131	1.15062	0.961	0.476	3.12616e-127	0	2	ENSG00000079150
SCN3A	1.47555e-131	1.45532	0.826	0.284	3.33711e-127	0	2	ENSG00000153253
LRRC6	2.0017e-131	1.05894	0.989	0.744	4.52705e-127	0	8	ENSG00000129295
METTL6	2.86842e-131	1.17361	0.985	0.676	6.48723e-127	0	3	ENSG00000206562
TSPAN19	3.36382e-131	1.55967	0.841	0.343	7.60762e-127	0	12	ENSG00000231738
CDKN3	4.0191e-131	0.921419	1	0.961	9.0896e-127	0	14	ENSG00000100526
BCL2L14	4.03717e-131	1.17625	0.976	0.543	9.13047e-127	0	12	ENSG00000121380
ASTE1	4.62954e-131	1.47796	0.806	0.278	1.04702e-126	0	3	ENSG00000034533
CCDC116	6.76576e-131	1.34009	0.922	0.411	1.53014e-126	0	22	ENSG00000161180
ACSM3	7.16991e-131	1.91742	0.643	0.158	1.62155e-126	0	16	ENSG00000005187
LINC00229	1.12441e-130	1.31585	0.937	0.455	2.54297e-126	0	22	ENSG00000234300
STXBP5-AS1	1.145e-130	1.40787	0.752	0.211	2.58954e-126	0	6	ENSG00000233452
LOC283214	1.65132e-130	1.69591	0.782	0.267	3.73463e-126	0	NA	NA
ZNRD1	1.68053e-130	1.17246	0.983	0.713	3.80068e-126	0	6	ENSG00000066379
TMEM108	2.25161e-130	1.28261	0.941	0.47	5.09224e-126	0	3	ENSG00000144868
FAM228B	2.5396e-130	1.18365	0.983	0.707	5.74355e-126	0	2	ENSG00000219626
ARHGEF28	3.54635e-130	1.72387	0.695	0.194	8.02043e-126	0	5	ENSG00000214944
COL25A1	3.96832e-130	1.39176	0.948	0.525	8.97475e-126	0	4	ENSG00000188517
CTAGE10P	4.14474e-130	1.49935	0.817	0.271	9.37375e-126	0	13	ENSG00000181358
ARHGAP24	4.39371e-130	1.38149	0.793	0.256	9.93683e-126	0	4	ENSG00000138639
TFPI	4.71826e-130	1.40389	0.828	0.329	1.06708e-125	0	2	ENSG00000003436
ELK4	5.05087e-130	0.989236	0.998	0.826	1.14231e-125	0	1	ENSG00000158711
KCNQ5-IT1	5.73575e-130	1.7426	0.725	0.217	1.2972e-125	0	6	ENSG00000233844
TIMD4	6.4633e-130	1.10567	1	0.8	1.46174e-125	0	5	ENSG00000145850
LOC101928663	7.72937e-130	1.85239	0.699	0.199	1.74807e-125	0	NA	NA
MAP7	8.33721e-130	1.26645	0.976	0.699	1.88554e-125	0	6	ENSG00000135525
SAR1B	8.80186e-130	1.08572	0.998	0.869	1.99063e-125	0	5	ENSG00000152700
GOLGA6L10	1.92903e-129	1.38817	0.874	0.327	4.36269e-125	0	15	ENSG00000278662
ARHGAP28	2.31152e-129	1.05605	0.998	0.719	5.22774e-125	0	18	ENSG00000088756
SPEF2	2.47025e-129	1.23837	0.965	0.641	5.58672e-125	0	5	ENSG00000152582
ZNHIT2	2.79411e-129	0.986437	0.998	0.807	6.31916e-125	0	11	ENSG00000174276
GS1-279B7.1	3.29387e-129	1.81716	0.71	0.206	7.44942e-125	0	NA	NA
TRMT5	4.67189e-129	1.17762	0.983	0.618	1.05659e-124	0	14	ENSG00000126814
PPP1R32	4.92619e-129	1.10519	0.996	0.676	1.11411e-124	0	11	ENSG00000162148
ZNF780A	5.49953e-129	1.28818	0.908	0.41	1.24377e-124	0	19	ENSG00000197782
TEX36	7.39196e-129	1.37712	0.913	0.419	1.67177e-124	0	10	ENSG00000175018
GOLGA2P6	9.26325e-129	1.33597	0.841	0.306	2.09498e-124	0	10	ENSG00000241621
GPR158	1.00264e-128	1.90201	0.634	0.153	2.26757e-124	0	10	ENSG00000151025
FGD3	1.23007e-128	1.26989	0.88	0.352	2.78192e-124	0	9	ENSG00000127084
GLDN	1.52616e-128	1.63442	0.686	0.192	3.45156e-124	0	15	ENSG00000186417
MAD1L1	1.53583e-128	1.06173	0.998	0.819	3.47342e-124	0	7	ENSG00000002822
SUV39H2	1.99373e-128	1.0908	0.996	0.748	4.50902e-124	0	10	ENSG00000152455
GK2	2.5861e-128	0.938326	1	0.845	5.84872e-124	0	4	ENSG00000196475
CLN3	2.59502e-128	1.29091	0.954	0.598	5.8689e-124	0	16	ENSG00000188603
FNDC3B	3.58269e-128	1.32527	0.747	0.214	8.10262e-124	0	3	ENSG00000075420
DSCR9	4.83796e-128	1.33487	0.81	0.271	1.09415e-123	0	21	ENSG00000230366
NAT6	7.14026e-128	1.12605	0.987	0.688	1.61484e-123	0	3	ENSG00000243477
CCDC65	7.68134e-128	1.06476	0.993	0.738	1.73721e-123	0	12	ENSG00000139537
SAP18	8.32366e-128	0.606194	1	0.989	1.88248e-123	0	13	ENSG00000150459
MEIG1	8.53855e-128	1.12472	0.989	0.724	1.93108e-123	0	10	ENSG00000197889
PDCL2	1.1064e-127	0.978766	1	0.829	2.50222e-123	0	4	ENSG00000163440
NEDD1	1.22196e-127	1.22476	0.985	0.754	2.76359e-123	0	12	ENSG00000139350
PFN1P2	1.87787e-127	1.61404	0.649	0.159	4.247e-123	0	1	ENSG00000270392
CENPW	2.15079e-127	0.958851	1	0.887	4.86423e-123	0	6	ENSG00000203760
HOMEZ	2.67835e-127	1.18615	0.924	0.412	6.05736e-123	0	14	ENSG00000215271
OR10J1	3.14598e-127	1.68736	0.756	0.245	7.11494e-123	0	1	ENSG00000196184
CDCP1	3.29067e-127	1.37934	0.874	0.389	7.44218e-123	0	3	ENSG00000163814
FAM47E	3.41162e-127	1.39558	0.902	0.439	7.71572e-123	0	4	ENSG00000189157
EFHC1	5.84629e-127	0.914616	1	0.815	1.3222e-122	0	6	ENSG00000096093
USH2A	7.96728e-127	1.55888	0.767	0.253	1.80188e-122	0	1	ENSG00000042781
LOC100506406	9.76332e-127	1.56677	0.906	0.458	2.20807e-122	0	NA	NA
POLB	1.04328e-126	1.05767	0.996	0.797	2.35949e-122	0	8	ENSG00000070501
ZNF295-AS1	1.66811e-126	1.21015	0.965	0.565	3.77261e-122	0	21	ENSG00000237232
ANKMY2	1.79205e-126	1.43937	0.924	0.51	4.0529e-122	0	7	ENSG00000106524
MMP20	2.13089e-126	1.83671	0.771	0.27	4.81923e-122	0	11	ENSG00000137674
SLC22A14	2.2777e-126	1.37747	0.749	0.214	5.15124e-122	0	3	ENSG00000144671
FAM47A	2.90184e-126	1.65052	0.695	0.189	6.5628e-122	0	X	ENSG00000185448
CACNB1	3.27458e-126	1.40038	0.856	0.356	7.40578e-122	0	17	ENSG00000067191
AASDHPPT	3.72347e-126	1.00267	0.996	0.843	8.42099e-122	0	11	ENSG00000149313
FAM229A	4.18869e-126	1.0447	1	0.856	9.47314e-122	0	1	ENSG00000225828
NOXRED1	4.61262e-126	1.54676	0.882	0.411	1.04319e-121	0	14	ENSG00000165555
HIST1H2BD	5.42538e-126	1.60038	0.765	0.254	1.227e-121	0	6	ENSG00000158373
MYRIP	5.86056e-126	2.07563	0.643	0.175	1.32542e-121	0	3	ENSG00000170011
KIF9	9.89214e-126	0.883799	1	0.903	2.23721e-121	0	3	ENSG00000088727
MBD5	1.00595e-125	1.38976	0.806	0.279	2.27506e-121	0	2	ENSG00000204406
TSGA13	1.11123e-125	1.22871	0.902	0.375	2.51315e-121	0	7	ENSG00000213265
DCC	1.38341e-125	1.12885	0.9	0.335	3.12873e-121	0	18	ENSG00000187323
TEKT2	2.1472e-125	1.26835	0.915	0.423	4.8561e-121	0	1	ENSG00000092850
TMEM81	2.31903e-125	1.79634	0.638	0.163	5.24473e-121	0	1	ENSG00000174529
ZNF75D	2.42343e-125	1.1471	0.963	0.577	5.48083e-121	0	X	ENSG00000186376
FH	4.02639e-125	0.965105	0.993	0.834	9.10607e-121	0	1	ENSG00000091483
PDK1	4.80823e-125	1.16657	0.946	0.465	1.08743e-120	0	2	ENSG00000152256
CXorf58	4.85418e-125	1.3881	0.876	0.385	1.09782e-120	0	X	ENSG00000165182
C14orf142	5.00934e-125	1.23146	0.956	0.537	1.13291e-120	0	14	ENSG00000170270
LGALS8	5.57862e-125	1.04066	0.991	0.759	1.26166e-120	0	1	ENSG00000116977
C9orf171	5.59071e-125	1.21967	0.961	0.604	1.26439e-120	0	9	ENSG00000188523
NME5	5.72599e-125	0.851494	1	0.906	1.29499e-120	0	5	ENSG00000112981
PMFBP1	6.70366e-125	1.25046	0.889	0.353	1.5161e-120	0	16	ENSG00000118557
MGAT4C	6.72038e-125	1.43984	0.815	0.298	1.51988e-120	0	12	ENSG00000182050
RASSF8	9.41308e-125	1.09962	0.991	0.725	2.12886e-120	0	12	ENSG00000123094
SLC2A4	1.39083e-124	1.59767	0.66	0.166	3.14549e-120	0	17	ENSG00000181856
EFHC2	1.42239e-124	1.30437	0.911	0.43	3.21687e-120	0	X	ENSG00000183690
LINC00445	1.42667e-124	1.2714	0.891	0.386	3.22656e-120	0	13	ENSG00000236036
RABEPK	1.5712e-124	1.40103	0.917	0.486	3.55343e-120	0	9	ENSG00000136933
C8orf74	1.60594e-124	1.14628	0.9	0.354	3.63199e-120	0	8	ENSG00000171060
LINC00927	2.95022e-124	1.34531	0.813	0.262	6.67223e-120	0	15	ENSG00000259361
LINC00710	5.03962e-124	0.996812	0.969	0.47	1.13976e-119	0	10	ENSG00000229240
LOC101928823	5.39951e-124	1.78166	0.625	0.152	1.22115e-119	0	NA	NA
RBM7	5.41599e-124	1.14119	0.974	0.63	1.22488e-119	0	11	ENSG00000076053
JARID2-AS1	6.93504e-124	1.25438	0.882	0.363	1.56843e-119	0	6	ENSG00000235488
TMEM262	8.38172e-124	1.75765	0.754	0.254	1.89561e-119	0	11	ENSG00000187066
ODF1	1.12423e-123	0.944122	0.987	0.633	2.54256e-119	0	8	ENSG00000155087
CDH2	1.22652e-123	0.982712	0.908	0.402	2.77391e-119	0	18	ENSG00000170558
SLC25A46	1.23034e-123	1.11981	0.987	0.7	2.78253e-119	0	5	ENSG00000164209
LINC00202-1	1.33237e-123	1.12153	0.956	0.485	3.01329e-119	0	10	ENSG00000283709
SULF1	1.44548e-123	1.10873	0.904	0.367	3.26909e-119	0	8	ENSG00000137573
INSL6	1.8318e-123	1.19903	0.974	0.632	4.1428e-119	0	9	ENSG00000120210
FAM81B	2.49276e-123	1.004	0.998	0.715	5.63762e-119	0	5	ENSG00000153347
LOC283856	3.84309e-123	1.43124	0.815	0.298	8.69154e-119	0	NA	NA
TEX26-AS1	3.86881e-123	1.21806	0.85	0.311	8.74969e-119	0	13	ENSG00000224743
CDK15	4.01139e-123	1.81221	0.651	0.167	9.07215e-119	0	2	ENSG00000138395
LRBA	4.75575e-123	1.22201	0.926	0.423	1.07556e-118	0	4	ENSG00000198589
COL3A1	6.89258e-123	0.806831	0.88	0.383	1.55883e-118	0	2	ENSG00000168542
CATSPER4	8.05939e-123	1.51031	0.621	0.133	1.82271e-118	0	1	ENSG00000188782
FAM71F1	1.09034e-122	0.95891	0.996	0.731	2.46592e-118	0	7	ENSG00000135248
CHRDL2	1.32845e-122	2.09944	0.682	0.204	3.00442e-118	0	11	ENSG00000054938
HS3ST3B1	1.55665e-122	1.46364	0.841	0.35	3.52051e-118	0	17	ENSG00000125430
CASC1	2.0087e-122	1.00753	0.993	0.703	4.54287e-118	0	12	ENSG00000118307
HADH	2.96116e-122	1.05332	0.996	0.707	6.69695e-118	0	4	ENSG00000138796
BBS12	1.14382e-121	1.29089	0.917	0.505	2.58686e-117	0	4	ENSG00000181004
ADCK2	1.15755e-121	1.64719	0.706	0.221	2.61792e-117	0	7	ENSG00000133597
FANCD2OS	1.82781e-121	0.992018	0.996	0.668	4.13377e-117	0	3	ENSG00000163705
LOC101928223	2.20782e-121	1.78479	0.612	0.148	4.99321e-117	0	NA	NA
DNAJC5B	2.87296e-121	0.943577	0.996	0.673	6.49748e-117	0	8	ENSG00000147570
SMCO2	3.68917e-121	1.86379	0.623	0.152	8.34343e-117	0	12	ENSG00000165935
CARS	3.82189e-121	1.07733	0.972	0.708	8.64358e-117	0	11	ENSG00000110619
LINC00935	3.91144e-121	1.01215	0.961	0.482	8.84611e-117	0	12	ENSG00000257987
ACACB	4.07258e-121	1.3674	0.786	0.283	9.21055e-117	0	12	ENSG00000076555
FAM122C	5.32609e-121	1.34029	0.813	0.303	1.20455e-116	0	X	ENSG00000156500
CTXN2	6.89024e-121	1.64832	0.81	0.35	1.5583e-116	0	15	ENSG00000233932
SPAM1	7.63113e-121	1.15499	0.911	0.414	1.72586e-116	0	7	ENSG00000106304
DYNLRB2	9.89264e-121	0.778826	1	0.968	2.23732e-116	0	16	ENSG00000168589
UCA1	1.06144e-120	1.27184	0.841	0.308	2.40054e-116	0	19	ENSG00000214049
CCDC173	1.22059e-120	0.926274	1	0.878	2.76049e-116	0	2	ENSG00000154479
TMCO5A	1.38527e-120	0.865895	1	0.735	3.13293e-116	0	15	ENSG00000166069
ANKUB1	1.38908e-120	1.76091	0.619	0.153	3.14154e-116	0	3	ENSG00000206199
TRPS1	1.41193e-120	1.17414	0.932	0.476	3.19321e-116	0	8	ENSG00000104447
C9orf153	1.67251e-120	1.2104	0.935	0.478	3.78255e-116	0	9	ENSG00000187753
TFB1M	1.82114e-120	1.45721	0.908	0.491	4.11869e-116	0	6	ENSG00000029639
ZMYND15	2.43974e-120	1.15465	0.943	0.475	5.51771e-116	0	17	ENSG00000141497
PP2D1	2.91553e-120	0.996219	0.959	0.473	6.59376e-116	0	3	ENSG00000183977
VGLL3	3.02585e-120	0.946659	0.917	0.399	6.84326e-116	0	3	ENSG00000206538
PRMT5-AS1	3.32089e-120	1.35379	0.902	0.45	7.51052e-116	0	14	ENSG00000237054
SOX30	3.40521e-120	0.87791	0.998	0.806	7.70121e-116	0	5	ENSG00000039600
USP7	3.93145e-120	0.947386	0.993	0.815	8.89137e-116	0	16	ENSG00000187555
RDH8	4.56904e-120	2.18308	0.641	0.182	1.03333e-115	0	19	ENSG00000080511
SLC38A6	5.20918e-120	1.2939	0.956	0.601	1.17811e-115	0	14	ENSG00000139974
CFAP221	8.68512e-120	0.97076	0.991	0.8	1.96423e-115	0	2	ENSG00000163075
LOC101929753	1.01112e-119	1.06744	0.865	0.324	2.28674e-115	0	NA	NA
LOC100505878	1.08558e-119	1.62423	0.728	0.234	2.45515e-115	0	NA	NA
EFHB	1.29119e-119	1.15215	0.965	0.602	2.92016e-115	0	3	ENSG00000163576
FANCF	1.34153e-119	1.25527	0.928	0.484	3.03401e-115	0	11	ENSG00000183161
GTPBP10	1.78902e-119	0.995106	0.993	0.792	4.04604e-115	0	7	ENSG00000105793
ZNF433	2.32116e-119	0.94747	0.993	0.766	5.24953e-115	0	19	ENSG00000197647
HEBP1	2.94557e-119	1.21567	0.869	0.376	6.6617e-115	0	12	ENSG00000013583
MAST4	3.74541e-119	1.16822	0.937	0.479	8.47063e-115	0	5	ENSG00000069020
DNAH6	4.18611e-119	1.19164	0.98	0.596	9.4673e-115	0	2	ENSG00000115423
LOC101929551	4.24211e-119	1.76093	0.723	0.233	9.59397e-115	0	NA	NA
GOLGA8H	4.45713e-119	1.41549	0.885	0.438	1.00802e-114	0	15	ENSG00000261794
CTNNA2	5.68509e-119	1.26826	0.915	0.493	1.28574e-114	0	2	ENSG00000066032
C6orf165	6.73824e-119	0.941864	1	0.829	1.52392e-114	0	6	ENSG00000272514
PDCD6IPP2	1.0978e-118	1.19806	0.967	0.57	2.48278e-114	0	15	ENSG00000261377
SPATA25	1.61175e-118	1.23636	0.878	0.382	3.64514e-114	0	20	ENSG00000149634
WBSCR28	2.72543e-118	0.984914	0.987	0.677	6.16384e-114	0	7	ENSG00000175877
THCAT158	2.9886e-118	1.31879	0.906	0.464	6.75901e-114	0	NA	NA
ZNF350-AS1	4.22441e-118	1.15279	0.906	0.42	9.55392e-114	0	19	ENSG00000269235
NRD1	7.72609e-118	0.95933	0.998	0.785	1.74733e-113	0	1	ENSG00000078618
BRIP1	9.52287e-118	1.15001	0.976	0.732	2.15369e-113	0	17	ENSG00000136492
SMIM23	1.02797e-117	1.16367	0.913	0.415	2.32486e-113	0	5	ENSG00000185662
TMEM45A	1.66582e-117	1.28291	0.882	0.389	3.76742e-113	0	3	ENSG00000181458
CCDC183	1.80192e-117	1.25822	0.871	0.359	4.07521e-113	0	9	ENSG00000213213
ADK	2.20898e-117	1.25767	0.943	0.583	4.99584e-113	0	10	ENSG00000156110
FHL5	2.35413e-117	0.866181	1	0.734	5.32411e-113	0	6	ENSG00000112214
ATG9B	2.72509e-117	1.186	0.919	0.472	6.16305e-113	0	7	ENSG00000181652
MRPS30	3.53937e-117	1.1133	0.974	0.694	8.00463e-113	0	5	ENSG00000112996
CT83	4.05293e-117	0.773456	0.991	0.658	9.1661e-113	0	X	ENSG00000204019
SLC1A4	4.15187e-117	1.33726	0.83	0.331	9.38986e-113	0	2	ENSG00000115902
CABYR	4.61882e-117	0.834067	1	0.913	1.04459e-112	0	18	ENSG00000154040
TIPARP-AS1	4.87164e-117	1.06347	0.969	0.591	1.10177e-112	0	3	ENSG00000243926
TRPM1	5.25969e-117	1.41743	0.841	0.362	1.18953e-112	0	15	ENSG00000134160
LOC102467655	5.50069e-117	0.884215	0.991	0.622	1.24404e-112	0	NA	NA
LINC00265	5.75857e-117	1.07164	0.961	0.559	1.30236e-112	0	7	ENSG00000188185
PYROXD1	6.01368e-117	1.11465	0.967	0.668	1.36005e-112	0	12	ENSG00000121350
IGF2BP3	6.51135e-117	1.53963	0.832	0.368	1.47261e-112	0	7	ENSG00000136231
CDKL3	8.18527e-117	1.04592	0.985	0.679	1.85118e-112	0	5	ENSG00000006837
HMGB3	1.00158e-116	1.17506	0.972	0.637	2.26517e-112	0	X	ENSG00000029993
TEX38	1.07569e-116	0.94705	1	0.87	2.43277e-112	0	1	ENSG00000186118
DNALI1	1.29904e-116	0.778644	1	0.886	2.93791e-112	0	1	ENSG00000163879
NCAM2	1.41268e-116	1.38437	0.828	0.326	3.19491e-112	0	21	ENSG00000154654
KIF17	1.73324e-116	1.24693	0.908	0.436	3.91991e-112	0	1	ENSG00000117245
HSPB7	1.91573e-116	1.5385	0.704	0.217	4.33261e-112	0	1	ENSG00000173641
PPP1R2P3	1.959e-116	0.921929	1	0.78	4.43047e-112	0	5	ENSG00000231989
GALNTL5	2.59211e-116	0.918204	0.987	0.544	5.86233e-112	0	7	ENSG00000106648
LOC101927835	2.96451e-116	1.54797	0.756	0.258	6.70454e-112	0	NA	NA
RSPH4A	3.23609e-116	1.4104	0.763	0.259	7.31875e-112	0	6	ENSG00000111834
LOC102606466	3.26158e-116	1.27087	0.856	0.356	7.37638e-112	0	NA	NA
GGN	3.34271e-116	0.954423	1	0.759	7.55987e-112	0	19	ENSG00000179168
C16orf92	4.07095e-116	1.15351	0.627	0.142	9.20685e-112	0	16	ENSG00000167194
CCDC37-AS1	5.47072e-116	0.796914	0.996	0.614	1.23726e-111	0	3	ENSG00000249833
SUN5	8.03343e-116	1.05175	0.922	0.463	1.81684e-111	0	20	ENSG00000167098
RNF217	9.87085e-116	1.31325	0.863	0.372	2.23239e-111	0	6	ENSG00000146373
SPATC1L	1.06764e-115	1.37292	0.898	0.449	2.41457e-111	0	21	ENSG00000160284
IFT57	1.10189e-115	0.755797	1	0.948	2.49204e-111	0	3	ENSG00000114446
LRRC63	1.46621e-115	1.41997	0.85	0.369	3.31598e-111	0	13	ENSG00000173988
LOC101928231	1.61894e-115	1.38557	0.804	0.292	3.66139e-111	0	NA	NA
MTAP	1.70677e-115	1.37875	0.847	0.371	3.86004e-111	0	9	ENSG00000099810
LOC100128164	2.19224e-115	1.60417	0.712	0.22	4.95798e-111	0	NA	NA
PGR	2.22106e-115	1.38468	0.869	0.389	5.02316e-111	0	11	ENSG00000082175
AXDND1	2.47581e-115	0.994705	0.991	0.657	5.5993e-111	0	1	ENSG00000162779
DISC1	2.7785e-115	1.46071	0.606	0.144	6.28386e-111	0	1	ENSG00000162946
C2orf42	2.96499e-115	0.862487	0.991	0.801	6.70562e-111	0	2	ENSG00000115998
ARMC12	3.7132e-115	1.00877	0.985	0.662	8.39776e-111	0	6	ENSG00000157343
APOBEC2	4.8571e-115	1.72329	0.832	0.402	1.09848e-110	0	6	ENSG00000124701
PPP2R5A	5.0443e-115	1.01887	0.965	0.558	1.14082e-110	0	1	ENSG00000066027
SLC25A3P1	5.61236e-115	1.63347	0.688	0.211	1.26929e-110	0	1	ENSG00000236253
TMEM247	5.81509e-115	1.16116	0.989	0.739	1.31514e-110	0	2	ENSG00000284701
ADGRL3-AS1	5.96809e-115	1.346	0.734	0.215	1.34974e-110	0	4	ENSG00000248692
CYP2R1	6.37555e-115	1.15532	0.954	0.57	1.44189e-110	0	11	ENSG00000186104
SPATA17	6.477e-115	0.804008	1	0.89	1.46484e-110	0	1	ENSG00000162814
LARP6	7.2527e-115	0.916709	0.998	0.797	1.64027e-110	0	15	ENSG00000166173
LOC101927623	8.18045e-115	1.43224	0.732	0.227	1.85009e-110	0	NA	NA
ATAD1	8.41083e-115	0.884204	0.998	0.878	1.90219e-110	0	10	ENSG00000138138
ISCA1	1.05589e-114	0.815112	1	0.892	2.38801e-110	0	9	ENSG00000135070
NDUFA5	1.10943e-114	0.736791	1	0.94	2.50908e-110	0	7	ENSG00000128609
LINC00971	1.15266e-114	1.51462	0.784	0.301	2.60685e-110	0	3	ENSG00000242641
IL13RA2	1.36093e-114	0.991577	0.993	0.718	3.07789e-110	0	X	ENSG00000123496
MTSS1	1.38595e-114	1.03149	0.95	0.511	3.13447e-110	0	8	ENSG00000170873
TM4SF20	1.79857e-114	1.6529	0.686	0.205	4.06765e-110	0	2	ENSG00000168955
KIF15	2.37227e-114	1.04117	0.987	0.659	5.36512e-110	0	3	ENSG00000163808
LOC100287728	2.94332e-114	1.07018	0.908	0.39	6.65661e-110	0	NA	NA
CTAGE7P	3.05981e-114	1.27654	0.76	0.243	6.92007e-110	0	10	ENSG00000233122
LOC400043	3.16091e-114	1.16145	0.904	0.416	7.14872e-110	0	12	ENSG00000250742
MRPL39	3.49532e-114	0.891645	0.996	0.85	7.90501e-110	0	21	ENSG00000154719
NDUFA8	3.50547e-114	0.725195	1	0.942	7.92797e-110	0	9	ENSG00000119421
ZNF436-AS1	3.72959e-114	1.31025	0.913	0.464	8.43484e-110	0	1	ENSG00000249087
MAGI3	4.19901e-114	1.38925	0.852	0.357	9.49647e-110	0	1	ENSG00000081026
LOC200726	4.35196e-114	1.80724	0.614	0.163	9.8424e-110	0	NA	NA
C2orf73	4.57157e-114	0.93619	1	0.78	1.03391e-109	0	2	ENSG00000177994
KIAA1683	4.58706e-114	1.11512	0.911	0.419	1.03741e-109	0	19	ENSG00000130518
PSMA6	4.63144e-114	0.552952	1	0.983	1.04745e-109	0	14	ENSG00000100902
GSPT2	4.88438e-114	1.10672	0.93	0.448	1.10465e-109	0	X	ENSG00000189369
RHOBTB1	5.06443e-114	1.16217	0.9	0.406	1.14537e-109	0	10	ENSG00000072422
ZFPM2	6.54548e-114	1.45992	0.632	0.164	1.48033e-109	0	8	ENSG00000169946
MS4A14	6.67067e-114	0.861576	0.987	0.623	1.50864e-109	0	11	ENSG00000166928
SAXO1	8.87949e-114	0.917403	0.976	0.581	2.00819e-109	0	9	ENSG00000155875
ASXL3	9.87455e-114	1.14825	0.843	0.31	2.23323e-109	0	18	ENSG00000141431
SLC8A1-AS1	1.30184e-113	1.45531	0.697	0.218	2.94425e-109	0	2	ENSG00000227028
CSMD2-AS1	1.33725e-113	0.784707	0.98	0.483	3.02433e-109	0	1	ENSG00000231163
DTX2	1.39741e-113	1.17984	0.889	0.421	3.16039e-109	0	7	ENSG00000091073
CCDC126	2.08167e-113	0.998992	0.987	0.72	4.7079e-109	0	7	ENSG00000169193
LOC285768	2.37549e-113	1.41081	0.706	0.202	5.3724e-109	0	NA	NA
UQCRB	2.92836e-113	0.631824	1	0.986	6.62277e-109	0	8	ENSG00000156467
TRIM33	3.79055e-113	0.937431	0.989	0.764	8.5727e-109	0	1	ENSG00000197323
PROX1	4.4516e-113	1.2718	0.806	0.294	1.00677e-108	0	1	ENSG00000117707
LINC00524	4.84131e-113	1.74904	0.627	0.165	1.09491e-108	0	14	ENSG00000259023
PRC1-AS1	6.22849e-113	1.01644	0.956	0.485	1.40864e-108	0	15	ENSG00000258725
LINC01277	8.45937e-113	1.17887	0.908	0.412	1.91317e-108	0	6	ENSG00000229017
ANKAR	8.63598e-113	1.25275	0.904	0.455	1.95311e-108	0	2	ENSG00000151687
C11orf70	8.95895e-113	0.788023	1	0.899	2.02616e-108	0	11	ENSG00000137691
AGBL1-AS1	1.0502e-112	1.03975	0.852	0.33	2.37514e-108	0	15	ENSG00000260125
DOC2A	1.10537e-112	1.21593	0.749	0.232	2.4999e-108	0	16	ENSG00000149927
ROPN1	1.25737e-112	0.880928	1	0.915	2.84366e-108	0	3	ENSG00000065371
LINC00226	1.47487e-112	0.826113	0.998	0.72	3.33558e-108	0	14	ENSG00000276210
RNF114	1.86893e-112	0.675574	1	0.977	4.22677e-108	0	20	ENSG00000124226
WDR53	2.41749e-112	0.855653	1	0.821	5.4674e-108	0	3	ENSG00000185798
H1FNT	4.93876e-112	0.72292	1	0.766	1.11695e-107	0	12	ENSG00000187166
PPEF1	5.33243e-112	1.16133	0.878	0.365	1.20598e-107	0	X	ENSG00000086717
LOC51145	6.04438e-112	1.63842	0.734	0.269	1.367e-107	0	NA	NA
ETV1	6.46028e-112	1.09389	0.786	0.282	1.46106e-107	0	7	ENSG00000006468
SPA17	7.02749e-112	0.697706	1	0.965	1.58934e-107	0	11	ENSG00000064199
TXNDC8	1.04259e-111	0.986832	0.941	0.464	2.35793e-107	0	9	ENSG00000204193
LMNTD1	1.29444e-111	1.47813	0.745	0.26	2.92751e-107	0	12	ENSG00000152936
TTC39A	1.65117e-111	0.920413	0.998	0.677	3.7343e-107	0	1	ENSG00000085831
RNF175	2.80642e-111	1.64169	0.813	0.363	6.347e-107	0	4	ENSG00000145428
C9orf24	6.13594e-111	0.653436	1	0.723	1.3877e-106	0	9	ENSG00000164972
DYRK3	7.55426e-111	0.911269	1	0.757	1.70847e-106	0	1	ENSG00000143479
CCIN	9.13527e-111	0.776526	0.985	0.606	2.06603e-106	0	9	ENSG00000185972
GOLGA6L17P	1.13181e-110	1.4514	0.658	0.179	2.5597e-106	0	15	ENSG00000277741
PLS1	1.31828e-110	1.27756	0.841	0.367	2.98142e-106	0	3	ENSG00000120756
OPLAH	1.33958e-110	1.09303	0.943	0.495	3.0296e-106	0	8	ENSG00000178814
UBQLN3	1.43076e-110	0.848325	0.998	0.702	3.2358e-106	0	11	ENSG00000175520
GNG5	1.43713e-110	0.711398	1	0.945	3.2502e-106	0	1	ENSG00000174021
HSPA12A	1.54363e-110	1.05353	0.969	0.609	3.49107e-106	0	10	ENSG00000165868
HNF1B	1.56066e-110	1.28096	0.858	0.364	3.52958e-106	0	17	ENSG00000275410
CALR3	1.63251e-110	0.846852	0.993	0.777	3.69208e-106	0	19	ENSG00000269058
HDAC11-AS1	2.04347e-110	1.48536	0.684	0.206	4.6215e-106	0	3	ENSG00000244502
DYNLT3	2.74662e-110	0.876881	0.989	0.744	6.21175e-106	0	X	ENSG00000165169
DHFRL1	2.79432e-110	1.48678	0.669	0.198	6.31963e-106	0	3	ENSG00000178700
LOC441081	3.22154e-110	0.767554	1	0.856	7.28583e-106	0	NA	NA
LOC441601	3.50403e-110	0.800333	0.998	0.739	7.92472e-106	0	NA	NA
GPR135	3.58958e-110	1.03121	0.959	0.55	8.11819e-106	0	14	ENSG00000181619
FAM205BP	4.84891e-110	1.28049	0.841	0.341	1.09663e-105	0	9	ENSG00000257198
ADTRP	4.98287e-110	1.11964	0.871	0.363	1.12693e-105	0	6	ENSG00000111863
PLB1	5.19676e-110	1.34997	0.645	0.178	1.1753e-105	0	2	ENSG00000163803
BPIFA3	5.88796e-110	0.568086	1	0.717	1.33162e-105	0	20	ENSG00000131059
C20orf144	5.9235e-110	0.790063	0.998	0.77	1.33966e-105	0	20	ENSG00000149609
PMP22	6.74975e-110	0.500098	0.769	0.259	1.52652e-105	0	17	ENSG00000109099
ROCK1P1	7.27628e-110	0.978831	0.946	0.482	1.6456e-105	0	18	ENSG00000263006
CTNNBL1	8.91389e-110	0.861833	0.998	0.881	2.01597e-105	0	20	ENSG00000132792
CEP112	1.22148e-109	0.830204	1	0.787	2.7625e-105	0	17	ENSG00000154240
KCNJ14	1.32129e-109	1.17685	0.919	0.514	2.98824e-105	0	19	ENSG00000182324
ALS2CR11	1.36413e-109	0.834041	1	0.826	3.08511e-105	0	2	ENSG00000155754
LOC101927620	1.60452e-109	0.972887	0.915	0.423	3.62879e-105	0	NA	NA
TGFA	2.09802e-109	1.71678	0.641	0.193	4.74488e-105	0	2	ENSG00000163235
LRRFIP2	2.88948e-109	0.782922	1	0.878	6.53484e-105	0	3	ENSG00000093167
ALKBH3-AS1	3.57126e-109	1.34577	0.756	0.259	8.07676e-105	0	11	ENSG00000244926
THAP2	3.89549e-109	0.980258	0.941	0.492	8.81003e-105	0	12	ENSG00000173451
ATXN7L1	4.02108e-109	1.09187	0.943	0.512	9.09406e-105	0	7	ENSG00000146776
PRDM5	4.36675e-109	1.33223	0.854	0.413	9.87584e-105	0	4	ENSG00000138738
FGD4	6.27807e-109	0.994447	0.961	0.533	1.41985e-104	0	12	ENSG00000139132
KIAA1324L	6.90071e-109	1.26923	0.815	0.305	1.56067e-104	0	7	ENSG00000164659
CCDC53	7.68022e-109	0.592012	1	0.972	1.73696e-104	0	12	ENSG00000120860
RASGRF2-AS1	8.87162e-109	1.72862	0.678	0.222	2.00641e-104	0	5	ENSG00000251450
CCDC70	9.09337e-109	0.788998	1	0.746	2.05656e-104	0	13	ENSG00000123171
COL21A1	1.12043e-108	1.70819	0.669	0.201	2.53396e-104	0	6	ENSG00000124749
PHF20	1.17933e-108	0.984924	0.978	0.675	2.66717e-104	0	20	ENSG00000025293
TMF1	1.53849e-108	0.767503	0.998	0.918	3.47944e-104	0	3	ENSG00000144747
MPP7	1.84101e-108	1.08435	0.889	0.378	4.16364e-104	0	10	ENSG00000150054
HMGB4	2.10242e-108	0.656614	1	0.922	4.75483e-104	0	1	ENSG00000176256
FYB	2.29926e-108	0.357019	0.66	0.175	5.2e-104	0	5	ENSG00000082074
AKAP3	2.36394e-108	0.766238	0.998	0.777	5.34629e-104	0	12	ENSG00000111254
ABI3BP	2.4497e-108	1.26719	0.608	0.156	5.54025e-104	0	3	ENSG00000154175
SLC22A18	2.71846e-108	1.02002	0.93	0.48	6.14807e-104	0	11	ENSG00000110628
LINC01241	3.58128e-108	1.68771	0.623	0.173	8.09941e-104	0	9	ENSG00000236306
LOC283038	3.59834e-108	1.37425	0.871	0.455	8.13801e-104	0	NA	NA
LOC101927018	4.42327e-108	1.42405	0.776	0.291	1.00037e-103	0	NA	NA
ZNF438	9.32349e-108	1.2329	0.865	0.397	2.1086e-103	0	10	ENSG00000183621
LINC01005	1.15409e-107	1.22239	0.739	0.232	2.6101e-103	0	7	ENSG00000228564
LOC101929207	1.3271e-107	1.12813	0.813	0.301	3.00137e-103	0	NA	NA
FAM71E1	1.46122e-107	0.700116	1	0.845	3.3047e-103	0	19	ENSG00000142530
EBF1	1.79398e-107	0.621748	0.693	0.202	4.05726e-103	0	5	ENSG00000164330
CDH13	2.16335e-107	1.10368	0.83	0.323	4.89264e-103	0	16	ENSG00000140945
SELV	2.25595e-107	1.1936	0.804	0.308	5.10205e-103	0	19	ENSG00000186838
ADAM22	2.27817e-107	1.48507	0.636	0.176	5.15232e-103	0	7	ENSG00000008277
LOC101927488	2.66731e-107	0.945117	0.95	0.514	6.03238e-103	0	NA	NA
KIF27	3.16642e-107	0.849511	0.996	0.782	7.16118e-103	0	9	ENSG00000165115
LOC101927954	3.28432e-107	1.64768	0.601	0.159	7.42781e-103	0	NA	NA
C3orf30	3.74164e-107	0.584251	0.978	0.539	8.46208e-103	0	3	ENSG00000163424
ZCCHC13	4.38733e-107	0.76586	0.939	0.44	9.92238e-103	0	X	ENSG00000187969
ROPN1L	4.42352e-107	0.743116	1	0.975	1.00042e-102	0	5	ENSG00000145491
CLCA2	4.75292e-107	1.71848	0.614	0.168	1.07492e-102	0	1	ENSG00000137975
MAGI1	6.36315e-107	0.915628	0.996	0.696	1.43909e-102	0	3	ENSG00000151276
SPAG17	6.60749e-107	0.951595	0.993	0.714	1.49435e-102	0	1	ENSG00000155761
ATAT1	8.36081e-107	1.22829	0.904	0.463	1.89088e-102	0	6	ENSG00000137343
GOLGA8IP	1.51869e-106	1.49452	0.625	0.17	3.43468e-102	0	15	ENSG00000277561
PIH1D2	1.54141e-106	0.821173	1	0.878	3.48606e-102	0	11	ENSG00000150773
C9orf41	2.17733e-106	1.21435	0.858	0.399	4.92425e-102	0	9	ENSG00000156017
TGIF1	3.02694e-106	0.937329	0.878	0.372	6.84573e-102	0	18	ENSG00000177426
CNNM1	3.56539e-106	1.05647	0.817	0.303	8.06348e-102	0	10	ENSG00000119946
TRIM17	3.69332e-106	0.964068	0.898	0.404	8.35282e-102	0	1	ENSG00000162931
FAM177A1	4.60348e-106	0.868996	0.985	0.829	1.04112e-101	0	14	ENSG00000151327
ICA1	6.07702e-106	0.841492	0.996	0.639	1.37438e-101	0	7	ENSG00000003147
LRRIQ1	6.36501e-106	0.846393	0.998	0.814	1.43951e-101	0	12	ENSG00000133640
SLC16A12-AS1	6.43102e-106	1.34202	0.769	0.284	1.45444e-101	0	10	ENSG00000234452
LOC101929154	6.50561e-106	0.912672	0.989	0.685	1.47131e-101	0	NA	NA
ACSBG2	7.05369e-106	0.668914	0.998	0.745	1.59526e-101	0	19	ENSG00000130377
TBC1D21	7.58868e-106	0.838163	0.985	0.619	1.71626e-101	0	15	ENSG00000167139
WARS2	8.10666e-106	1.35371	0.854	0.416	1.8334e-101	0	1	ENSG00000116874
NRG1-IT3	8.24368e-106	1.42493	0.664	0.197	1.86439e-101	0	8	ENSG00000254049
TES	8.27228e-106	0.937864	0.989	0.716	1.87086e-101	0	7	ENSG00000135269
C2orf16	9.2413e-106	1.03171	0.863	0.369	2.09001e-101	0	2	ENSG00000221843
LOC100128885	1.38884e-105	1.51291	0.747	0.284	3.141e-101	0	NA	NA
ZCRB1	1.89731e-105	0.597427	1	0.966	4.29095e-101	0	12	ENSG00000139168
FAM86JP	1.95396e-105	1.42173	0.723	0.245	4.41907e-101	0	3	ENSG00000171084
MPC1L	2.04956e-105	1.05963	0.972	0.662	4.63528e-101	0	X	ENSG00000238205
SLC38A9	2.24543e-105	0.992319	0.956	0.606	5.07827e-101	0	5	ENSG00000177058
FAM229B	3.18952e-105	0.620107	1	0.979	7.21342e-101	0	6	ENSG00000203778
LINC01010	3.87498e-105	1.30987	0.813	0.337	8.76365e-101	0	6	ENSG00000236700
C2orf78	4.30222e-105	1.18138	0.874	0.406	9.7299e-101	0	2	ENSG00000187833
UBL4B	5.33834e-105	0.542311	1	0.807	1.20732e-100	0	1	ENSG00000186150
ACTRT2	6.16774e-105	0.688257	1	0.744	1.3949e-100	0	1	ENSG00000169717
PLCZ1	7.17074e-105	0.880379	0.991	0.663	1.62173e-100	0	12	ENSG00000139151
ARL5B	1.05338e-104	0.99544	0.906	0.46	2.38232e-100	0	10	ENSG00000165997
RORA-AS2	1.59209e-104	1.34963	0.765	0.279	3.60068e-100	0	15	ENSG00000259482
PLCE1	3.52148e-104	1.38374	0.686	0.221	7.96418e-100	0	10	ENSG00000138193
PGK2	4.55617e-104	0.767053	1	0.878	1.03042e-99	0	6	ENSG00000170950
MCTP1	4.74399e-104	1.37129	0.697	0.237	1.0729e-99	0	5	ENSG00000175471
ADAM21	5.25825e-104	1.24601	0.771	0.282	1.18921e-99	0	14	ENSG00000139985
LOC440896	5.40058e-104	1.02335	0.976	0.661	1.2214e-99	0	NA	NA
TSC22D1	5.94619e-104	0.735997	1	0.877	1.34479e-99	0	13	ENSG00000102804
LOC253573	6.58565e-104	1.36834	0.739	0.264	1.48941e-99	0	NA	NA
C9orf9	9.09876e-104	0.615706	1	0.901	2.05778e-99	0	9	ENSG00000165698
ANKMY1	9.3023e-104	1.01108	0.965	0.617	2.10381e-99	0	2	ENSG00000144504
PDP1	1.18963e-103	0.957413	0.937	0.487	2.69046e-99	0	8	ENSG00000164951
NDUFB6	1.25444e-103	0.714819	1	0.972	2.83705e-99	0	9	ENSG00000165264
DNAJB13	1.39959e-103	1.08695	0.963	0.596	3.16531e-99	0	11	ENSG00000187726
PLCD4	1.5613e-103	1.33381	0.719	0.251	3.53103e-99	0	2	ENSG00000115556
CCDC110	1.70939e-103	0.897151	1	0.869	3.86595e-99	0	4	ENSG00000168491
CACNA2D1	1.86143e-103	1.39755	0.743	0.255	4.20982e-99	0	7	ENSG00000153956
UBE2DNL	2.39723e-103	0.848025	0.952	0.544	5.42158e-99	0	X	ENSG00000229547
MRVI1-AS1	2.50685e-103	0.661194	1	0.949	5.6695e-99	0	11	ENSG00000177112
ZBTB37	3.16863e-103	1.33651	0.782	0.313	7.16617e-99	0	1	ENSG00000185278
TMOD2	3.73586e-103	1.05241	0.845	0.401	8.44901e-99	0	15	ENSG00000128872
ADGRV1	4.45437e-103	1.36914	0.786	0.324	1.0074e-98	0	5	ENSG00000164199
BTG4	5.45096e-103	1.22986	0.88	0.465	1.23279e-98	0	11	ENSG00000137707
LOC727924	5.60026e-103	1.18848	0.782	0.3	1.26655e-98	0	NA	NA
ODF3	7.64345e-103	1.36531	0.815	0.34	1.72864e-98	0	11	ENSG00000177947
ZNF239	8.70279e-103	1.27618	0.854	0.399	1.96822e-98	0	10	ENSG00000196793
MEGF11	1.04985e-102	1.15391	0.88	0.413	2.37434e-98	0	15	ENSG00000157890
RIIAD1	1.28287e-102	1.05553	0.946	0.645	2.90135e-98	0	1	ENSG00000178796
SPATA6	1.5503e-102	0.648566	1	0.878	3.50617e-98	0	1	ENSG00000132122
C16orf62	1.60497e-102	0.965591	0.967	0.614	3.62979e-98	0	16	ENSG00000103544
TMEM26-AS1	1.95755e-102	1.79556	0.608	0.175	4.42719e-98	0	10	ENSG00000237233
FAM220A	2.34423e-102	0.834809	0.998	0.704	5.3017e-98	0	7	ENSG00000178397
AKAP14	2.65454e-102	0.559237	0.998	0.67	6.0035e-98	0	X	ENSG00000186471
ELAVL4	3.15592e-102	1.07706	0.797	0.297	7.13743e-98	0	1	ENSG00000162374
LOC648987	3.70208e-102	1.03521	0.956	0.609	8.37263e-98	0	NA	NA
EAF2	4.01537e-102	1.06154	0.9	0.464	9.08117e-98	0	3	ENSG00000145088
ROPN1B	4.21504e-102	0.772791	1	0.941	9.53273e-98	0	3	ENSG00000114547
SMIM6	5.23205e-102	0.848564	0.926	0.453	1.18328e-97	0	17	ENSG00000259120
TNFRSF21	5.6044e-102	0.99559	0.843	0.34	1.26749e-97	0	6	ENSG00000146072
RFPL3S	7.72301e-102	0.631775	0.991	0.665	1.74664e-97	0	22	ENSG00000205853
CCDC166	9.0039e-102	1.47113	0.643	0.196	2.03632e-97	0	8	ENSG00000255181
PLSCR2	1.0176e-101	0.980493	0.889	0.409	2.30141e-97	0	3	ENSG00000163746
CALCOCO2	1.18127e-101	0.685107	0.998	0.931	2.67157e-97	0	17	ENSG00000136436
PSMG1	1.33326e-101	0.736411	1	0.936	3.01531e-97	0	21	ENSG00000183527
RASA2	1.51781e-101	1.07048	0.932	0.534	3.43268e-97	0	3	ENSG00000155903
ENKUR	1.76344e-101	1.18299	0.904	0.477	3.9882e-97	0	10	ENSG00000151023
ANKRD42	2.01428e-101	0.878078	0.989	0.762	4.55549e-97	0	11	ENSG00000137494
C11orf71	3.04378e-101	0.653331	1	0.926	6.88381e-97	0	11	ENSG00000180425
SMCP	4.02864e-101	0.456493	1	0.896	9.11118e-97	0	1	ENSG00000163206
ZNF688	5.02581e-101	1.10879	0.898	0.465	1.13664e-96	0	16	ENSG00000229809
SHBG	5.96325e-101	1.51292	0.739	0.288	1.34865e-96	0	17	ENSG00000129214
DNAJC18	6.46135e-101	0.837445	0.993	0.763	1.4613e-96	0	5	ENSG00000170464
MAP2K5	7.12798e-101	1.08549	0.941	0.564	1.61206e-96	0	15	ENSG00000137764
LOC646626	1.12885e-100	0.887844	0.985	0.68	2.553e-96	0	NA	NA
LOC100131496	1.16585e-100	1.34228	0.78	0.316	2.63669e-96	0	NA	NA
NUPR1L	1.16812e-100	0.52311	1	0.912	2.64181e-96	0	7	ENSG00000185290
MARCH11	1.3013e-100	0.883431	0.991	0.679	2.94302e-96	0	5	ENSG00000183654
TP53INP2	1.35523e-100	1.04744	0.895	0.428	3.06498e-96	0	20	ENSG00000078804
RPL10L	1.80193e-100	0.776503	1	0.884	4.07525e-96	0	14	ENSG00000165496
MUC12	2.40993e-100	1.38528	0.758	0.298	5.45029e-96	0	7	ENSG00000205277
BRCAT54	3.46445e-100	1.31078	0.63	0.181	7.83521e-96	0	5	ENSG00000251141
SOX6	3.91546e-100	0.927667	0.946	0.537	8.85521e-96	0	11	ENSG00000110693
LOC100131303	3.9829e-100	1.29329	0.671	0.205	9.00773e-96	0	NA	NA
SREK1IP1	4.77265e-100	0.838826	0.987	0.729	1.07938e-95	0	5	ENSG00000153006
BAG5	4.98686e-100	0.678099	1	0.901	1.12783e-95	0	14	ENSG00000166170
GTSF1L	5.05011e-100	0.613752	1	0.843	1.14213e-95	0	20	ENSG00000124196
SERGEF	6.4266e-100	1.01953	0.965	0.617	1.45344e-95	0	11	ENSG00000129158
ACTL7A	8.54871e-100	0.518493	1	0.767	1.93338e-95	0	9	ENSG00000187003
LINC01142	1.25254e-99	1.43651	0.636	0.194	2.83274e-95	0	1	ENSG00000224286
GALNT3	1.30494e-99	0.916909	0.98	0.624	2.95124e-95	0	2	ENSG00000115339
LINC00441	1.64799e-99	1.24145	0.782	0.311	3.7271e-95	0	13	ENSG00000231473
AQP7P3	1.7591e-99	1.3836	0.704	0.24	3.97838e-95	0	9	ENSG00000279688
UCK2	1.8354e-99	1.01561	0.937	0.578	4.15095e-95	0	1	ENSG00000143179
DNAJC24	1.85463e-99	0.999585	0.956	0.606	4.19444e-95	0	11	ENSG00000170946
C1orf168	1.86011e-99	1.48603	0.76	0.305	4.20682e-95	0	1	ENSG00000187889
LINC01471	1.89713e-99	1.56194	0.608	0.169	4.29055e-95	0	3	ENSG00000239921
LINC00521	1.90452e-99	1.02623	0.821	0.33	4.30726e-95	0	14	ENSG00000175699
LOC102724201	2.01947e-99	0.810994	0.98	0.648	4.56722e-95	0	NA	NA
GEMIN8	2.11424e-99	1.13537	0.752	0.282	4.78157e-95	0	X	ENSG00000046647
UNC13C	2.50245e-99	1.24218	0.83	0.374	5.65953e-95	0	15	ENSG00000137766
ZNF462	2.55439e-99	1.19422	0.682	0.218	5.77701e-95	0	9	ENSG00000148143
PQLC1	2.80608e-99	1.0329	0.954	0.539	6.34624e-95	0	18	ENSG00000122490
LOC101927196	2.88262e-99	0.955473	0.976	0.664	6.51933e-95	0	NA	NA
XRCC6BP1	3.21233e-99	0.82248	0.993	0.796	7.26502e-95	0	12	ENSG00000166896
C10orf53	3.50451e-99	0.825344	0.996	0.847	7.92579e-95	0	10	ENSG00000178645
GLRX5	3.83632e-99	0.820081	0.996	0.821	8.67622e-95	0	14	ENSG00000182512
PCAT6	4.32877e-99	0.660313	0.991	0.648	9.78994e-95	0	1	ENSG00000228288
LOC100506122	7.84553e-99	1.71647	0.636	0.196	1.77435e-94	0	NA	NA
VWA3B	1.15755e-98	0.753343	0.989	0.621	2.61792e-94	0	2	ENSG00000168658
USP46	1.1896e-98	1.0048	0.887	0.423	2.69039e-94	0	4	ENSG00000109189
RGPD4	1.40684e-98	1.26399	0.747	0.27	3.18172e-94	0	2	ENSG00000196862
LINC01255	1.86016e-98	0.800702	0.941	0.502	4.20694e-94	0	18	ENSG00000267252
MTG2	1.90959e-98	1.13169	0.869	0.44	4.31874e-94	0	20	ENSG00000101181
LETM2	1.99996e-98	0.994195	0.969	0.663	4.52311e-94	0	8	ENSG00000165046
GOLGA6L22	2.38081e-98	1.26411	0.623	0.173	5.38444e-94	0	15	ENSG00000277865
PEX13	2.92118e-98	0.978154	0.972	0.682	6.60654e-94	0	2	ENSG00000162928
GTF2H5	3.72945e-98	0.691849	1	0.915	8.43452e-94	0	6	ENSG00000272047
COMMD3	3.84931e-98	0.842994	0.991	0.787	8.70561e-94	0	10	ENSG00000148444
LINC01500	4.18612e-98	1.07716	0.636	0.173	9.46734e-94	0	14	ENSG00000258583
HINT3	4.30647e-98	0.847623	0.987	0.851	9.73952e-94	0	6	ENSG00000111911
LINC00901	5.19934e-98	1.02964	0.837	0.354	1.17588e-93	0	3	ENSG00000242385
PDE8B	6.29643e-98	1.25645	0.671	0.21	1.424e-93	0	5	ENSG00000113231
TSKS	6.55769e-98	0.705904	0.978	0.61	1.48309e-93	0	19	ENSG00000126467
C1orf21	6.92103e-98	1.21258	0.789	0.33	1.56526e-93	0	1	ENSG00000116667
LOC101927926	7.06776e-98	1.31804	0.882	0.477	1.59845e-93	0	NA	NA
NAPSA	7.48051e-98	1.59581	0.649	0.205	1.69179e-93	0	19	ENSG00000131400
USP25	9.72226e-98	0.90624	0.965	0.623	2.19879e-93	0	21	ENSG00000155313
CAPZA3	1.05922e-97	0.587667	1	0.829	2.39552e-93	0	12	ENSG00000177938
GBP2	1.08089e-97	0.868477	0.81	0.356	2.44454e-93	0	1	ENSG00000162645
ACE	1.25383e-97	0.618288	0.987	0.557	2.83566e-93	0	17	ENSG00000159640
LOC101928909	2.10295e-97	1.19797	0.693	0.227	4.75603e-93	0	NA	NA
RHOQ	2.44231e-97	0.991533	0.749	0.295	5.52353e-93	0	2	ENSG00000119729
UBE3D	2.80442e-97	1.1911	0.749	0.287	6.34248e-93	0	6	ENSG00000118420
TARBP1	2.85484e-97	1.18172	0.765	0.317	6.4565e-93	0	1	ENSG00000059588
IPO8	2.98623e-97	0.981557	0.961	0.615	6.75366e-93	0	12	ENSG00000133704
FAM170B-AS1	3.96788e-97	1.30369	0.669	0.213	8.97375e-93	0	10	ENSG00000234736
ANKRD9	3.98319e-97	1.16474	0.821	0.365	9.00839e-93	0	14	ENSG00000156381
NPIPB6	4.82237e-97	1.13762	0.895	0.466	1.09063e-92	0	16	ENSG00000198156
RIBC1	7.39442e-97	0.741555	0.969	0.585	1.67232e-92	0	X	ENSG00000158423
MARCH10	7.50813e-97	0.854923	0.998	0.734	1.69804e-92	0	17	ENSG00000173838
SPATA45	7.75633e-97	0.980523	0.878	0.412	1.75417e-92	0	1	ENSG00000185523
PROCA1	8.10936e-97	0.559249	0.998	0.783	1.83401e-92	0	17	ENSG00000167525
SLC35G2	1.0008e-96	1.07445	0.869	0.409	2.26342e-92	0	3	ENSG00000168917
KLHL7	1.02978e-96	0.765961	0.993	0.818	2.32895e-92	0	7	ENSG00000122550
CRISP2	1.09385e-96	0.421835	1	0.922	2.47384e-92	0	6	ENSG00000124490
LOC441155	1.19799e-96	1.36406	0.773	0.31	2.70936e-92	0	NA	NA
NELL1	1.4895e-96	1.43704	0.654	0.218	3.36866e-92	0	11	ENSG00000165973
LRIT1	1.68293e-96	1.2086	0.841	0.39	3.80613e-92	0	10	ENSG00000148602
MSANTD4	2.08389e-96	1.21328	0.795	0.335	4.71294e-92	0	11	ENSG00000170903
CABLES2	2.11663e-96	0.962083	0.978	0.676	4.78697e-92	0	20	ENSG00000149679
CTAGE11P	2.57093e-96	1.43915	0.641	0.196	5.81441e-92	0	13	ENSG00000214249
CARHSP1	2.95071e-96	0.393704	0.998	0.78	6.67332e-92	0	16	ENSG00000153048
DRICH1	2.98313e-96	0.814915	0.948	0.52	6.74664e-92	0	22	ENSG00000189269
LOC101928253	3.11598e-96	1.18435	0.786	0.326	7.04711e-92	0	NA	NA
CASC2	3.52537e-96	0.961369	0.976	0.708	7.97298e-92	0	10	ENSG00000177640
LRRC73	3.63398e-96	1.08441	0.961	0.6	8.21861e-92	0	6	ENSG00000204052
C1orf194	3.9555e-96	0.700174	1	0.964	8.94576e-92	0	1	ENSG00000179902
MDH1B	4.10151e-96	0.813772	1	0.751	9.27597e-92	0	2	ENSG00000138400
GKAP1	4.63556e-96	0.735763	1	0.91	1.04838e-91	0	9	ENSG00000165113
NRG1	5.34853e-96	1.36696	0.878	0.454	1.20962e-91	0	8	ENSG00000157168
PHYHIPL	6.98119e-96	0.835157	0.987	0.773	1.57887e-91	0	10	ENSG00000165443
PPIL3	7.41376e-96	0.949006	0.954	0.692	1.6767e-91	0	2	ENSG00000240344
C9orf135-AS1	8.2642e-96	0.843649	0.996	0.723	1.86903e-91	0	9	ENSG00000225626
C2orf40	9.03097e-96	0.762999	0.991	0.733	2.04244e-91	0	2	ENSG00000119147
CT62	9.18652e-96	0.894768	0.983	0.648	2.07762e-91	0	15	ENSG00000225362
C17orf105	9.58569e-96	0.334154	0.996	0.7	2.1679e-91	0	17	ENSG00000231256
LINC01589	1.06005e-95	1.23268	0.941	0.583	2.3974e-91	0	22	ENSG00000238120
DPCD	1.29909e-95	0.653802	1	0.934	2.93803e-91	0	10	ENSG00000166171
SWT1	1.65454e-95	0.862185	0.998	0.757	3.7419e-91	0	1	ENSG00000116668
MROH7	2.10303e-95	0.728113	0.965	0.545	4.75621e-91	0	1	ENSG00000184313
NEK10	2.84985e-95	0.954428	0.969	0.587	6.44522e-91	0	3	ENSG00000163491
IQCF4	3.3016e-95	0.416308	1	0.773	7.46691e-91	0	NA	NA
SPATA19	3.49097e-95	0.530111	0.993	0.73	7.89517e-91	0	11	ENSG00000166118
LINC00301	3.76978e-95	0.779282	1	0.88	8.52573e-91	0	11	ENSG00000181995
C7orf62	4.74591e-95	0.86489	0.991	0.681	1.07334e-90	0	7	ENSG00000164645
CPNE2	5.31159e-95	1.19839	0.821	0.378	1.20127e-90	0	16	ENSG00000140848
USMG5	6.10128e-95	0.722186	0.996	0.889	1.37987e-90	0	10	ENSG00000173915
CMTR2	9.211e-95	0.986982	0.911	0.494	2.08316e-90	0	16	ENSG00000180917
RNF141	9.52258e-95	0.638213	1	0.925	2.15363e-90	0	11	ENSG00000110315
ZNF570	9.55771e-95	1.05828	0.786	0.301	2.16157e-90	0	19	ENSG00000171827
CLPB	1.14069e-94	0.300839	1	0.767	2.57979e-90	0	11	ENSG00000162129
PDHA2	1.40048e-94	0.785894	0.998	0.842	3.16733e-90	0	4	ENSG00000163114
MPPED1	1.41151e-94	1.08483	0.734	0.251	3.19227e-90	0	22	ENSG00000186732
NKAPL	2.75136e-94	0.770744	1	0.82	6.22247e-90	0	6	ENSG00000189134
PWRN2	2.92353e-94	0.961022	0.769	0.279	6.61184e-90	0	15	ENSG00000260551
CNN3	3.97453e-94	0.714581	0.983	0.667	8.9888e-90	0	1	ENSG00000117519
SPZ1	4.02856e-94	0.951021	0.917	0.461	9.11099e-90	0	5	ENSG00000164299
KDELR2	4.13025e-94	0.598028	1	0.976	9.34097e-90	0	7	ENSG00000136240
KATNB1	5.26753e-94	0.876988	0.985	0.688	1.1913e-89	0	16	ENSG00000140854
FAHD2B	5.52618e-94	0.858063	0.983	0.676	1.2498e-89	0	2	ENSG00000144199
LINC01233	5.7133e-94	0.856608	0.878	0.42	1.29212e-89	0	19	ENSG00000269364
GPR65	5.75874e-94	0.764386	0.76	0.285	1.3024e-89	0	14	ENSG00000140030
TWSG1	5.76343e-94	1.11763	0.961	0.676	1.30346e-89	0	18	ENSG00000128791
LINC00992	6.88356e-94	1.36144	0.66	0.225	1.55679e-89	0	5	ENSG00000248663
LOC100506136	7.45268e-94	1.16024	0.791	0.342	1.6855e-89	0	NA	NA
GTSF1	7.99074e-94	0.563856	1	0.967	1.80719e-89	0	12	ENSG00000170627
GRIP1	8.82286e-94	1.27596	0.656	0.202	1.99538e-89	0	12	ENSG00000155974
GOLGA8N	9.44804e-94	1.09527	0.719	0.246	2.13677e-89	0	15	ENSG00000232653
IFI27L1	9.76687e-94	0.777458	0.993	0.804	2.20887e-89	0	14	ENSG00000165948
FANK1	1.14071e-93	0.742463	1	0.821	2.57984e-89	0	10	ENSG00000203780
ZNF571	1.25694e-93	1.19295	0.743	0.287	2.84269e-89	0	19	ENSG00000180479
SEPT7P9	1.30862e-93	0.646269	1	0.746	2.95959e-89	0	10	ENSG00000120555
KATNA1	1.45806e-93	0.732309	0.998	0.878	3.29755e-89	0	6	ENSG00000186625
MRPL51	1.75116e-93	0.52734	1	0.984	3.96043e-89	0	12	ENSG00000111639
FOXN3	2.17972e-93	0.556749	0.891	0.417	4.92965e-89	0	14	ENSG00000053254
POC5	2.40282e-93	0.920771	0.959	0.67	5.43422e-89	0	5	ENSG00000152359
FAR2	2.5845e-93	1.12105	0.854	0.414	5.84511e-89	0	12	ENSG00000064763
USP46-AS1	2.99643e-93	1.38407	0.647	0.21	6.77672e-89	0	4	ENSG00000248866
DDX20	3.04544e-93	0.760895	1	0.858	6.88757e-89	0	1	ENSG00000064703
RPL26L1	3.13847e-93	0.579279	1	0.962	7.09796e-89	0	5	ENSG00000037241
IRGC	3.25942e-93	0.391143	0.989	0.645	7.3715e-89	0	19	ENSG00000124449
LOC101928002	3.27843e-93	0.804824	0.863	0.355	7.41449e-89	0	NA	NA
FAM24B	3.84812e-93	1.12151	0.889	0.517	8.7029e-89	0	10	ENSG00000213185
TEX13A	4.31777e-93	1.31081	0.667	0.218	9.76507e-89	0	X	ENSG00000268629
TSSK3	4.92697e-93	0.377444	0.961	0.532	1.11428e-88	0	1	ENSG00000162526
INPP1	5.30349e-93	0.630688	0.991	0.668	1.19944e-88	0	2	ENSG00000151689
PSMC5	5.60289e-93	0.594893	1	0.945	1.26715e-88	0	17	ENSG00000087191
LOC101927305	5.6698e-93	0.879688	0.983	0.688	1.28228e-88	0	NA	NA
KATNAL2	6.34158e-93	0.953576	0.937	0.521	1.43421e-88	0	18	ENSG00000167216
PPM1J	7.3536e-93	0.813466	0.954	0.523	1.66309e-88	0	1	ENSG00000155367
SP140L	7.43795e-93	0.999657	0.721	0.256	1.68217e-88	0	2	ENSG00000185404
ZNF560	8.43436e-93	1.44823	0.841	0.469	1.90751e-88	0	19	ENSG00000198028
MAPK10	9.74677e-93	0.871747	0.924	0.467	2.20433e-88	0	4	ENSG00000109339
LOC100996263	1.07664e-92	1.12509	0.88	0.475	2.43492e-88	0	NA	NA
NEK11	1.27009e-92	1.03	0.932	0.572	2.87244e-88	0	3	ENSG00000114670
MRPL42	1.33087e-92	0.655205	1	0.938	3.0099e-88	0	12	ENSG00000198015
FILIP1L	1.61343e-92	0.726854	0.993	0.612	3.64894e-88	0	3	ENSG00000168386
TMEM190	1.73998e-92	0.678796	0.867	0.407	3.93513e-88	0	19	ENSG00000160472
CCT8L2	1.7418e-92	1.02893	0.837	0.376	3.93926e-88	0	22	ENSG00000198445
SRGAP1	1.96798e-92	0.892615	0.952	0.572	4.45079e-88	0	12	ENSG00000196935
SPATA16	2.0789e-92	0.778813	1	0.762	4.70164e-88	0	3	ENSG00000144962
C10orf82	2.34538e-92	0.480228	0.991	0.715	5.30432e-88	0	10	ENSG00000165863
LYSMD2	2.44401e-92	1.16301	0.776	0.33	5.52737e-88	0	15	ENSG00000140280
ZNF649-AS1	2.50703e-92	0.782382	0.95	0.538	5.6699e-88	0	19	ENSG00000268095
XIRP2	3.4857e-92	1.49698	0.621	0.194	7.88326e-88	0	2	ENSG00000163092
FSIP2	3.65965e-92	0.859973	0.993	0.788	8.27665e-88	0	2	ENSG00000188738
CDRT15P2	3.82853e-92	1.28738	0.658	0.214	8.65861e-88	0	17	ENSG00000227255
GLT8D2	4.18648e-92	1.10958	0.647	0.205	9.46815e-88	0	12	ENSG00000120820
PRELID2	4.29697e-92	1.23634	0.673	0.235	9.71804e-88	0	5	ENSG00000186314
PLEKHA6	4.35288e-92	1.34865	0.641	0.201	9.84448e-88	0	1	ENSG00000143850
OR4N4	5.03933e-92	0.923723	0.739	0.256	1.13969e-87	0	15	ENSG00000183706
LOC401357	5.93125e-92	1.07674	0.858	0.423	1.34141e-87	0	NA	NA
LOC100505658	7.23889e-92	1.34119	0.634	0.202	1.63715e-87	0	NA	NA
INPP4B	7.71036e-92	0.932025	0.83	0.339	1.74378e-87	0	4	ENSG00000109452
FRMD3	1.06033e-91	0.950572	0.843	0.359	2.39804e-87	0	9	ENSG00000172159
HMGN3	1.21549e-91	0.801192	0.967	0.647	2.74896e-87	0	6	ENSG00000118418
LOC730183	1.28514e-91	0.796399	0.998	0.794	2.90647e-87	0	NA	NA
FUZ	1.4978e-91	0.714359	0.865	0.363	3.38742e-87	0	19	ENSG00000010361
TWF1	2.94999e-91	0.911237	0.913	0.591	6.6717e-87	0	12	ENSG00000151239
ACR	3.87558e-91	1.01887	0.95	0.545	8.765e-87	0	22	ENSG00000100312
BRAP	7.58968e-91	0.641775	1	0.904	1.71648e-86	0	12	ENSG00000089234
GOSR1	8.31624e-91	0.748258	0.989	0.871	1.8808e-86	0	17	ENSG00000108587
CPS1	9.42946e-91	1.18061	0.752	0.298	2.13257e-86	0	2	ENSG00000021826
LINC00467	1.22598e-90	0.598066	1	0.984	2.77268e-86	0	1	ENSG00000153363
RPAP2	1.33559e-90	1.04484	0.908	0.553	3.02057e-86	0	1	ENSG00000122484
AGBL2	1.56922e-90	1.06751	0.919	0.523	3.54895e-86	0	11	ENSG00000165923
SMIM9	2.23673e-90	1.56993	0.625	0.206	5.05859e-86	0	X	ENSG00000203870
LMNB1	2.52283e-90	0.978045	0.828	0.346	5.70563e-86	0	5	ENSG00000113368
KIAA1257	2.94971e-90	0.830026	0.993	0.739	6.67107e-86	0	3	ENSG00000114656
TMEM260	3.02743e-90	1.28503	0.858	0.459	6.84683e-86	0	14	ENSG00000070269
PWRN1	3.11074e-90	0.735085	0.911	0.452	7.03526e-86	0	15	ENSG00000259905
SH3GL3	3.12607e-90	0.589985	0.991	0.66	7.06992e-86	0	15	ENSG00000140600
UBR7	3.30311e-90	0.817878	0.993	0.802	7.4703e-86	0	14	ENSG00000012963
MAOA	3.33864e-90	1.1012	0.697	0.244	7.55068e-86	0	X	ENSG00000189221
TIGD7	3.39083e-90	1.09075	0.924	0.589	7.6687e-86	0	16	ENSG00000140993
XYLT2	3.51587e-90	0.718718	0.946	0.538	7.95149e-86	0	17	ENSG00000015532
EXTL2	3.57676e-90	1.05657	0.882	0.452	8.08921e-86	0	1	ENSG00000162694
MAEL	3.9991e-90	0.576526	1	0.965	9.04437e-86	0	1	ENSG00000143194
HK1	4.2077e-90	0.719342	0.972	0.596	9.51614e-86	0	10	ENSG00000156515
CREB3L2	7.21181e-90	0.833482	0.815	0.362	1.63102e-85	0	7	ENSG00000182158
DDHD1	7.65406e-90	0.847631	0.983	0.683	1.73104e-85	0	14	ENSG00000100523
LOC100507250	7.7499e-90	0.925722	0.956	0.603	1.75272e-85	0	NA	NA
CATSPERB	8.13787e-90	1.21698	0.778	0.325	1.84046e-85	0	14	ENSG00000133962
C5orf52	1.20222e-89	0.441392	0.983	0.684	2.71894e-85	0	5	ENSG00000187658
MRPS21	1.30081e-89	0.549317	1	0.965	2.94191e-85	0	1	ENSG00000266472
LOC105747689	1.58243e-89	1.34132	0.675	0.229	3.57883e-85	0	NA	NA
RGPD3	1.78649e-89	1.09676	0.752	0.291	4.04033e-85	0	2	ENSG00000153165
WDR7	2.27487e-89	1.41465	0.664	0.238	5.14484e-85	0	18	ENSG00000091157
RIOK3	2.30288e-89	0.85575	0.98	0.759	5.20818e-85	0	18	ENSG00000101782
C17orf80	2.34192e-89	0.812638	0.989	0.754	5.2965e-85	0	17	ENSG00000141219
IPO5P1	2.35465e-89	1.29161	0.802	0.39	5.32528e-85	0	19	ENSG00000269837
UTRN	3.14364e-89	0.841309	0.972	0.631	7.10966e-85	0	6	ENSG00000152818
ARID5B	3.86152e-89	0.623367	0.699	0.236	8.73322e-85	0	10	ENSG00000150347
SPATA4	3.9961e-89	0.689993	1	0.944	9.03758e-85	0	4	ENSG00000150628
TMEM191C	4.3296e-89	0.524978	0.939	0.444	9.79182e-85	0	22	ENSG00000206140
LRRC27	4.47286e-89	0.700653	0.996	0.869	1.01158e-84	0	10	ENSG00000148814
CELF6	4.68177e-89	1.32845	0.682	0.241	1.05883e-84	0	15	ENSG00000140488
MYO3A	5.34406e-89	0.975257	0.911	0.532	1.20861e-84	0	10	ENSG00000095777
FRK	6.75561e-89	1.35764	0.802	0.378	1.52785e-84	0	6	ENSG00000111816
TRAF5	7.38872e-89	1.1758	0.684	0.241	1.67103e-84	0	1	ENSG00000082512
TDP1	1.15224e-88	0.847385	0.961	0.711	2.60592e-84	0	14	ENSG00000042088
PCYT1B	1.21176e-88	1.43965	0.684	0.254	2.74052e-84	0	X	ENSG00000102230
CSMD1	2.18785e-88	1.10029	0.856	0.442	4.94805e-84	0	8	ENSG00000183117
SPATA20	2.32577e-88	0.56515	0.993	0.702	5.25996e-84	0	17	ENSG00000006282
STPG1	2.8514e-88	0.751882	0.978	0.667	6.44873e-84	0	1	ENSG00000001460
LINC00264	3.43304e-88	1.12009	0.826	0.386	7.76417e-84	0	10	ENSG00000233261
C21orf62-AS1	3.77637e-88	1.29533	0.662	0.228	8.54063e-84	0	21	ENSG00000205930
ARHGEF2	4.15625e-88	1.06934	0.808	0.356	9.39978e-84	0	1	ENSG00000116584
TEX22	4.76883e-88	1.02882	0.926	0.537	1.07852e-83	0	14	ENSG00000226174
DNAH7	5.08783e-88	0.929538	0.965	0.624	1.15066e-83	0	2	ENSG00000118997
CCDC68	5.15688e-88	1.39733	0.66	0.231	1.16628e-83	0	18	ENSG00000166510
TCEANC2	5.34809e-88	0.814315	0.871	0.437	1.20952e-83	0	1	ENSG00000116205
ADGRL3	6.11245e-88	1.00832	0.815	0.36	1.38239e-83	0	4	ENSG00000150471
FHAD1	6.60221e-88	0.909904	0.917	0.466	1.49316e-83	0	1	ENSG00000142621
THBS3	7.3801e-88	0.691322	0.974	0.708	1.66908e-83	0	1	ENSG00000169231
CUL2	7.55669e-88	0.792085	0.985	0.8	1.70902e-83	0	10	ENSG00000108094
AK1	7.74813e-88	0.739857	0.98	0.679	1.75232e-83	0	9	ENSG00000106992
ZP1	7.9166e-88	1.23665	0.712	0.277	1.79042e-83	0	11	ENSG00000149506
AKAP6	9.14426e-88	1.10968	0.88	0.464	2.06807e-83	0	14	ENSG00000151320
DCP1B	1.04545e-87	0.918419	0.952	0.588	2.3644e-83	0	12	ENSG00000151065
ZDHHC19	1.05237e-87	0.60904	0.98	0.588	2.38003e-83	0	3	ENSG00000163958
TEX26	1.16757e-87	0.415263	0.991	0.618	2.64057e-83	0	13	ENSG00000175664
C10orf107	1.17325e-87	0.8765	0.948	0.575	2.65342e-83	0	10	ENSG00000183346
SCCPDH	1.32213e-87	0.653578	1	0.971	2.99013e-83	0	1	ENSG00000143653
LINC00202-2	1.57354e-87	1.2091	0.834	0.406	3.55872e-83	0	10	ENSG00000231976
NR3C2	1.71189e-87	0.940352	0.819	0.353	3.87161e-83	0	4	ENSG00000151623
ZNF569	1.75977e-87	0.89595	0.959	0.66	3.97989e-83	0	19	ENSG00000196437
C3orf20	1.97238e-87	1.27618	0.647	0.216	4.46075e-83	0	3	ENSG00000131379
PPP1R13B	2.39093e-87	1.09814	0.891	0.554	5.40733e-83	0	14	ENSG00000088808
CDC42BPA	2.81047e-87	0.744587	0.993	0.805	6.35615e-83	0	1	ENSG00000143776
OLA1	2.98071e-87	0.723722	1	0.836	6.74118e-83	0	2	ENSG00000138430
LOC100131257	2.99961e-87	1.42648	0.841	0.49	6.78392e-83	0	NA	NA
SEPT4	3.37993e-87	1.01334	0.863	0.415	7.64404e-83	0	17	ENSG00000108387
LRRC8C	3.90365e-87	0.991729	0.736	0.29	8.8285e-83	0	1	ENSG00000171488
SPTY2D1-AS1	4.938e-87	0.259408	1	0.876	1.11678e-82	0	11	ENSG00000247595
ZMYND12	5.69039e-87	0.744245	0.993	0.758	1.28694e-82	0	1	ENSG00000066185
LINC00929	6.67643e-87	0.86138	0.813	0.329	1.50994e-82	0	15	ENSG00000259150
ETV6	6.90742e-87	0.597559	0.645	0.199	1.56218e-82	0	12	ENSG00000139083
WWTR1	6.93731e-87	0.846869	0.606	0.187	1.56894e-82	0	3	ENSG00000018408
UBE2U	8.40762e-87	0.825887	0.959	0.562	1.90147e-82	0	1	ENSG00000177414
TRAPPC11	1.21097e-86	1.13051	0.797	0.366	2.73872e-82	0	4	ENSG00000168538
REEP3	1.25818e-86	0.751052	0.998	0.817	2.84549e-82	0	10	ENSG00000165476
DST	1.25947e-86	0.941157	0.972	0.661	2.84841e-82	0	6	ENSG00000151914
TMEM210	1.28626e-86	0.478633	0.991	0.691	2.90901e-82	0	9	ENSG00000185863
UFSP2	1.42209e-86	0.711467	0.996	0.798	3.2162e-82	0	4	ENSG00000109775
CEP295NL	1.56647e-86	0.62429	0.878	0.408	3.54272e-82	0	17	ENSG00000178404
AKAP13	1.77018e-86	0.729759	0.972	0.658	4.00344e-82	0	15	ENSG00000170776
CCNH	1.98671e-86	0.644601	0.998	0.919	4.49314e-82	0	5	ENSG00000134480
TBC1D3B	2.0331e-86	0.636412	0.85	0.349	4.59805e-82	0	17	ENSG00000274808
NOTCH4	2.2118e-86	1.17598	0.675	0.238	5.00221e-82	0	6	ENSG00000204301
ARL4A	2.54341e-86	0.596351	1	0.951	5.75218e-82	0	7	ENSG00000122644
CNOT8	2.6738e-86	0.802587	0.972	0.702	6.04706e-82	0	5	ENSG00000155508
RNASE11	3.67338e-86	0.613014	0.987	0.659	8.30772e-82	0	14	ENSG00000173464
VWA8	3.83427e-86	1.14704	0.78	0.359	8.67159e-82	0	13	ENSG00000102763
ZDHHC11	5.05612e-86	1.02158	0.778	0.329	1.14349e-81	0	5	ENSG00000188818
C2orf61	5.06609e-86	0.931743	0.948	0.593	1.14575e-81	0	2	ENSG00000239605
LHX2	6.53302e-86	1.19359	0.649	0.214	1.47751e-81	0	9	ENSG00000106689
GSTK1	6.57241e-86	0.687057	0.991	0.711	1.48642e-81	0	7	ENSG00000197448
PPP3R1	9.10327e-86	1.32626	0.601	0.188	2.05879e-81	0	2	ENSG00000221823
TMEM191A	1.27683e-85	0.709248	0.989	0.621	2.88768e-81	0	22	ENSG00000226287
PLCE1-AS2	1.32818e-85	0.795267	0.817	0.34	3.0038e-81	0	10	ENSG00000232913
LRRC1	1.46738e-85	0.956693	0.906	0.519	3.31864e-81	0	6	ENSG00000137269
CCDC170	1.55193e-85	0.966372	0.924	0.525	3.50984e-81	0	6	ENSG00000120262
FAM149A	1.85755e-85	1.08062	0.625	0.206	4.20102e-81	0	4	ENSG00000109794
HRASLS	1.96985e-85	0.67944	1	0.853	4.455e-81	0	3	ENSG00000127252
TXNL4A	2.0007e-85	0.696292	0.993	0.867	4.52479e-81	0	18	ENSG00000141759
C11orf63	2.08518e-85	0.863735	0.976	0.657	4.71583e-81	0	11	ENSG00000109944
CCDC91	3.42556e-85	0.512833	1	0.824	7.74725e-81	0	12	ENSG00000123106
TMEM86A	4.01617e-85	1.07769	0.649	0.217	9.08297e-81	0	11	ENSG00000151117
MRPL36	5.80121e-85	0.631253	1	0.919	1.312e-80	0	5	ENSG00000171421
MLF1	5.9288e-85	0.434411	1	0.982	1.34086e-80	0	3	ENSG00000178053
VWA3A	6.05997e-85	1.17602	0.699	0.259	1.37052e-80	0	16	ENSG00000175267
PAPOLB	6.15835e-85	0.87086	0.978	0.702	1.39277e-80	0	7	ENSG00000218823
UNC79	6.2388e-85	1.12436	0.819	0.411	1.41097e-80	0	14	ENSG00000133958
FAM186B	6.27257e-85	0.796757	0.996	0.698	1.4186e-80	0	12	ENSG00000135436
DKKL1	6.28091e-85	0.730695	1	0.915	1.42049e-80	0	19	ENSG00000104901
CCDC96	7.82286e-85	0.966237	0.956	0.635	1.76922e-80	0	4	ENSG00000173013
ING1	9.20581e-85	0.807339	0.961	0.622	2.08199e-80	0	13	ENSG00000153487
BEND7	1.11251e-84	0.878967	0.959	0.656	2.51605e-80	0	10	ENSG00000165626
CDC40	1.17413e-84	0.77732	0.95	0.548	2.65542e-80	0	6	ENSG00000168438
C1orf189	1.40426e-84	1.27155	0.678	0.243	3.17587e-80	0	1	ENSG00000163263
MTMR7	1.44163e-84	1.41508	0.627	0.215	3.2604e-80	0	8	ENSG00000003987
AGPS	1.57719e-84	0.978361	0.95	0.698	3.56697e-80	0	2	ENSG00000018510
FAM92A1	2.06814e-84	0.645403	1	0.914	4.6773e-80	0	8	ENSG00000188343
TTC25	2.29237e-84	0.807639	0.987	0.693	5.18441e-80	0	17	ENSG00000204815
RALGAPA2	3.46744e-84	1.03883	0.819	0.389	7.84197e-80	0	20	ENSG00000188559
SIRPD	3.56758e-84	0.537562	0.985	0.689	8.06845e-80	0	20	ENSG00000125900
LRAT	3.83e-84	1.33693	0.723	0.313	8.66193e-80	0	4	ENSG00000121207
PAIP2B	4.26973e-84	1.35509	0.669	0.253	9.65641e-80	0	2	ENSG00000124374
BRDT	4.63615e-84	0.698436	1	0.886	1.04851e-79	0	1	ENSG00000137948
ERICH6	6.07075e-84	0.973861	0.939	0.584	1.37296e-79	0	3	ENSG00000163645
LIN28A	1.14079e-83	1.30806	0.647	0.225	2.58001e-79	0	1	ENSG00000131914
CAPS2	1.16043e-83	1.10422	0.804	0.388	2.62442e-79	0	12	ENSG00000180881
TP53RK	1.28088e-83	0.730877	0.991	0.783	2.89683e-79	0	20	ENSG00000172315
ENOX1	1.79137e-83	0.588538	0.917	0.436	4.05136e-79	0	13	ENSG00000120658
TEX40	2.2165e-83	0.69576	1	0.965	5.01283e-79	0	11	ENSG00000219435
PDE1C	2.39803e-83	1.31089	0.632	0.216	5.42338e-79	0	7	ENSG00000154678
ZNF391	2.84606e-83	1.13702	0.743	0.315	6.43665e-79	0	6	ENSG00000124613
TOMM20	3.01261e-83	0.616311	1	0.915	6.81332e-79	0	1	ENSG00000173726
LOC285819	3.09632e-83	0.732853	0.913	0.502	7.00265e-79	0	NA	NA
GAREM	3.66438e-83	0.934726	0.728	0.287	8.28737e-79	0	18	ENSG00000141441
CCDC60	4.02538e-83	0.794761	0.941	0.543	9.10381e-79	0	12	ENSG00000183273
POMP	4.24278e-83	0.45016	1	0.991	9.59546e-79	0	13	ENSG00000132963
ADAT1	4.3668e-83	0.977584	0.874	0.459	9.87595e-79	0	16	ENSG00000065457
RANBP17	4.85071e-83	0.914456	0.915	0.555	1.09704e-78	0	5	ENSG00000204764
TPD52L3	4.8906e-83	0.655587	1	0.874	1.10606e-78	0	9	ENSG00000170777
ABHD16B	5.36871e-83	0.576755	0.858	0.374	1.21419e-78	0	20	ENSG00000183260
UBXN11	5.38371e-83	0.838001	0.965	0.629	1.21758e-78	0	1	ENSG00000158062
CCDC62	6.4148e-83	0.755996	0.998	0.822	1.45077e-78	0	12	ENSG00000130783
TLE4	1.0341e-82	0.657004	0.998	0.823	2.33871e-78	0	9	ENSG00000106829
TBC1D15	1.3647e-82	0.714705	0.991	0.852	3.0864e-78	0	12	ENSG00000121749
CCDC83	1.38468e-82	0.730037	0.993	0.731	3.1316e-78	0	11	ENSG00000150676
CEP152	1.65275e-82	0.861711	0.948	0.562	3.73786e-78	0	15	ENSG00000103995
CSE1L-AS1	1.93644e-82	0.749513	0.917	0.492	4.37946e-78	0	20	ENSG00000227431
ZNF506	2.0752e-82	0.80493	0.847	0.388	4.69328e-78	0	19	ENSG00000081665
RARRES1	2.1652e-82	1.61203	0.625	0.228	4.89681e-78	0	3	ENSG00000118849
EFCAB6	2.22108e-82	0.746261	0.983	0.715	5.0232e-78	0	22	ENSG00000186976
PLK1	2.31814e-82	0.723455	0.943	0.482	5.2427e-78	0	16	ENSG00000166851
RIBC2	2.60684e-82	0.789065	0.996	0.791	5.89563e-78	0	22	ENSG00000128408
AP2M1	4.06446e-82	0.677076	0.998	0.904	9.19219e-78	0	3	ENSG00000161203
HOXD8	4.14698e-82	0.868342	0.961	0.679	9.37881e-78	0	2	ENSG00000175879
LRCH4	4.56873e-82	0.971989	0.893	0.488	1.03326e-77	0	7	ENSG00000077454
UXS1	4.80774e-82	0.80842	0.898	0.51	1.08732e-77	0	2	ENSG00000115652
RNF133	5.94566e-82	0.57047	0.961	0.566	1.34467e-77	0	7	ENSG00000188050
AMOTL1	7.50751e-82	0.886337	0.939	0.594	1.6979e-77	0	11	ENSG00000166025
ZNF415	8.90774e-82	0.930468	0.924	0.56	2.01457e-77	0	19	ENSG00000170954
C1orf56	1.26204e-81	0.689176	1	0.876	2.85423e-77	0	1	ENSG00000143443
ANK2	1.29168e-81	1.01945	0.802	0.366	2.92126e-77	0	4	ENSG00000145362
CAMLG	1.33183e-81	0.610122	1	0.927	3.01206e-77	0	5	ENSG00000164615
LNX1	2.42976e-81	1.09156	0.824	0.415	5.49513e-77	0	4	ENSG00000072201
NPRL2	3.37146e-81	1.0013	0.876	0.521	7.62489e-77	0	3	ENSG00000114388
PCDHB3	3.48725e-81	0.703127	1	0.826	7.88677e-77	0	5	ENSG00000113205
ADAM32	3.68385e-81	0.733899	0.991	0.742	8.33139e-77	0	8	ENSG00000197140
DIS3	3.98561e-81	0.793446	0.972	0.721	9.01385e-77	0	13	ENSG00000083520
PAQR9	4.95345e-81	1.08153	0.708	0.267	1.12027e-76	0	3	ENSG00000188582
AMZ2P1	5.69335e-81	0.638448	0.998	0.853	1.28761e-76	0	17	ENSG00000214174
LINC00113	6.05e-81	0.79841	0.878	0.439	1.36827e-76	0	21	ENSG00000225298
BMPR1B-AS1	8.79285e-81	0.888472	0.939	0.551	1.98859e-76	0	4	ENSG00000249599
SYAP1	1.04665e-80	0.601691	0.989	0.657	2.3671e-76	0	X	ENSG00000169895
NAA20	1.15591e-80	0.639761	1	0.925	2.6142e-76	0	20	ENSG00000173418
TEX35	1.26741e-80	0.380912	0.993	0.725	2.86637e-76	0	1	ENSG00000240021
CCDC113	1.63259e-80	0.788493	0.974	0.684	3.69226e-76	0	16	ENSG00000103021
CAPZB	1.66739e-80	0.483281	0.998	0.9	3.77097e-76	0	1	ENSG00000077549
UPF3B	2.00093e-80	0.886187	0.946	0.581	4.5253e-76	0	X	ENSG00000125351
LRRC8B	2.05944e-80	0.992751	0.863	0.466	4.65762e-76	0	1	ENSG00000197147
CCDC148	2.06355e-80	1.15321	0.773	0.367	4.66693e-76	0	2	ENSG00000153237
CAND2	2.43345e-80	1.09688	0.695	0.263	5.50348e-76	0	3	ENSG00000144712
ARHGAP26	3.92021e-80	0.851394	0.83	0.402	8.86594e-76	0	5	ENSG00000145819
SKAP2	4.04042e-80	0.658804	0.989	0.716	9.1378e-76	0	7	ENSG00000005020
WDR60	6.02032e-80	0.680311	0.998	0.871	1.36156e-75	0	7	ENSG00000126870
PLEKHB1	6.09468e-80	1.03589	0.837	0.416	1.37837e-75	0	11	ENSG00000021300
USP16	7.73576e-80	0.700906	0.996	0.85	1.74952e-75	0	21	ENSG00000156256
FAM227A	7.85624e-80	0.86613	0.891	0.459	1.77677e-75	0	22	ENSG00000184949
TPT1-AS1	8.61468e-80	0.792798	0.978	0.678	1.9483e-75	0	13	ENSG00000170919
LOC101928093	9.66811e-80	0.768549	0.758	0.308	2.18654e-75	0	NA	NA
SEL1L3	9.94889e-80	1.0568	0.693	0.266	2.25004e-75	0	4	ENSG00000091490
ERICH3	1.04864e-79	0.812893	0.972	0.662	2.37161e-75	0	1	ENSG00000178965
RNU6-2	1.26503e-79	0.364881	0.98	0.801	2.86099e-75	0	19	ENSG00000207357
SUMO1P1	1.43076e-79	1.02764	0.834	0.44	3.23582e-75	0	20	ENSG00000241721
MRVI1	1.71846e-79	0.918569	0.699	0.281	3.88646e-75	0	11	ENSG00000072952
ZFYVE1	1.73315e-79	0.862487	0.841	0.395	3.9197e-75	0	14	ENSG00000165861
LINC01214	1.85616e-79	0.98081	0.817	0.373	4.19788e-75	0	3	ENSG00000243550
SMKR1	2.04403e-79	0.467552	0.987	0.671	4.62277e-75	0	7	ENSG00000240204
SERP1	2.95004e-79	0.566051	1	0.959	6.6718e-75	0	3	ENSG00000120742
DRC7	3.07051e-79	0.788423	0.983	0.662	6.94427e-75	0	16	ENSG00000159625
PPCS	3.16102e-79	0.79529	0.961	0.693	7.14895e-75	0	1	ENSG00000127125
LOC102723617	3.18296e-79	0.746972	0.972	0.634	7.19858e-75	0	NA	NA
TCP11	3.26595e-79	0.491042	1	0.952	7.38628e-75	0	6	ENSG00000124678
SPERT	4.83941e-79	0.287417	0.974	0.651	1.09448e-74	0	13	ENSG00000174015
LINC01096	4.96013e-79	0.790932	0.965	0.614	1.12178e-74	0	4	ENSG00000246095
LOC101927683	6.15151e-79	1.41343	0.606	0.21	1.39123e-74	0	NA	NA
TMEM176B	8.96503e-79	0.754405	0.697	0.282	2.02753e-74	0	7	ENSG00000106565
LOC414300	1.14425e-78	1.26633	0.704	0.287	2.58783e-74	0	NA	NA
EFHD2	1.2423e-78	0.771822	0.919	0.533	2.80959e-74	0	1	ENSG00000142634
PTOV1	1.39141e-78	0.679686	0.993	0.764	3.14682e-74	0	19	ENSG00000104960
TMEM191B	1.6577e-78	0.736599	0.752	0.269	3.74905e-74	0	22	ENSG00000278558
LINC01533	1.83119e-78	1.03875	0.728	0.291	4.14143e-74	0	19	ENSG00000267779
PURG	2.14395e-78	1.18403	0.63	0.222	4.84877e-74	0	8	ENSG00000172733
DOCK1	2.30338e-78	0.729067	0.704	0.259	5.20932e-74	0	10	ENSG00000150760
PRTG	2.64642e-78	0.9411	0.815	0.394	5.98515e-74	0	15	ENSG00000166450
ZNF766	4.34821e-78	0.781858	0.932	0.574	9.8339e-74	0	19	ENSG00000196214
CCDC178	5.18697e-78	0.846575	0.961	0.656	1.17309e-73	0	18	ENSG00000166960
FBXO3-AS1	5.30368e-78	0.942719	0.911	0.537	1.19948e-73	0	11	ENSG00000254508
REG4	1.07305e-77	1.29561	0.632	0.231	2.42681e-73	0	1	ENSG00000134193
LOC388942	1.16223e-77	1.09533	0.664	0.233	2.62851e-73	0	NA	NA
ACRBP	1.26344e-77	0.678792	0.998	0.918	2.8574e-73	0	12	ENSG00000111644
RAB2A	1.40957e-77	0.708832	0.991	0.89	3.18789e-73	0	8	ENSG00000104388
POLI	1.49564e-77	0.753317	0.976	0.751	3.38255e-73	0	18	ENSG00000101751
PAXBP1-AS1	1.84536e-77	1.03381	0.776	0.368	4.17346e-73	0	21	ENSG00000238197
CUL1	1.98437e-77	0.608789	0.996	0.877	4.48784e-73	0	7	ENSG00000055130
KLF5	2.44636e-77	0.954304	0.906	0.551	5.5327e-73	0	13	ENSG00000102554
LRRIQ3	2.97457e-77	0.70734	0.991	0.8	6.72729e-73	0	1	ENSG00000162620
ATP5L	3.03317e-77	0.444657	1	0.991	6.85982e-73	0	11	ENSG00000167283
GSK3B	3.32097e-77	0.857468	0.939	0.604	7.5107e-73	0	3	ENSG00000082701
ZNF583	3.46845e-77	0.909701	0.891	0.503	7.84426e-73	0	19	ENSG00000198440
ASXL1	4.17744e-77	0.729175	0.989	0.758	9.4477e-73	0	20	ENSG00000171456
FLT1	4.68168e-77	0.907197	0.959	0.636	1.05881e-72	0	13	ENSG00000102755
MEG3	4.9599e-77	0.776439	0.913	0.568	1.12173e-72	0	14	ENSG00000214548
PXDNL	5.23623e-77	0.799686	0.902	0.479	1.18423e-72	0	8	ENSG00000147485
C14orf1	5.31761e-77	0.598433	1	0.842	1.20263e-72	0	14	ENSG00000133935
LOC100507334	5.49095e-77	0.713666	0.998	0.797	1.24183e-72	0	NA	NA
C12orf56	5.60152e-77	0.883128	0.885	0.458	1.26684e-72	0	12	ENSG00000185306
BNIP3	7.38304e-77	0.681309	0.976	0.805	1.66975e-72	0	10	ENSG00000176171
MRPL47	1.12988e-76	0.606531	0.998	0.905	2.55534e-72	0	3	ENSG00000136522
DUSP3	1.19935e-76	0.557213	0.911	0.438	2.71246e-72	0	17	ENSG00000108861
NBPF10	1.20674e-76	0.975841	0.821	0.404	2.72917e-72	0	1	ENSG00000271425
TRAPPC3	1.76904e-76	0.62375	0.996	0.865	4.00086e-72	0	1	ENSG00000054116
KIAA1324	1.86827e-76	0.739758	0.978	0.657	4.22527e-72	0	1	ENSG00000116299
CWC15	2.05834e-76	0.53152	1	0.965	4.65513e-72	0	11	ENSG00000150316
ATF5	2.0953e-76	0.984363	0.769	0.344	4.73872e-72	0	19	ENSG00000169136
PTN	2.30378e-76	0.535947	0.673	0.273	5.21022e-72	0	7	ENSG00000105894
HRASLS5	2.69614e-76	0.700917	1	0.757	6.09758e-72	0	11	ENSG00000168004
IQCH	2.87613e-76	0.753013	0.978	0.712	6.50466e-72	0	15	ENSG00000103599
ADAM30	3.11742e-76	0.671635	0.983	0.635	7.05037e-72	0	1	ENSG00000134249
FAM8A1	3.88881e-76	0.689564	0.972	0.679	8.79494e-72	0	6	ENSG00000137414
CLUAP1	4.16118e-76	0.640572	0.996	0.858	9.41093e-72	0	16	ENSG00000103351
SERP2	4.54058e-76	0.658726	0.924	0.537	1.0269e-71	0	13	ENSG00000151778
SYCP2L	4.59547e-76	1.13048	0.61	0.207	1.03931e-71	0	6	ENSG00000153157
HDAC11	4.74329e-76	0.561214	0.954	0.562	1.07274e-71	0	3	ENSG00000163517
STARD9	5.98514e-76	0.824008	0.843	0.391	1.3536e-71	0	15	ENSG00000159433
LINC01016	6.01235e-76	0.602323	1	0.871	1.35975e-71	0	6	ENSG00000249346
DEFB121	7.09555e-76	0.898554	0.889	0.478	1.60473e-71	0	20	ENSG00000204548
MECOM	7.49259e-76	1.12494	0.793	0.381	1.69453e-71	0	3	ENSG00000085276
LUZP1	8.98868e-76	0.613366	0.972	0.65	2.03288e-71	0	1	ENSG00000169641
PCDHB19P	9.21175e-76	0.679322	1	0.859	2.08333e-71	0	5	ENSG00000262096
PRKAA1	9.77658e-76	0.756373	0.967	0.754	2.21107e-71	0	5	ENSG00000132356
CMTM2	1.00836e-75	0.671368	1	0.963	2.2805e-71	0	16	ENSG00000140932
SCRN1	1.11051e-75	0.725829	0.826	0.395	2.51154e-71	0	7	ENSG00000136193
LOXHD1	1.18205e-75	0.792222	0.845	0.405	2.67332e-71	0	18	ENSG00000167210
SMIM21	1.33468e-75	1.18242	0.773	0.372	3.01851e-71	0	18	ENSG00000206026
HIAT1	1.36617e-75	0.717475	0.976	0.758	3.08974e-71	0	1	ENSG00000156875
SLC26A2	1.56189e-75	0.991437	0.758	0.355	3.53236e-71	0	5	ENSG00000155850
DRG1	1.77262e-75	0.492791	1	0.962	4.00896e-71	0	22	ENSG00000185721
C19orf45	2.22168e-75	0.520776	0.887	0.412	5.02455e-71	0	19	ENSG00000198723
AVEN	2.22796e-75	1.17597	0.719	0.316	5.03877e-71	0	15	ENSG00000169857
FTCD	2.65548e-75	0.847112	0.969	0.683	6.00564e-71	0	21	ENSG00000160282
ZNF677	2.77969e-75	0.544879	0.987	0.755	6.28654e-71	0	19	ENSG00000197928
LINC00221	3.37686e-75	0.748322	0.976	0.733	7.6371e-71	0	14	ENSG00000270816
ANKRD61	6.23267e-75	1.18848	0.673	0.268	1.40958e-70	0	7	ENSG00000157999
MYO5B	6.73059e-75	0.902311	0.887	0.496	1.52219e-70	0	18	ENSG00000167306
NRIP3	7.44488e-75	0.632152	0.998	0.883	1.68373e-70	0	11	ENSG00000175352
RBBP6	8.25688e-75	0.701788	0.991	0.777	1.86738e-70	0	16	ENSG00000122257
C4orf22	8.51521e-75	0.713847	0.987	0.739	1.9258e-70	0	4	ENSG00000197826
ZNF184	1.08071e-74	0.912184	0.876	0.503	2.44414e-70	0	6	ENSG00000096654
GGTLC2	1.13551e-74	1.13258	0.66	0.258	2.56807e-70	0	22	ENSG00000100121
FAM167A	1.15392e-74	1.24486	0.612	0.222	2.6097e-70	0	8	ENSG00000154319
TRMT12	1.16493e-74	0.953757	0.745	0.335	2.6346e-70	0	8	ENSG00000183665
CLIC5	1.21159e-74	1.06519	0.608	0.208	2.74013e-70	0	6	ENSG00000112782
MYCBPAP	1.23301e-74	0.735755	0.996	0.732	2.78858e-70	0	17	ENSG00000136449
LINC00642	1.27579e-74	1.05381	0.671	0.25	2.88533e-70	0	14	ENSG00000233208
ADAMTS3	1.31088e-74	1.24423	0.662	0.266	2.96468e-70	0	4	ENSG00000156140
LAMP3	1.50377e-74	0.821026	0.93	0.541	3.40093e-70	0	3	ENSG00000078081
CFAP43	1.76278e-74	0.747966	0.989	0.756	3.98671e-70	0	10	ENSG00000197748
TIPARP	1.9243e-74	0.679741	0.987	0.75	4.35199e-70	0	3	ENSG00000163659
LOC100505938	2.05693e-74	1.07634	0.654	0.248	4.65195e-70	0	NA	NA
NECAB3	2.06392e-74	0.750327	0.967	0.707	4.66775e-70	0	20	ENSG00000125967
SLC41A2	2.53702e-74	1.19512	0.627	0.236	5.73772e-70	0	12	ENSG00000136052
FAM27E3	3.76715e-74	0.748601	0.708	0.257	8.51979e-70	0	9	ENSG00000274026
TCTE3	3.77899e-74	0.703112	0.987	0.733	8.54656e-70	0	6	ENSG00000184786
SKIL	3.8007e-74	0.666638	0.976	0.801	8.59567e-70	0	3	ENSG00000136603
RNF212B	4.02349e-74	0.447713	0.876	0.46	9.09952e-70	0	14	ENSG00000215277
LOC101929595	4.22317e-74	1.20791	0.63	0.225	9.55113e-70	0	NA	NA
GPR160	4.26774e-74	1.03447	0.658	0.262	9.65192e-70	0	3	ENSG00000173890
COL12A1	5.45298e-74	1.08152	0.632	0.226	1.23325e-69	0	6	ENSG00000111799
KSR1	6.26833e-74	0.914896	0.752	0.313	1.41764e-69	0	17	ENSG00000141068
NUDCD1	6.94139e-74	0.741989	0.965	0.727	1.56986e-69	0	8	ENSG00000120526
TMED5	8.3305e-74	0.704231	0.974	0.759	1.88403e-69	0	1	ENSG00000117500
PDZD2	8.57094e-74	0.81182	0.965	0.662	1.9384e-69	0	5	ENSG00000133401
HSDL2	1.02741e-73	0.898012	0.908	0.546	2.3236e-69	0	9	ENSG00000119471
HYDIN	1.08895e-73	1.02658	0.928	0.585	2.46277e-69	0	16	ENSG00000157423
GRID2	1.27789e-73	0.519551	0.802	0.313	2.89007e-69	0	4	ENSG00000152208
KIAA1551	1.48482e-73	0.53282	0.832	0.381	3.35808e-69	0	12	ENSG00000174718
WWP1	1.55119e-73	0.695106	0.904	0.522	3.50817e-69	0	8	ENSG00000123124
MCHR2-AS1	2.0196e-73	0.61488	1	0.817	4.56753e-69	0	6	ENSG00000229315
ZNF397	2.05539e-73	0.914931	0.758	0.33	4.64848e-69	0	18	ENSG00000186812
FAM46C	2.15877e-73	0.528872	0.976	0.66	4.88228e-69	0	1	ENSG00000183508
ABAT	2.27361e-73	0.966444	0.78	0.381	5.142e-69	0	16	ENSG00000183044
CCDC30	2.28446e-73	0.948881	0.869	0.456	5.16654e-69	0	1	ENSG00000186409
SDE2	3.66838e-73	0.836045	0.9	0.553	8.29641e-69	0	1	ENSG00000143751
ZBTB20	4.48442e-73	0.661729	0.963	0.64	1.0142e-68	0	3	ENSG00000181722
ETNK2	5.87779e-73	0.448053	0.967	0.59	1.32932e-68	0	1	ENSG00000143845
CCDC7	6.44405e-73	0.587381	1	0.9	1.45739e-68	0	10	ENSG00000216937
RBM26-AS1	7.33816e-73	0.684784	0.948	0.642	1.6596e-68	0	13	ENSG00000227354
IPO5	7.44253e-73	0.502766	1	0.953	1.6832e-68	0	13	ENSG00000065150
GDF9	8.7281e-73	1.0104	0.745	0.346	1.97395e-68	0	5	ENSG00000164404
MTIF3	8.82099e-73	0.617366	0.996	0.847	1.99495e-68	0	13	ENSG00000122033
NRXN3	1.00565e-72	0.872386	0.771	0.334	2.27438e-68	0	14	ENSG00000021645
TSLP	1.15246e-72	0.908317	0.758	0.348	2.6064e-68	0	5	ENSG00000145777
ADCY10	1.1865e-72	0.908417	0.882	0.449	2.68338e-68	0	1	ENSG00000143199
SPATA33	1.22948e-72	0.446382	1	0.948	2.78059e-68	0	16	ENSG00000167523
FAM86DP	1.23647e-72	1.13498	0.636	0.239	2.79639e-68	0	3	ENSG00000244026
LRRC34	1.25971e-72	0.705615	0.98	0.729	2.84896e-68	0	3	ENSG00000171757
TMEM232	1.2902e-72	0.703019	0.985	0.698	2.91792e-68	0	5	ENSG00000186952
CFAP61	1.3001e-72	0.77301	0.943	0.595	2.9403e-68	0	20	ENSG00000089101
USP36	1.47597e-72	0.780639	0.743	0.325	3.33805e-68	0	17	ENSG00000055483
STX8	1.7146e-72	0.600203	0.996	0.837	3.87773e-68	0	17	ENSG00000170310
HYPM	2.06394e-72	0.430486	0.904	0.525	4.66781e-68	0	X	ENSG00000187516
LINC00687	2.09266e-72	1.10746	0.638	0.242	4.73276e-68	0	20	ENSG00000228422
KPNA2	2.11953e-72	0.502471	1	0.957	4.79352e-68	0	17	ENSG00000182481
POLR3F	2.31612e-72	0.897277	0.858	0.478	5.23813e-68	0	20	ENSG00000132664
CHD5	2.41913e-72	0.734223	0.839	0.426	5.47111e-68	0	1	ENSG00000116254
NACA2	2.45055e-72	0.612625	0.998	0.84	5.54217e-68	0	17	ENSG00000253506
SPRR2C	2.56956e-72	0.941724	0.902	0.548	5.81131e-68	0	1	ENSG00000229035
DNAH3	2.93508e-72	0.990698	0.634	0.223	6.63797e-68	0	16	ENSG00000158486
ZBTB20-AS1	3.11732e-72	0.66011	0.932	0.581	7.05013e-68	0	3	ENSG00000241560
LOC100507091	3.17113e-72	0.479462	0.741	0.303	7.17183e-68	0	NA	NA
PRKD1	3.21127e-72	0.833255	0.699	0.277	7.2626e-68	0	14	ENSG00000184304
PEX5	3.54034e-72	0.678188	0.956	0.641	8.00684e-68	0	12	ENSG00000139197
TRIM36	3.84664e-72	0.389158	1	0.912	8.69955e-68	0	5	ENSG00000152503
ZPBP	4.02697e-72	0.583935	1	0.956	9.10739e-68	0	7	ENSG00000042813
APPBP2	4.06062e-72	0.664926	0.985	0.756	9.1835e-68	0	17	ENSG00000062725
C21orf91	4.5565e-72	0.620374	0.987	0.756	1.0305e-67	0	21	ENSG00000154642
ESD	5.24507e-72	0.712985	0.98	0.791	1.18623e-67	0	13	ENSG00000139684
MORN2	5.268e-72	0.462619	1	0.973	1.19141e-67	0	2	ENSG00000188010
MOBP	8.75512e-72	0.738029	0.961	0.66	1.98006e-67	0	3	ENSG00000168314
TPST2	8.90413e-72	0.845696	0.704	0.295	2.01376e-67	0	22	ENSG00000128294
DRC1	9.10528e-72	0.851828	0.961	0.655	2.05925e-67	0	2	ENSG00000157856
MFF	1.28391e-71	0.478248	1	0.969	2.90369e-67	0	2	ENSG00000168958
GSTCD	1.35115e-71	0.815297	0.808	0.389	3.05577e-67	0	4	ENSG00000138780
TTN	1.35725e-71	0.713273	0.954	0.587	3.06956e-67	0	2	ENSG00000155657
HN1	1.82507e-71	0.481359	1	0.982	4.12758e-67	0	17	ENSG00000189159
CADM1	2.12464e-71	0.673829	0.972	0.747	4.80508e-67	0	11	ENSG00000182985
PARP8	2.99155e-71	0.717059	0.937	0.591	6.76569e-67	0	5	ENSG00000151883
RGMB-AS1	3.15223e-71	0.633031	1	0.885	7.12908e-67	0	5	ENSG00000246763
PABPC3	3.80106e-71	0.59939	0.998	0.805	8.59647e-67	0	13	ENSG00000151846
FBXO24	4.0581e-71	0.613603	0.871	0.456	9.17779e-67	0	7	ENSG00000106336
RND2	5.20516e-71	0.780314	0.948	0.623	1.1772e-66	0	17	ENSG00000108830
TRAPPC2	5.85071e-71	1.04309	0.725	0.324	1.3232e-66	0	X	ENSG00000196459
FAT2	6.41696e-71	1.11239	0.651	0.257	1.45126e-66	0	5	ENSG00000086570
ZNF829	6.81638e-71	0.622209	0.956	0.63	1.54159e-66	0	19	ENSG00000185869
FARP1	8.46012e-71	0.801265	0.843	0.438	1.91334e-66	0	13	ENSG00000152767
PGAP2	9.19958e-71	0.658432	0.978	0.661	2.08058e-66	0	11	ENSG00000148985
LOC101927334	9.54331e-71	1.02649	0.813	0.433	2.15831e-66	0	NA	NA
TEX2	1.01332e-70	0.751789	0.98	0.757	2.29172e-66	0	17	ENSG00000136478
MIS12	1.27622e-70	0.800887	0.935	0.6	2.88631e-66	0	17	ENSG00000167842
CTD-2151A2.1	1.31247e-70	1.16221	0.647	0.259	2.96829e-66	0	NA	NA
GNG2	1.52186e-70	0.335834	0.989	0.738	3.44183e-66	0	14	ENSG00000186469
DR1	1.70407e-70	0.590838	0.998	0.894	3.85393e-66	0	1	ENSG00000117505
IGBP1	1.72591e-70	0.73738	0.9	0.501	3.90331e-66	0	X	ENSG00000089289
TSGA10	2.3851e-70	0.613005	1	0.857	5.39414e-66	0	2	ENSG00000135951
FGL1	2.41926e-70	0.827308	0.664	0.253	5.47139e-66	0	8	ENSG00000104760
TEX15	2.42928e-70	0.508251	0.967	0.623	5.49406e-66	0	8	ENSG00000133863
DPP10-AS1	2.46854e-70	0.735832	0.961	0.638	5.58286e-66	0	2	ENSG00000235026
PBXIP1	2.528e-70	0.668501	0.919	0.523	5.71733e-66	0	1	ENSG00000163346
PPP1R36	2.67902e-70	0.626445	1	0.801	6.05888e-66	0	14	ENSG00000165807
MRPS33	3.43884e-70	0.684714	0.989	0.829	7.77728e-66	0	7	ENSG00000090263
CDH23	3.58249e-70	1.14661	0.673	0.28	8.10217e-66	0	10	ENSG00000107736
VRK3	4.70368e-70	0.536483	1	0.897	1.06379e-65	0	19	ENSG00000105053
NPIPB9	5.35005e-70	0.882598	0.863	0.463	1.20997e-65	0	16	ENSG00000196993
EXTL3	6.75673e-70	0.89583	0.78	0.391	1.5281e-65	0	8	ENSG00000012232
STX17	6.8304e-70	0.835521	0.898	0.574	1.54476e-65	0	9	ENSG00000136874
C10orf88	6.87764e-70	0.828547	0.959	0.73	1.55545e-65	0	10	ENSG00000119965
REEP5	6.94982e-70	0.595065	0.998	0.928	1.57177e-65	0	5	ENSG00000129625
LOC392452	6.95072e-70	0.959362	0.695	0.295	1.57197e-65	0	NA	NA
SPESP1	7.49184e-70	0.576606	1	0.939	1.69435e-65	0	15	ENSG00000258484
LOC400794	7.58372e-70	0.952682	0.845	0.473	1.71513e-65	0	NA	NA
PSMG2	8.06167e-70	0.535139	1	0.948	1.82323e-65	0	18	ENSG00000128789
DNAH14	9.70882e-70	0.765823	0.983	0.731	2.19575e-65	0	1	ENSG00000185842
IQUB	1.04496e-69	0.686364	0.993	0.766	2.36329e-65	0	7	ENSG00000164675
ZSCAN5A	1.2822e-69	0.8284	0.904	0.541	2.89983e-65	0	19	ENSG00000131848
NNT	1.32743e-69	1.0495	0.728	0.345	3.00211e-65	0	5	ENSG00000112992
KIAA1143	1.35636e-69	0.665838	0.991	0.815	3.06755e-65	0	3	ENSG00000163807
MYCNOS	1.38041e-69	0.870398	0.845	0.45	3.12193e-65	0	2	ENSG00000233718
TCTE1	1.50395e-69	0.647386	0.913	0.541	3.40134e-65	0	6	ENSG00000146221
SFT2D2	1.62291e-69	0.742049	0.95	0.629	3.67037e-65	0	1	ENSG00000213064
CPD	1.69519e-69	0.713488	0.972	0.71	3.83384e-65	0	17	ENSG00000108582
RNFT2	1.74117e-69	0.845487	0.704	0.285	3.93783e-65	0	12	ENSG00000135119
BCL2L11	1.78339e-69	0.758253	0.869	0.479	4.03331e-65	0	2	ENSG00000153094
LOC101929229	1.99201e-69	0.825453	0.841	0.437	4.50512e-65	0	NA	NA
ZNF607	2.54804e-69	0.660549	0.802	0.347	5.76264e-65	0	19	ENSG00000198182
BOD1L2	2.56571e-69	0.626307	1	0.945	5.80261e-65	0	18	ENSG00000228075
IFT43	3.23378e-69	0.635451	0.991	0.868	7.31352e-65	0	14	ENSG00000119650
RPS13	3.32283e-69	0.335523	1	0.996	7.51492e-65	0	11	ENSG00000110700
ZNF57	4.08804e-69	0.79446	0.961	0.692	9.24551e-65	0	19	ENSG00000171970
C11orf74	4.16099e-69	0.606126	0.998	0.882	9.4105e-65	0	11	ENSG00000166352
SOX5	4.24663e-69	0.672532	0.985	0.715	9.60417e-65	0	12	ENSG00000134532
EIF1AX	4.82933e-69	0.618994	0.989	0.827	1.0922e-64	0	X	ENSG00000173674
HSD52	5.14271e-69	0.735391	0.906	0.513	1.16308e-64	0	NA	NA
ZNF260	5.80639e-69	1.01835	0.669	0.282	1.31317e-64	0	19	ENSG00000254004
LINC00293	7.12493e-69	0.611541	0.843	0.416	1.61137e-64	0	8	ENSG00000253314
EFCAB14-AS1	8.13585e-69	0.858509	0.617	0.21	1.84e-64	0	1	ENSG00000228237
B9D1	8.2654e-69	0.585942	1	0.873	1.8693e-64	0	17	ENSG00000108641
PRM3	8.92044e-69	0.348856	0.948	0.582	2.01745e-64	0	16	ENSG00000178257
ETF1	1.41886e-68	0.579697	0.989	0.852	3.20889e-64	0	5	ENSG00000120705
METTL3	1.54047e-68	1.11083	0.697	0.322	3.48392e-64	0	14	ENSG00000165819
ATP6V1F	1.74474e-68	0.483249	1	0.97	3.9459e-64	0	7	ENSG00000128524
FBXW8	2.39598e-68	0.906851	0.786	0.393	5.41874e-64	0	12	ENSG00000174989
POLR1D	2.72774e-68	0.513972	1	0.939	6.16905e-64	0	13	ENSG00000186184
LOC102723362	2.87271e-68	0.951849	0.686	0.287	6.49693e-64	0	NA	NA
POMGNT1	3.52615e-68	0.997684	0.852	0.497	7.97474e-64	0	1	ENSG00000085998
HSPB9	3.55723e-68	0.653629	0.993	0.735	8.04504e-64	0	17	ENSG00000260325
CCDC169	4.32256e-68	0.540046	0.996	0.795	9.77591e-64	0	13	ENSG00000242715
TROAP	4.3369e-68	0.796319	0.932	0.575	9.80832e-64	0	12	ENSG00000135451
PRKAR2A-AS1	5.07426e-68	0.921509	0.732	0.323	1.14759e-63	0	3	ENSG00000224424
TRIM69	5.20296e-68	0.664935	0.98	0.707	1.1767e-63	0	15	ENSG00000185880
SLC25A37	5.50894e-68	0.284885	0.959	0.556	1.2459e-63	0	8	ENSG00000147454
CYB5R4	5.86379e-68	0.645141	0.939	0.624	1.32616e-63	0	6	ENSG00000065615
MAN1A1	7.57493e-68	0.470258	0.856	0.449	1.71315e-63	0	6	ENSG00000111885
ZBTB38	7.77941e-68	0.634898	0.932	0.562	1.75939e-63	0	3	ENSG00000177311
LOC100507468	8.67075e-68	0.558396	1	0.827	1.96098e-63	0	NA	NA
TTC7B	8.98151e-68	0.852715	0.745	0.328	2.03126e-63	0	14	ENSG00000165914
QRICH2	9.19593e-68	0.9859	0.817	0.429	2.07975e-63	0	17	ENSG00000129646
SORBS3	9.86979e-68	0.599008	0.902	0.495	2.23215e-63	0	8	ENSG00000120896
LOC101929584	1.38515e-67	0.805318	0.808	0.402	3.13266e-63	0	NA	NA
SLC39A13	1.49143e-67	0.450015	0.959	0.628	3.37302e-63	0	11	ENSG00000165915
ARHGEF3	1.51776e-67	0.859028	0.704	0.291	3.43256e-63	0	3	ENSG00000163947
ANO3	1.60349e-67	1.10012	0.66	0.27	3.62644e-63	0	11	ENSG00000134343
ZBTB48	1.91955e-67	0.764417	0.926	0.625	4.34125e-63	0	1	ENSG00000204859
NABP1	2.3305e-67	0.610382	0.946	0.593	5.27066e-63	0	2	ENSG00000173559
C6orf120	2.35612e-67	0.736815	0.885	0.521	5.32859e-63	0	6	ENSG00000185127
CBY1	3.11485e-67	0.752808	0.895	0.548	7.04454e-63	0	22	ENSG00000100211
ZNF610	3.46545e-67	0.97915	0.763	0.379	7.83747e-63	0	19	ENSG00000167554
SH3BGRL2	3.56576e-67	1.21074	0.606	0.239	8.06431e-63	0	6	ENSG00000198478
TEAD2	3.65754e-67	1.03735	0.612	0.223	8.2719e-63	0	19	ENSG00000074219
PARD6A	3.88703e-67	0.650395	0.85	0.445	8.79091e-63	0	16	ENSG00000102981
RFX1	4.87477e-67	0.893433	0.83	0.45	1.10248e-62	0	19	ENSG00000132005
C9orf84	5.34301e-67	0.791317	0.939	0.656	1.20837e-62	0	9	ENSG00000165181
FER	6.98285e-67	0.746217	0.928	0.599	1.57924e-62	0	5	ENSG00000151422
LINC01251	8.14808e-67	0.897598	0.712	0.306	1.84277e-62	0	9	ENSG00000233776
CPEB2	8.88245e-67	0.814496	0.95	0.682	2.00886e-62	0	4	ENSG00000137449
HCG18	1.37034e-66	0.929008	0.815	0.432	3.09916e-62	0	6	ENSG00000231074
PPM1A	1.4306e-66	0.684124	0.983	0.82	3.23544e-62	0	14	ENSG00000100614
C14orf166	1.5993e-66	0.449309	1	0.974	3.61698e-62	0	14	ENSG00000087302
CEP83	1.76885e-66	0.784788	0.915	0.59	4.00043e-62	0	12	ENSG00000173588
CC2D2B	2.10341e-66	1.20991	0.706	0.325	4.75708e-62	0	10	ENSG00000188649
PVRL3	2.14579e-66	0.683745	0.985	0.792	4.85292e-62	0	3	ENSG00000177707
PATL1	2.35881e-66	0.884986	0.769	0.385	5.33469e-62	0	11	ENSG00000166889
TMEM225	2.47065e-66	0.636878	0.976	0.65	5.58763e-62	0	11	ENSG00000204300
ZBTB26	2.81169e-66	1.06035	0.667	0.275	6.35892e-62	0	9	ENSG00000171448
TPTE2	2.90959e-66	0.879925	0.834	0.441	6.58032e-62	0	13	ENSG00000132958
KPNA3	3.06679e-66	0.563476	0.991	0.821	6.93585e-62	0	13	ENSG00000102753
SLC25A28	3.10923e-66	0.610519	0.985	0.783	7.03184e-62	0	10	ENSG00000155287
ZNF540	3.22893e-66	0.92711	0.712	0.321	7.30256e-62	0	19	ENSG00000171817
RITA1	3.27882e-66	0.963108	0.654	0.267	7.41537e-62	0	12	ENSG00000139405
LINC01509	3.30617e-66	0.969516	0.651	0.26	7.47724e-62	0	9	ENSG00000226825
ACOT13	3.7854e-66	0.518613	0.998	0.892	8.56106e-62	0	6	ENSG00000112304
COX5A	5.22321e-66	0.432528	1	0.985	1.18128e-61	0	15	ENSG00000178741
CACNA2D3	5.40237e-66	0.725807	0.789	0.383	1.2218e-61	0	3	ENSG00000157445
AARS2	8.49451e-66	0.870779	0.673	0.295	1.92112e-61	0	6	ENSG00000124608
CDC14A	9.00088e-66	0.527346	0.871	0.462	2.03564e-61	0	1	ENSG00000079335
SEC14L1	9.54059e-66	0.562583	0.987	0.795	2.1577e-61	0	17	ENSG00000129657
RBP7	1.17803e-65	0.936683	0.837	0.517	2.66424e-61	0	1	ENSG00000162444
ARMC2	1.21157e-65	0.727327	0.965	0.669	2.74008e-61	0	6	ENSG00000118690
LRRC9	2.87112e-65	0.827022	0.852	0.482	6.49332e-61	0	14	ENSG00000131951
RNPC3	3.15366e-65	0.675984	0.878	0.526	7.13232e-61	0	1	ENSG00000185946
C7orf55	3.16473e-65	0.586003	0.998	0.915	7.15736e-61	0	7	ENSG00000164898
ANKRD55	3.236e-65	0.752943	0.935	0.608	7.31853e-61	0	5	ENSG00000164512
NRCAM	4.37369e-65	1.21109	0.71	0.352	9.89153e-61	0	7	ENSG00000091129
DIS3L2	6.59578e-65	0.818869	0.895	0.569	1.4917e-60	0	2	ENSG00000144535
ZNF251	6.85262e-65	0.887942	0.782	0.396	1.54979e-60	0	8	ENSG00000198169
CSNK1A1P1	6.91875e-65	0.796718	0.946	0.624	1.56474e-60	0	15	ENSG00000223518
KCNRG	9.76478e-65	0.89209	0.797	0.405	2.2084e-60	0	13	ENSG00000198553
RGL1	1.05262e-64	0.664709	0.778	0.392	2.3806e-60	0	1	ENSG00000143344
FAM200A	1.12295e-64	0.762425	0.854	0.484	2.53967e-60	0	7	ENSG00000221909
PRPH	1.14148e-64	0.562463	1	0.825	2.58156e-60	0	12	ENSG00000135406
CCDC181	1.39186e-64	0.598437	0.991	0.829	3.14784e-60	0	1	ENSG00000117477
LARGE-AS1	1.66932e-64	0.710606	0.817	0.429	3.77534e-60	0	22	ENSG00000224973
FAM161A	1.92841e-64	0.669805	0.961	0.743	4.3613e-60	0	2	ENSG00000170264
TMEM198B	2.13401e-64	0.716351	0.684	0.265	4.82629e-60	0	12	ENSG00000182796
PRKCB	2.28608e-64	0.74877	0.603	0.227	5.17021e-60	0	16	ENSG00000166501
AFAP1	2.30068e-64	0.677726	0.919	0.557	5.20323e-60	0	4	ENSG00000196526
LOC102577426	2.30572e-64	0.667976	0.946	0.6	5.21461e-60	0	NA	NA
TOMM5	2.50597e-64	0.504812	1	0.939	5.6675e-60	0	9	ENSG00000175768
SLC1A2	2.66566e-64	0.830954	0.706	0.308	6.02865e-60	0	11	ENSG00000110436
TXNDC2	3.11802e-64	0.481386	0.845	0.475	7.05171e-60	0	18	ENSG00000168454
AK8	3.27497e-64	0.742614	0.928	0.618	7.40666e-60	0	9	ENSG00000165695
RDH10	3.31057e-64	0.898572	0.824	0.472	7.48719e-60	0	8	ENSG00000121039
SAG	4.06564e-64	0.903313	0.662	0.275	9.19485e-60	0	2	ENSG00000130561
LEKR1	4.50302e-64	0.703697	0.965	0.653	1.0184e-59	0	3	ENSG00000197980
LOC101929415	4.93972e-64	1.02804	0.728	0.343	1.11717e-59	0	NA	NA
ERAP1	5.24369e-64	0.864477	0.771	0.382	1.18591e-59	0	5	ENSG00000164307
RFTN1	5.94246e-64	0.611054	0.704	0.285	1.34395e-59	0	3	ENSG00000131378
SYNE1	7.79018e-64	0.634805	0.695	0.298	1.76183e-59	0	6	ENSG00000131018
TCF4	8.486e-64	0.565597	0.902	0.552	1.91919e-59	0	18	ENSG00000196628
LYRM5	9.20013e-64	0.667486	0.941	0.609	2.0807e-59	0	12	ENSG00000205707
NAPEPLD	9.73807e-64	0.808268	0.858	0.521	2.20236e-59	0	7	ENSG00000161048
EPS8	1.01816e-63	0.690231	0.767	0.4	2.30267e-59	0	12	ENSG00000151491
BAG2	1.52524e-63	0.610411	0.993	0.748	3.44947e-59	0	6	ENSG00000112208
C12orf49	1.68853e-63	0.911391	0.845	0.521	3.81877e-59	0	12	ENSG00000111412
KLHDC9	1.73623e-63	0.577783	1	0.829	3.92665e-59	0	1	ENSG00000162755
FLJ36000	1.78552e-63	0.373952	0.941	0.593	4.03812e-59	0	NA	NA
SEC23B	2.01723e-63	0.628239	0.976	0.782	4.56218e-59	0	20	ENSG00000101310
KCNE2	2.5518e-63	0.888228	0.878	0.509	5.77115e-59	0	21	ENSG00000159197
NDUFV2-AS1	2.66917e-63	0.791462	0.889	0.518	6.03658e-59	0	18	ENSG00000266053
C10orf67	2.73606e-63	1.17952	0.606	0.239	6.18787e-59	0	10	ENSG00000179133
SLC22A23	3.7339e-63	0.653758	0.76	0.345	8.44458e-59	0	6	ENSG00000137266
PA2G4	3.81072e-63	0.478106	1	0.939	8.61833e-59	0	12	ENSG00000170515
ZNF790	4.29265e-63	0.66225	0.81	0.402	9.70827e-59	0	19	ENSG00000197863
OBSL1	4.47196e-63	0.514573	1	0.949	1.01138e-58	0	2	ENSG00000124006
PVRL3-AS1	4.67074e-63	0.959929	0.682	0.3	1.05634e-58	0	3	ENSG00000242242
CFAP57	5.18194e-63	0.814435	0.906	0.578	1.17195e-58	0	1	ENSG00000243710
IQCE	5.30061e-63	0.596202	0.976	0.718	1.19879e-58	0	7	ENSG00000106012
ODC1	5.39922e-63	0.494354	1	0.908	1.22109e-58	0	2	ENSG00000115758
SART3	5.86458e-63	0.529706	0.932	0.585	1.32633e-58	0	12	ENSG00000075856
NOL12	6.65559e-63	0.770793	0.959	0.722	1.50523e-58	0	22	ENSG00000273899
AKR1E2	6.768e-63	0.693712	0.943	0.626	1.53065e-58	0	10	ENSG00000165568
RPGR	6.94618e-63	0.722435	0.871	0.481	1.57095e-58	0	X	ENSG00000156313
CAMK1D	7.11411e-63	0.52386	0.717	0.347	1.60893e-58	0	10	ENSG00000183049
TBPL1	7.22052e-63	0.396617	1	0.954	1.63299e-58	0	6	ENSG00000028839
PDYN	8.01524e-63	0.923224	0.608	0.232	1.81273e-58	0	20	ENSG00000101327
GHITM	8.03708e-63	0.328097	1	0.982	1.81767e-58	0	10	ENSG00000165678
USP2	9.76595e-63	0.526594	0.998	0.803	2.20867e-58	0	11	ENSG00000036672
ZNF133	9.99008e-63	0.884775	0.717	0.334	2.25936e-58	0	20	ENSG00000125846
APH1B	1.0502e-62	0.540404	1	0.961	2.37513e-58	0	15	ENSG00000138613
MYLPF	1.28066e-62	1.28567	0.649	0.295	2.89635e-58	0	16	ENSG00000180209
TAB2	1.50054e-62	0.786012	0.885	0.562	3.39362e-58	0	6	ENSG00000055208
CLEC2D	1.51384e-62	0.716683	0.791	0.424	3.42371e-58	0	12	ENSG00000069493
LNP1	1.75555e-62	0.623019	0.974	0.649	3.97035e-58	0	3	ENSG00000206535
GEMIN4	2.334e-62	0.603227	0.987	0.757	5.27857e-58	0	17	ENSG00000179409
TSSK1B	2.38594e-62	0.563999	0.913	0.53	5.39605e-58	0	5	ENSG00000212122
CYB5R2	3.08485e-62	0.531883	1	0.883	6.97671e-58	0	11	ENSG00000166394
FAM222A	3.18594e-62	0.771737	0.66	0.272	7.20533e-58	0	12	ENSG00000139438
KLHL28	3.25748e-62	0.731247	0.73	0.335	7.36712e-58	0	14	ENSG00000179454
CDIPT	3.86734e-62	0.852396	0.706	0.334	8.74638e-58	0	16	ENSG00000103502
PRKAG2	4.11765e-62	0.642627	0.793	0.39	9.31249e-58	0	7	ENSG00000106617
NDUFA2	4.52537e-62	0.450359	1	0.961	1.02346e-57	0	5	ENSG00000131495
BCL6	6.1421e-62	0.561767	0.693	0.303	1.3891e-57	0	3	ENSG00000113916
CETN1	6.14502e-62	0.541057	1	0.953	1.38976e-57	0	18	ENSG00000177143
IGSF11	6.60445e-62	0.749341	0.889	0.51	1.49366e-57	0	3	ENSG00000144847
LNX1-AS1	7.44465e-62	0.914725	0.634	0.256	1.68368e-57	0	4	ENSG00000250930
UBR2	7.54543e-62	0.748429	0.771	0.381	1.70648e-57	0	6	ENSG00000024048
PELO	7.54929e-62	0.774785	0.861	0.508	1.70735e-57	0	5	ENSG00000152684
DMD	7.78293e-62	0.521567	0.747	0.352	1.76019e-57	0	X	ENSG00000198947
ESR2	1.0147e-61	0.65879	0.967	0.648	2.29485e-57	0	14	ENSG00000140009
DRAM1	1.01827e-61	0.72114	0.763	0.376	2.30291e-57	0	12	ENSG00000136048
NSDHL	1.16429e-61	0.894629	0.667	0.285	2.63317e-57	0	X	ENSG00000147383
HSPBAP1	1.20704e-61	0.706927	0.932	0.593	2.72984e-57	0	3	ENSG00000169087
LOC101928105	1.33383e-61	0.805896	0.861	0.47	3.01658e-57	0	NA	NA
CWF19L1	1.35506e-61	0.711413	0.935	0.642	3.06459e-57	0	10	ENSG00000095485
CD109	1.43282e-61	0.97291	0.606	0.24	3.24045e-57	0	6	ENSG00000156535
BSN-AS2	1.44153e-61	0.741672	0.806	0.401	3.26017e-57	0	3	ENSG00000226913
TMEM230	1.49811e-61	0.543627	0.987	0.847	3.38814e-57	0	20	ENSG00000089063
ADAM5	1.57987e-61	0.711116	0.926	0.579	3.57302e-57	0	8	ENSG00000196115
RGS22	1.714e-61	0.440175	0.998	0.817	3.87638e-57	0	8	ENSG00000132554
LINC01424	1.75109e-61	1.11565	0.708	0.35	3.96027e-57	0	21	ENSG00000236519
SUDS3	2.18748e-61	0.694899	0.956	0.734	4.94721e-57	0	12	ENSG00000111707
HEXIM2	2.5698e-61	0.64744	0.98	0.721	5.81187e-57	0	17	ENSG00000168517
PFKP	3.55182e-61	0.611358	1	0.779	8.0328e-57	0	10	ENSG00000067057
LINC00174	3.55246e-61	0.711467	0.847	0.464	8.03424e-57	0	7	ENSG00000179406
PRRX2	4.39503e-61	1.04623	0.741	0.378	9.93981e-57	0	9	ENSG00000167157
CUL4B	5.2105e-61	0.557121	0.924	0.556	1.17841e-56	0	X	ENSG00000158290
SH3GLB1	5.42465e-61	0.466842	1	0.954	1.22684e-56	0	1	ENSG00000097033
ASNS	5.60092e-61	0.522902	0.939	0.554	1.2667e-56	0	7	ENSG00000070669
ST7L	5.74485e-61	0.63635	0.98	0.773	1.29926e-56	0	1	ENSG00000007341
PTTG1	6.25492e-61	0.530583	1	0.961	1.41461e-56	0	5	ENSG00000164611
TEX29	6.47371e-61	0.54134	0.869	0.503	1.4641e-56	0	13	ENSG00000153495
SEC24D	6.88516e-61	0.688591	0.902	0.549	1.55715e-56	0	4	ENSG00000150961
TNFAIP8L1	6.96209e-61	0.378559	0.932	0.592	1.57455e-56	0	19	ENSG00000185361
DCDC2	8.13643e-61	0.802519	0.861	0.476	1.84014e-56	0	6	ENSG00000146038
TBC1D26	8.50023e-61	0.699378	0.85	0.482	1.92241e-56	0	17	ENSG00000214946
RPGRIP1	9.12105e-61	0.599874	0.996	0.755	2.06282e-56	0	14	ENSG00000092200
PRKAR1A	9.28644e-61	0.484835	0.998	0.948	2.10022e-56	0	17	ENSG00000108946
LIN28B	9.62681e-61	0.971607	0.717	0.361	2.1772e-56	0	6	ENSG00000187772
CCDC66	9.63629e-61	0.738832	0.924	0.64	2.17934e-56	0	3	ENSG00000180376
EMC9	9.71607e-61	0.862063	0.806	0.422	2.19739e-56	0	14	ENSG00000100908
NEFM	1.05599e-60	0.715507	0.93	0.555	2.38822e-56	0	8	ENSG00000104722
GK	1.28116e-60	0.439851	0.81	0.415	2.89746e-56	0	X	ENSG00000198814
CCNC	1.4482e-60	0.642253	0.904	0.647	3.27525e-56	0	6	ENSG00000112237
ZNF596	1.7569e-60	0.615675	0.941	0.601	3.97341e-56	0	8	ENSG00000172748
CEP57	1.75692e-60	0.55703	0.991	0.835	3.97344e-56	0	11	ENSG00000166037
PPP2R3C	1.9498e-60	0.489387	1	0.929	4.40966e-56	0	14	ENSG00000092020
ZNF385D	2.07153e-60	0.747041	0.882	0.499	4.68497e-56	0	3	ENSG00000151789
LOC100130987	2.21345e-60	0.881935	0.688	0.307	5.00594e-56	0	NA	NA
FAM104B	2.29104e-60	0.626896	0.943	0.646	5.18142e-56	0	X	ENSG00000182518
DNAH10	2.29889e-60	0.720903	0.904	0.554	5.19916e-56	0	12	ENSG00000197653
COG2	2.66629e-60	0.690682	0.885	0.559	6.03007e-56	0	1	ENSG00000135775
CAB39L	2.79377e-60	0.607031	0.983	0.663	6.3184e-56	0	13	ENSG00000102547
LATS2	3.0357e-60	0.702759	0.882	0.516	6.86553e-56	0	13	ENSG00000150457
OFD1	3.25413e-60	0.610043	0.943	0.585	7.35954e-56	0	X	ENSG00000046651
ZNF839	3.30623e-60	0.848912	0.874	0.576	7.47736e-56	0	14	ENSG00000022976
LOC100130705	3.65921e-60	0.620559	0.882	0.531	8.27566e-56	0	NA	NA
SORD	4.3124e-60	0.842577	0.743	0.378	9.75292e-56	0	15	ENSG00000140263
FTSJ1	4.35473e-60	0.712568	0.858	0.487	9.84865e-56	0	X	ENSG00000068438
CCDC87	5.11582e-60	0.863551	0.856	0.538	1.15699e-55	0	11	ENSG00000182791
GLB1L3	6.25121e-60	1.1949	0.658	0.312	1.41377e-55	0	11	ENSG00000166105
RNF14	6.39854e-60	0.680036	0.967	0.788	1.44709e-55	0	5	ENSG00000013561
EFCAB7	6.75838e-60	0.71193	0.937	0.672	1.52848e-55	0	1	ENSG00000203965
STAM2	7.31627e-60	0.620244	0.985	0.787	1.65465e-55	0	2	ENSG00000115145
CHST13	7.59734e-60	0.506034	0.985	0.716	1.71821e-55	0	3	ENSG00000180767
MARCH7	7.75068e-60	0.581806	0.989	0.871	1.75289e-55	0	2	ENSG00000136536
SUPT3H	7.86474e-60	0.649333	0.948	0.65	1.77869e-55	0	6	ENSG00000196284
STYXL1	8.41549e-60	0.673597	0.959	0.702	1.90325e-55	0	7	ENSG00000127952
NUP214	8.51256e-60	0.496321	1	0.911	1.9252e-55	0	9	ENSG00000126883
AGAP5	8.63028e-60	0.901151	0.854	0.526	1.95182e-55	0	10	ENSG00000172650
LOC100134868	8.64237e-60	0.955257	0.625	0.252	1.95456e-55	0	NA	NA
SLC25A51P1	8.89214e-60	0.878558	0.765	0.392	2.01105e-55	0	6	ENSG00000220483
BLZF1	9.39498e-60	0.757801	0.871	0.516	2.12477e-55	0	1	ENSG00000117475
PDK3	1.03321e-59	0.606925	0.908	0.557	2.3367e-55	0	X	ENSG00000067992
STARD6	1.14434e-59	0.636209	0.952	0.628	2.58803e-55	0	18	ENSG00000174448
C8orf48	1.16595e-59	0.907066	0.828	0.492	2.63691e-55	0	8	ENSG00000164743
POLK	1.33238e-59	0.775737	0.969	0.753	3.01331e-55	0	5	ENSG00000122008
XRCC1	1.49887e-59	0.823293	0.826	0.481	3.38985e-55	0	19	ENSG00000073050
SOBP	1.65855e-59	0.579658	0.895	0.509	3.75097e-55	0	6	ENSG00000112320
IK	1.85932e-59	0.474476	1	0.947	4.20503e-55	0	5	ENSG00000113141
DSG2-AS1	1.88662e-59	1.15913	0.63	0.277	4.26679e-55	0	18	ENSG00000264859
LOC100499194	2.00567e-59	0.618709	0.98	0.737	4.53601e-55	0	NA	NA
KIAA1328	2.09719e-59	0.857102	0.83	0.496	4.743e-55	0	18	ENSG00000150477
LRRC48	2.16458e-59	0.728437	0.889	0.548	4.89541e-55	0	17	ENSG00000171962
GSKIP	2.27021e-59	0.518087	0.961	0.676	5.13432e-55	0	14	ENSG00000100744
YBX3	2.47257e-59	0.532275	1	0.945	5.59197e-55	0	12	ENSG00000060138
CEP19	3.27966e-59	0.680331	0.926	0.642	7.41727e-55	0	3	ENSG00000174007
NDUFAF7	3.57395e-59	0.590542	0.989	0.761	8.08284e-55	0	2	ENSG00000003509
VAV3	3.98281e-59	0.691219	0.649	0.272	9.00753e-55	0	1	ENSG00000134215
C1orf228	4.15129e-59	0.805807	0.834	0.474	9.38855e-55	0	1	ENSG00000198520
FRMD4A	4.19071e-59	0.689068	0.675	0.286	9.47772e-55	0	10	ENSG00000151474
NRAV	4.95567e-59	0.588776	1	0.82	1.12077e-54	0	12	ENSG00000248008
LRRC46	5.62299e-59	0.538518	1	0.832	1.27169e-54	0	17	ENSG00000141294
DYNLL2	8.03263e-59	0.583443	0.926	0.598	1.81666e-54	0	17	ENSG00000264364
GABRG3-AS1	8.28711e-59	0.274211	0.913	0.554	1.87421e-54	0	15	ENSG00000228740
ZNF789	8.86916e-59	0.871606	0.858	0.56	2.00585e-54	0	7	ENSG00000198556
SIRT1	8.93032e-59	0.733593	0.939	0.694	2.01968e-54	0	10	ENSG00000096717
PTPN21	1.04193e-58	0.771324	0.913	0.565	2.35644e-54	0	14	ENSG00000070778
MROH2B	1.05327e-58	0.591708	0.98	0.66	2.38207e-54	0	5	ENSG00000171495
TRUB1	1.19899e-58	0.646138	0.911	0.565	2.71164e-54	0	10	ENSG00000165832
SPATA41	1.23146e-58	0.741899	0.889	0.524	2.78508e-54	0	15	ENSG00000189419
TMIGD3	1.55829e-58	0.438209	0.993	0.812	3.52422e-54	0	1	ENSG00000121933
GLIPR1L1	1.61324e-58	0.622295	0.98	0.761	3.64849e-54	0	12	ENSG00000173401
DCAF7	1.61705e-58	0.560198	0.989	0.826	3.65712e-54	0	17	ENSG00000136485
FSIP1	1.61807e-58	0.723546	0.924	0.614	3.65943e-54	0	15	ENSG00000150667
LINC00535	1.64082e-58	0.368477	0.837	0.416	3.71089e-54	0	8	ENSG00000246662
PSMC4	1.65607e-58	0.565221	0.987	0.853	3.74536e-54	0	19	ENSG00000013275
AGPAT9	1.72162e-58	0.736399	0.856	0.492	3.89361e-54	0	4	ENSG00000138678
GOLGA6L5P	2.06547e-58	0.806579	0.684	0.305	4.67126e-54	0	15	ENSG00000230373
ERCC4	2.1427e-58	0.665571	0.959	0.702	4.84594e-54	0	16	ENSG00000175595
STK40	2.23975e-58	0.707831	0.952	0.691	5.06543e-54	0	1	ENSG00000196182
SGCA	2.74564e-58	0.607074	0.697	0.307	6.20954e-54	0	17	ENSG00000108823
PDXDC2P	2.79636e-58	0.640216	0.939	0.604	6.32424e-54	0	16	ENSG00000255185
TRIML1	2.8194e-58	0.631279	0.678	0.289	6.37635e-54	0	4	ENSG00000184108
LINC00271	2.88617e-58	0.853468	0.608	0.23	6.52735e-54	0	6	ENSG00000231028
NDFIP2	3.38137e-58	0.640245	0.972	0.761	7.6473e-54	0	13	ENSG00000102471
CREB1	4.41306e-58	0.504368	0.976	0.763	9.98058e-54	0	2	ENSG00000118260
EHD1	4.59146e-58	0.292812	0.998	0.817	1.0384e-53	0	11	ENSG00000110047
NHP2L1	4.86783e-58	0.443432	1	0.972	1.10091e-53	0	22	ENSG00000100138
C14orf28	4.88612e-58	0.694628	0.889	0.532	1.10504e-53	0	14	ENSG00000179476
EIF5A2	4.95292e-58	0.40045	0.991	0.742	1.12015e-53	0	3	ENSG00000163577
C17orf97	5.74114e-58	0.674654	0.963	0.675	1.29842e-53	0	17	ENSG00000187624
LINC01191	6.11133e-58	0.527213	1	0.966	1.38214e-53	0	2	ENSG00000234199
NECAB2	6.76856e-58	0.795603	0.656	0.286	1.53078e-53	0	16	ENSG00000103154
CCT2	6.95106e-58	0.375155	1	0.979	1.57205e-53	0	12	ENSG00000166226
KLHL41	7.19154e-58	1.02634	0.651	0.295	1.62644e-53	0	2	ENSG00000239474
EFTUD1	7.33169e-58	0.704341	0.93	0.624	1.65814e-53	0	15	ENSG00000140598
LIN7A	7.75624e-58	0.652881	0.928	0.558	1.75415e-53	0	12	ENSG00000111052
PRRX2-AS1	7.81287e-58	0.466176	0.876	0.5	1.76696e-53	0	9	ENSG00000236024
IKZF5	9.00522e-58	0.706186	0.898	0.615	2.03662e-53	0	10	ENSG00000095574
C11orf91	1.32429e-57	0.838938	0.719	0.339	2.99502e-53	0	11	ENSG00000205177
DDAH1	1.49411e-57	0.737124	0.717	0.363	3.37907e-53	0	1	ENSG00000153904
FAM132B	1.55377e-57	0.659814	0.898	0.527	3.514e-53	0	2	ENSG00000178752
PCYT2	2.12353e-57	0.521892	1	0.869	4.80258e-53	0	17	ENSG00000185813
SLC26A8	2.15374e-57	0.543212	0.991	0.698	4.8709e-53	0	6	ENSG00000112053
CCDC136	2.22603e-57	0.53724	1	0.925	5.03439e-53	0	7	ENSG00000128596
YBX1	2.29634e-57	0.482877	1	0.985	5.1934e-53	0	1	ENSG00000065978
IL4I1	2.46636e-57	0.590179	0.943	0.606	5.57791e-53	0	19	ENSG00000104951
GCA	2.49531e-57	0.628195	0.965	0.723	5.6434e-53	0	2	ENSG00000115271
AQP5	2.65887e-57	0.540815	1	0.797	6.01329e-53	0	12	ENSG00000161798
C17orf51	2.71884e-57	0.913957	0.837	0.508	6.14894e-53	0	17	ENSG00000212719
ARL4D	2.76487e-57	0.710905	0.911	0.597	6.25303e-53	0	17	ENSG00000175906
MFSD6L	3.07192e-57	0.663544	0.908	0.484	6.94745e-53	0	17	ENSG00000185156
BBIP1	3.65315e-57	0.491472	1	0.933	8.26196e-53	0	10	ENSG00000214413
UBAC1	4.40704e-57	0.575688	0.969	0.808	9.96697e-53	0	9	ENSG00000130560
LINC01578	4.65515e-57	0.577128	0.961	0.754	1.05281e-52	0	15	ENSG00000272888
FRMD6	5.07644e-57	0.643616	0.917	0.599	1.14809e-52	0	14	ENSG00000139926
METTL14	6.44352e-57	0.560908	0.935	0.631	1.45727e-52	0	4	ENSG00000145388
GRAMD1B	6.44531e-57	0.765183	0.747	0.349	1.45767e-52	0	11	ENSG00000023171
METTL13	6.87294e-57	0.721665	0.739	0.354	1.55438e-52	0	1	ENSG00000010165
EMC3	8.35928e-57	0.488067	0.998	0.914	1.89053e-52	0	3	ENSG00000125037
RHBDD2	9.50529e-57	0.539211	0.998	0.867	2.14972e-52	0	7	ENSG00000005486
LOC102723448	9.76135e-57	0.898883	0.763	0.402	2.20763e-52	0	NA	NA
KLHDC10	1.0669e-56	0.693713	0.959	0.679	2.4129e-52	0	7	ENSG00000128607
PANK2	1.13615e-56	0.596867	0.963	0.706	2.56952e-52	0	20	ENSG00000125779
ZDHHC5	1.15668e-56	0.712375	0.908	0.588	2.61595e-52	0	11	ENSG00000156599
PFN4	1.26531e-56	0.539117	1	0.9	2.86164e-52	0	2	ENSG00000176732
ZNF454	1.41259e-56	0.743512	0.617	0.246	3.19471e-52	0	5	ENSG00000178187
ARHGAP15	1.59559e-56	0.6214	0.93	0.64	3.60858e-52	0	2	ENSG00000075884
DNAJC28	1.59939e-56	0.825134	0.813	0.452	3.61719e-52	0	21	ENSG00000177692
SNTG1	1.99785e-56	0.674977	0.815	0.413	4.51833e-52	0	8	ENSG00000147481
C3orf67	2.04493e-56	0.6718	0.932	0.613	4.62481e-52	0	3	ENSG00000163689
CASC23	2.127e-56	1.03361	0.603	0.252	4.81042e-52	0	11	ENSG00000255420
DYRK1B	2.22378e-56	0.697258	0.943	0.642	5.02929e-52	0	19	ENSG00000105204
SENP2	2.91567e-56	0.566541	0.991	0.829	6.59408e-52	0	3	ENSG00000163904
CLK2P1	4.43524e-56	0.512756	0.889	0.526	1.00307e-51	0	7	ENSG00000232553
HCFC2	4.58163e-56	0.543536	0.996	0.832	1.03618e-51	0	12	ENSG00000111727
NBPF8	5.15408e-56	0.85312	0.603	0.244	1.16565e-51	0	1	ENSG00000270231
CCNB1	5.59913e-56	0.51131	0.987	0.804	1.2663e-51	0	5	ENSG00000134057
POC1B	5.74539e-56	0.617077	0.902	0.564	1.29938e-51	0	12	ENSG00000139323
MPST	5.77164e-56	0.515458	0.987	0.692	1.30532e-51	0	22	ENSG00000128309
SIPA1L1	5.91255e-56	0.503466	0.932	0.635	1.33718e-51	0	14	ENSG00000197555
H2AFJ	6.16741e-56	0.498292	1	0.972	1.39482e-51	0	12	ENSG00000246705
DHX32	6.40595e-56	0.706535	0.856	0.501	1.44877e-51	0	10	ENSG00000089876
ETV2	6.72846e-56	0.65793	0.725	0.334	1.52171e-51	0	19	ENSG00000105672
CAST	6.78883e-56	0.509471	0.989	0.795	1.53536e-51	0	5	ENSG00000153113
DBI	7.5558e-56	0.46129	1	0.979	1.70882e-51	0	2	ENSG00000155368
LIN54	7.61252e-56	0.873855	0.715	0.352	1.72165e-51	0	4	ENSG00000189308
ACSL3	1.07602e-55	0.589496	0.952	0.71	2.43353e-51	0	2	ENSG00000123983
MRPL21	1.14533e-55	0.566076	0.991	0.884	2.59029e-51	0	11	ENSG00000197345
MEX3C	1.53264e-55	0.455139	0.978	0.734	3.46623e-51	0	18	ENSG00000176624
DGKH	1.84583e-55	0.916255	0.723	0.385	4.17454e-51	0	13	ENSG00000102780
CCDC39	1.87788e-55	0.694867	0.935	0.583	4.24701e-51	0	3	ENSG00000284862
ZNF667-AS1	2.27245e-55	0.544115	0.993	0.838	5.13936e-51	0	19	ENSG00000166770
FNDC4	2.27527e-55	0.703359	0.756	0.382	5.14575e-51	0	2	ENSG00000115226
ARHGAP9	2.40093e-55	0.436456	0.985	0.751	5.42994e-51	0	12	ENSG00000123329
PPP1R7	2.42881e-55	0.38501	1	0.938	5.49299e-51	0	2	ENSG00000115685
YPEL1	2.44177e-55	0.526255	1	0.877	5.52232e-51	0	22	ENSG00000100027
MOSPD3	2.65603e-55	0.287143	0.928	0.558	6.00688e-51	0	7	ENSG00000106330
LRRC49	2.6624e-55	0.606052	0.974	0.757	6.02128e-51	0	15	ENSG00000137821
CLHC1	2.70401e-55	0.72285	0.895	0.561	6.11538e-51	0	2	ENSG00000162994
HAGLR	2.71403e-55	0.533602	1	0.784	6.13805e-51	0	2	ENSG00000224189
HIGD2B	2.79523e-55	0.793785	0.797	0.432	6.32168e-51	0	15	ENSG00000175202
C16orf95	2.80937e-55	0.456807	1	0.883	6.35367e-51	0	16	ENSG00000260456
AMZ2	3.01403e-55	0.43818	1	0.94	6.81653e-51	0	17	ENSG00000196704
DNAH8	3.15674e-55	0.624761	0.922	0.621	7.13928e-51	0	6	ENSG00000124721
LRGUK	3.38209e-55	0.957829	0.71	0.367	7.64894e-51	0	7	ENSG00000155530
SPAG4	3.38466e-55	0.435792	0.941	0.601	7.65475e-51	0	20	ENSG00000061656
COMMD1	3.5162e-55	0.496741	0.993	0.893	7.95224e-51	0	2	ENSG00000173163
DUS4L	3.62584e-55	0.899556	0.634	0.28	8.2002e-51	0	7	ENSG00000105865
BBX	3.95797e-55	0.49232	0.993	0.781	8.95134e-51	0	3	ENSG00000114439
SLC44A2	4.51964e-55	0.478619	0.795	0.404	1.02216e-50	0	19	ENSG00000129353
ZNF10	7.96891e-55	0.698132	0.9	0.62	1.80225e-50	0	12	ENSG00000256223
[truncated: 24,931 more rows]
