# Supplementary material for: Transcriptional progression during meiotic prophase I reveals sex-specific features and X chromosome dynamics in human fetal female germline
Source: PLoS Genet. 2021 Sep 9;17(9):e1009773. doi: 10.1371/journal.pgen.1009773 (PMC8428764; doi:10.1371/journal.pgen.1009773)
Supplement: S3 Table — (XLS) [file pgen.1009773.s008.xls]

## Sheet: st3.2
gene name	p_val	avg_logFC	pct.1	pct.2	p_val_adj	sex	chromosome	ensembl_gene_id
PADI6	2.73295e-14	-5.61742	0	0.31	6.20681e-10	F	1	ENSG00000276747
ZP3	2.52549e-14	-5.45619	0.206	0.601	5.73563e-10	F	7	ENSG00000188372
NLRP5	1.26242e-20	-5.39992	0.025	0.475	2.86708e-16	F	19	ENSG00000171487
FIGLA	5.69941e-30	-5.39315	0	0.595	1.29439e-25	F	2	ENSG00000183733
ID3	5.25697e-45	-5.36187	0.05	0.861	1.19391e-40	F	1	ENSG00000117318
CTRB2	4.06018e-22	-5.15353	0	0.462	9.22108e-18	F	16	ENSG00000168928
GLRX	1.74324e-18	-4.72507	0.069	0.506	3.95908e-14	F	5	ENSG00000173221
TCL1B	7.38449e-22	-4.61285	0.006	0.468	1.67709e-17	F	14	ENSG00000213231
FAM167A-AS1	7.35841e-13	-4.51611	0.019	0.316	1.67117e-08	F	8	ENSG00000184608
ID1	1.53969e-33	-4.36108	0.225	0.854	3.4968e-29	F	20	ENSG00000125968
LOC101929524	5.4129e-13	-4.31077	0.056	0.38	1.22932e-08	F	NA	NA
DPPA3	2.7682e-15	-4.29747	0.019	0.367	6.28686e-11	F	12	ENSG00000187569
KPNA7	3.75174e-15	-4.27317	0.012	0.354	8.52059e-11	F	7	ENSG00000185467
C10orf10	3.76131e-19	-4.23193	0.031	0.462	8.5423e-15	F	10	ENSG00000165507
SCGB3A2	2.21251e-19	-4.18295	0	0.411	5.02482e-15	F	5	ENSG00000164265
SHD	1.23114e-14	-4.17047	0.012	0.342	2.79604e-10	F	19	ENSG00000105251
FOLR1	3.0725e-09	-4.10272	0.012	0.228	6.97796e-05	F	11	ENSG00000110195
LOC654342	7.26196e-44	-4.0944	0.031	0.823	1.64926e-39	F	NA	NA
SMS	5.81103e-48	-4.08442	0.231	0.949	1.31974e-43	F	X	ENSG00000102172
ID2	1.32686e-33	-4.05938	0.169	0.816	3.01343e-29	F	2	ENSG00000115738
PSTPIP1	1.98013e-14	-4.04113	0.019	0.348	4.49707e-10	F	15	ENSG00000140368
TUBA4B	6.21132e-10	-3.97842	0	0.215	1.41065e-05	F	2	ENSG00000243910
TBPL2	2.99039e-21	-3.97486	0.012	0.468	6.79146e-17	F	14	ENSG00000182521
NOBOX	3.52826e-23	-3.96151	0	0.481	8.01304e-19	F	7	ENSG00000106410
CNRIP1	5.71455e-24	-3.89372	0.062	0.582	1.29783e-19	F	2	ENSG00000119865
CHRNA3	6.88025e-17	-3.8696	0.025	0.405	1.56257e-12	F	15	ENSG00000080644
HOXC9	1.13779e-33	-3.86869	0.044	0.703	2.58404e-29	F	12	ENSG00000180806
CASC9	2.87443e-19	-3.81485	0.012	0.43	6.52811e-15	F	8	ENSG00000249395
COX4I2	2.49829e-11	-3.81077	0.012	0.272	5.67388e-07	F	20	ENSG00000131055
RGS16	9.61267e-15	-3.80031	0.019	0.354	2.18313e-10	F	1	ENSG00000143333
TET2	1.51264e-33	-3.77499	0.019	0.671	3.43536e-29	F	4	ENSG00000168769
TLE6	1.37321e-16	-3.75147	0.038	0.424	3.11869e-12	F	19	ENSG00000104953
LAD1	2.39146e-12	-3.72832	0.025	0.316	5.43124e-08	F	1	ENSG00000159166
PLEK2	1.96443e-12	-3.71514	0.019	0.31	4.46141e-08	F	14	ENSG00000100558
ACTG2	2.85588e-08	-3.70527	0.081	0.316	0.000648599	F	2	ENSG00000163017
F2	2.61045e-15	-3.66974	0.012	0.354	5.9286e-11	F	11	ENSG00000180210
NSG1	4.36973e-16	-3.6162	0.119	0.519	9.92409e-12	F	4	ENSG00000168824
HRAT56	3.8386e-16	-3.6127	0	0.348	8.71784e-12	F	5	ENSG00000250891
COL4A5	1.14808e-42	-3.59414	0.019	0.804	2.6074e-38	F	X	ENSG00000188153
NLRP9	6.4102e-12	-3.59348	0	0.259	1.45582e-07	F	19	ENSG00000185792
DPPA5	1.18139e-26	-3.52921	0.069	0.646	2.68306e-22	F	6	ENSG00000203909
MYO7B	1.39433e-19	-3.52597	0.019	0.449	3.16666e-15	F	2	ENSG00000169994
RBPMS2	1.4045e-30	-3.50419	0.125	0.715	3.18977e-26	F	15	ENSG00000166831
GPM6B	5.58098e-10	-3.50052	0.044	0.304	1.2675e-05	F	X	ENSG00000046653
DLX5	1.68495e-30	-3.48966	0.05	0.665	3.82669e-26	F	7	ENSG00000105880
PYGL	3.48595e-33	-3.48748	0.025	0.677	7.91695e-29	F	14	ENSG00000100504
TET1	1.93494e-18	-3.45408	0.05	0.468	4.39444e-14	F	10	ENSG00000138336
BAALC	4.7326e-09	-3.4372	0.025	0.247	0.000107482	F	8	ENSG00000164929
GNG12	2.02025e-24	-3.43329	0.175	0.677	4.58818e-20	F	1	ENSG00000172380
ESRP1	1.52772e-22	-3.41691	0.119	0.608	3.46961e-18	F	8	ENSG00000104413
SIX1	7.50201e-23	-3.41393	0.038	0.532	1.70378e-18	F	14	ENSG00000126778
ZP2	3.28541e-12	-3.41205	0	0.266	7.4615e-08	F	16	ENSG00000103310
MVP	6.94028e-12	-3.39458	0.088	0.405	1.57621e-07	F	16	ENSG00000013364
SERPINF1	1.30099e-12	-3.38987	0.119	0.468	2.95467e-08	F	17	ENSG00000132386
SLC38A8	6.21132e-10	-3.38214	0	0.215	1.41065e-05	F	16	ENSG00000166558
KLHL13	9.80467e-33	-3.37802	0.019	0.658	2.22674e-28	F	X	ENSG00000003096
FBXW12	4.95361e-10	-3.37162	0.025	0.266	1.12501e-05	F	3	ENSG00000164049
EMB	2.09349e-29	-3.34895	0.044	0.646	4.75453e-25	F	5	ENSG00000170571
COBLL1	7.64093e-26	-3.32144	0.019	0.557	1.73533e-21	F	2	ENSG00000082438
LOC729348	4.73061e-42	-3.31937	0.85	0.981	1.07437e-37	F	NA	NA
GSAP	1.73549e-28	-3.31022	0.038	0.627	3.94148e-24	F	7	ENSG00000186088
JPH2	2.46003e-13	-3.30882	0.006	0.304	5.58698e-09	F	20	ENSG00000149596
HOXD1	4.17963e-29	-3.30611	0.081	0.684	9.49235e-25	F	2	ENSG00000128645
ITIH2	2.34757e-11	-3.29403	0.019	0.285	5.33158e-07	F	10	ENSG00000151655
WEE2	1.27387e-11	-3.29216	0.019	0.291	2.89308e-07	F	7	ENSG00000214102
LINC00491	4.61389e-18	-3.28197	0	0.386	1.04786e-13	F	5	ENSG00000250682
KCCAT333	2.99474e-08	-3.2548	0.019	0.215	0.000680135	F	NA	NA
NLRP7	1.7573e-14	-3.25301	0.212	0.608	3.991e-10	F	19	ENSG00000167634
MSRB2	6.86986e-19	-3.23845	0.019	0.437	1.56021e-14	F	10	ENSG00000148450
SQRDL	3.87697e-11	-3.23273	0.056	0.342	8.805e-07	F	15	ENSG00000137767
CRYZ	3.05179e-30	-3.23258	0.081	0.703	6.93092e-26	F	1	ENSG00000116791
NEFH	6.77285e-37	-3.2312	0.075	0.791	1.53818e-32	F	22	ENSG00000100285
SOX4	3.93883e-36	-3.23089	0.231	0.892	8.94548e-32	F	6	ENSG00000124766
SLCO1A2	8.00087e-23	-3.21473	0.05	0.551	1.81708e-18	F	12	ENSG00000084453
LINC01554	1.09437e-16	-3.20295	0.044	0.443	2.48543e-12	F	5	ENSG00000236882
DFNA5	1.45477e-14	-3.19116	0.025	0.361	3.30392e-10	F	7	ENSG00000105928
SAMD12	5.09718e-12	-3.18476	0.038	0.329	1.15762e-07	F	8	ENSG00000177570
LINC01511	7.16719e-13	-3.18234	0.075	0.405	1.62774e-08	F	5	ENSG00000250584
FAM111B	2.71571e-11	-3.18145	0.006	0.259	6.16765e-07	F	11	ENSG00000189057
AFF1	7.11639e-32	-3.17578	0.175	0.785	1.6162e-27	F	4	ENSG00000172493
ERICH5	5.97777e-16	-3.16441	0.019	0.38	1.35761e-11	F	8	ENSG00000177459
TUBA1C	2.68654e-34	-3.15206	0.194	0.835	6.10139e-30	F	12	ENSG00000167553
CPOX	4.16543e-25	-3.10349	0.006	0.525	9.4601e-21	F	3	ENSG00000080819
HHEX	4.40617e-19	-3.09587	0.025	0.449	1.00069e-14	F	10	ENSG00000152804
FGF13	6.1199e-21	-3.07598	0.031	0.494	1.38989e-16	F	X	ENSG00000129682
KLHL23	1.67397e-26	-3.06032	0.012	0.563	3.80175e-22	F	2	ENSG00000213160
ABHD12B	4.0759e-10	-3.0598	0.1	0.373	9.25677e-06	F	14	ENSG00000131969
LIN7B	5.43797e-46	-3.05254	0.119	0.918	1.23502e-41	F	19	ENSG00000104863
RHOXF1	9.15544e-27	-3.05139	0.138	0.709	2.07929e-22	F	X	ENSG00000101883
C16orf74	2.239e-10	-3.04906	0.031	0.285	5.085e-06	F	16	ENSG00000154102
MOV10	1.25099e-26	-3.04849	0.112	0.684	2.84112e-22	F	1	ENSG00000155363
PDLIM1	1.06778e-22	-3.04721	0.169	0.671	2.42504e-18	F	10	ENSG00000107438
PPP1R3C	7.1009e-22	-3.03822	0.025	0.5	1.61269e-17	F	10	ENSG00000119938
ATRX	3.38004e-49	-3.03771	0.238	0.975	7.67641e-45	F	X	ENSG00000085224
MSX1	6.47304e-14	-3.03701	0.012	0.329	1.47009e-09	F	4	ENSG00000163132
MYH15	3.75702e-11	-3.023	0.088	0.386	8.53257e-07	F	3	ENSG00000144821
HOXB13	1.18459e-20	-3.01799	0.006	0.449	2.69032e-16	F	17	ENSG00000159184
DYSF	3.28936e-14	-3.01216	0.012	0.335	7.47046e-10	F	2	ENSG00000135636
ASGR2	1.46388e-08	-3.00464	0	0.184	0.000332461	F	17	ENSG00000161944
DIRAS3	3.23633e-09	-2.9999	0.019	0.241	7.35004e-05	F	1	ENSG00000162595
LOXL2	2.48869e-11	-2.99751	0.112	0.437	5.65207e-07	F	8	ENSG00000134013
TOR3A	4.38767e-15	-2.99115	0.088	0.468	9.96483e-11	F	1	ENSG00000186283
STX3	2.69324e-28	-2.98838	0.081	0.671	6.11661e-24	F	11	ENSG00000166900
HDC	3.27648e-12	-2.98396	0.006	0.278	7.44121e-08	F	15	ENSG00000140287
FLJ46906	3.83143e-20	-2.98105	0.012	0.449	8.70155e-16	F	NA	NA
PECAM1	1.12233e-14	-2.97502	0.038	0.386	2.54891e-10	F	17	ENSG00000261371
DDIT4	1.00269e-25	-2.97457	0.088	0.658	2.27721e-21	F	10	ENSG00000168209
CCNI2	6.01936e-21	-2.96776	0.019	0.475	1.36706e-16	F	5	ENSG00000205089
RASGRF1	6.24832e-09	-2.9668	0.031	0.253	0.000141906	F	15	ENSG00000058335
UCHL1	2.94689e-41	-2.95835	0.381	0.968	6.69269e-37	F	4	ENSG00000154277
PGK1	1.8604e-45	-2.95767	0.419	0.968	4.22515e-41	F	X	ENSG00000102144
HSPB1	2.65127e-22	-2.95449	0.488	0.892	6.02129e-18	F	7	ENSG00000106211
OOSP2	3.35578e-08	-2.95419	0.031	0.241	0.000762131	F	11	ENSG00000149507
NFKBIA	2.0396e-29	-2.9521	0.1	0.703	4.63214e-25	F	14	ENSG00000100906
NUAK1	3.1052e-17	-2.95171	0.031	0.424	7.05223e-13	F	12	ENSG00000074590
DNAH11	2.81862e-13	-2.94089	0.038	0.361	6.40137e-09	F	7	ENSG00000105877
SH2D4A	2.90903e-11	-2.93123	0.062	0.354	6.60669e-07	F	8	ENSG00000104611
CHRNA7	5.21627e-12	-2.93079	0.162	0.5	1.18467e-07	F	15	ENSG00000175344
COLEC11	3.92218e-28	-2.93067	0.062	0.658	8.90765e-24	F	2	ENSG00000118004
SLC25A5	1.11504e-48	-2.92781	0.456	1	2.53238e-44	F	X	ENSG00000005022
CTSW	3.93923e-10	-2.9176	0.012	0.247	8.94639e-06	F	11	ENSG00000172543
RUNX1T1	1.14478e-23	-2.91403	0.15	0.671	2.5999e-19	F	8	ENSG00000079102
PRKD2	1.97197e-18	-2.91373	0.106	0.544	4.47853e-14	F	19	ENSG00000105287
ANKRD20A12P	2.03116e-29	-2.90498	0.175	0.759	4.61297e-25	F	NA	NA
TAF9B	4.14691e-48	-2.89714	0.125	0.956	9.41804e-44	F	X	ENSG00000187325
SLC7A8	2.57632e-21	-2.89455	0.056	0.538	5.85107e-17	F	14	ENSG00000092068
CCBE1	2.72963e-12	-2.88976	0.012	0.297	6.19926e-08	F	18	ENSG00000183287
CLEC4C	3.65217e-14	-2.88659	0.05	0.405	8.29445e-10	F	12	ENSG00000198178
ACTL8	6.81735e-11	-2.88511	0.062	0.348	1.54829e-06	F	1	ENSG00000117148
DPPA2	6.3581e-09	-2.88427	0.025	0.247	0.000144399	F	3	ENSG00000163530
ENAH	1.83131e-41	-2.87908	0.256	0.93	4.1591e-37	F	1	ENSG00000154380
RPS4X	1.02134e-44	-2.87685	0.5	1	2.31956e-40	F	X	ENSG00000198034
NEDD4L	9.41847e-20	-2.86046	0.144	0.608	2.13903e-15	F	18	ENSG00000049759
ZBTB33	9.60529e-35	-2.85928	0.05	0.741	2.18146e-30	F	X	ENSG00000177485
MEIS2	2.95155e-12	-2.8499	0.112	0.443	6.70326e-08	F	15	ENSG00000134138
ADCY9	6.55848e-14	-2.84777	0.031	0.361	1.4895e-09	F	16	ENSG00000162104
SLC29A4	6.61435e-12	-2.83954	0.019	0.297	1.50219e-07	F	7	ENSG00000164638
PECR	7.39622e-10	-2.83504	0.006	0.228	1.67976e-05	F	2	ENSG00000115425
B3GNT2	2.57982e-13	-2.83458	0.05	0.38	5.85903e-09	F	2	ENSG00000170340
GALNT13	2.47646e-11	-2.83455	0.019	0.285	5.62429e-07	F	2	ENSG00000144278
SLCO4A1	1.85822e-11	-2.83341	0.025	0.297	4.2202e-07	F	20	ENSG00000101187
TSPAN4	1.23755e-25	-2.82943	0.038	0.589	2.8106e-21	F	11	ENSG00000214063
ABCC4	3.34437e-12	-2.82555	0.062	0.373	7.5954e-08	F	13	ENSG00000125257
RBMX2	1.32153e-26	-2.81903	0.369	0.797	3.00133e-22	F	X	ENSG00000134597
FAM120C	4.59606e-20	-2.81776	0.038	0.487	1.04381e-15	F	X	ENSG00000184083
CBFA2T3	5.6596e-16	-2.8177	0.031	0.399	1.28535e-11	F	16	ENSG00000129993
CAPN12	3.71311e-11	-2.80215	0.012	0.272	8.43285e-07	F	19	ENSG00000182472
ETV7	2.31204e-09	-2.79869	0.069	0.329	5.25087e-05	F	6	ENSG00000010030
SAMD11	2.13786e-12	-2.79567	0.006	0.285	4.85529e-08	F	1	ENSG00000187634
BFSP1	2.0158e-20	-2.78859	0.044	0.5	4.57809e-16	F	20	ENSG00000125864
DGKB	2.20251e-11	-2.78444	0.025	0.297	5.00213e-07	F	7	ENSG00000136267
JARID2	1.83879e-22	-2.7801	0.294	0.753	4.17608e-18	F	6	ENSG00000008083
ACRC	2.91977e-25	-2.77333	0.225	0.747	6.63108e-21	F	X	ENSG00000147174
GADD45A	2.26915e-19	-2.76331	0.05	0.5	5.15346e-15	F	1	ENSG00000116717
EYA2	6.47026e-10	-2.76274	0.019	0.253	1.46946e-05	F	20	ENSG00000064655
CD151	7.7195e-27	-2.75927	0.031	0.589	1.75318e-22	F	11	ENSG00000177697
B4GALT6	4.339e-30	-2.75819	0.038	0.658	9.85431e-26	F	18	ENSG00000118276
SMAD9	5.51416e-20	-2.75616	0.069	0.525	1.25232e-15	F	13	ENSG00000120693
CCND2	4.25543e-23	-2.75589	0.062	0.595	9.6645e-19	F	12	ENSG00000118971
ALPK3	4.42123e-25	-2.75503	0.056	0.601	1.0041e-20	F	15	ENSG00000136383
JAG1	7.14715e-10	-2.74113	0.106	0.392	1.62319e-05	F	20	ENSG00000101384
TXNIP	8.69555e-28	-2.74077	0.25	0.81	1.97485e-23	F	1	ENSG00000265972
KLF3	1.07377e-16	-2.73642	0.025	0.405	2.43864e-12	F	4	ENSG00000109787
SARDH	6.21132e-10	-2.73535	0	0.215	1.41065e-05	F	9	ENSG00000123453
PSMD10	8.98521e-49	-2.73463	0.519	1	2.04063e-44	F	X	ENSG00000101843
AK4	6.96273e-27	-2.73442	0.162	0.722	1.5813e-22	F	1	ENSG00000162433
PON2	1.13873e-22	-2.73346	0.256	0.734	2.58616e-18	F	7	ENSG00000105854
ANXA11	2.67551e-30	-2.73236	0.144	0.747	6.07635e-26	F	10	ENSG00000122359
SEMA3A	1.3919e-21	-2.73172	0.05	0.538	3.16113e-17	F	7	ENSG00000075213
KIAA1147	3.19225e-16	-2.72929	0.05	0.437	7.24991e-12	F	7	ENSG00000257093
TMLHE	1.61816e-15	-2.72672	0	0.335	3.675e-11	F	X	ENSG00000185973
EIF4EBP1	1.45884e-16	-2.72296	0.181	0.608	3.31318e-12	F	8	ENSG00000187840
KHDC3L	8.94363e-11	-2.72272	0	0.234	2.03119e-06	F	6	ENSG00000203908
STS	1.57312e-19	-2.72013	0.019	0.449	3.57271e-15	F	X	ENSG00000101846
CAMK2G	1.16683e-20	-2.71878	0.05	0.513	2.64999e-16	F	10	ENSG00000148660
LHB	2.17642e-12	-2.71725	0.069	0.386	4.94286e-08	F	19	ENSG00000104826
PDCL3	3.17933e-21	-2.71501	0.231	0.734	7.22058e-17	F	2	ENSG00000115539
LOC642236	3.02549e-35	-2.70964	0.088	0.791	6.87119e-31	F	NA	NA
KDM1B	4.54337e-20	-2.70577	0.069	0.532	1.03184e-15	F	6	ENSG00000165097
IGF2BP2	4.58723e-37	-2.70451	0.119	0.829	1.04181e-32	F	3	ENSG00000073792
FTL	1.28309e-36	-2.70225	0.894	1	2.91402e-32	F	19	ENSG00000087086
SSBP3	6.75555e-25	-2.69891	0.206	0.728	1.53425e-20	F	1	ENSG00000157216
TMEM14A	1.22775e-26	-2.69855	0.238	0.778	2.78834e-22	F	6	ENSG00000096092
NT5DC2	6.91922e-39	-2.69645	0.169	0.88	1.57142e-34	F	3	ENSG00000168268
NAALAD2	3.43265e-16	-2.69167	0.1	0.5	7.79588e-12	F	11	ENSG00000077616
RARRES2	4.14959e-09	-2.69002	0.156	0.462	9.42414e-05	F	7	ENSG00000106538
ANTXR2	1.20277e-18	-2.68948	0.038	0.462	2.73162e-14	F	4	ENSG00000163297
FAM199X	5.99613e-27	-2.68629	0.106	0.684	1.36178e-22	F	X	ENSG00000123575
HAUS7	2.77326e-43	-2.68141	0.15	0.918	6.29835e-39	F	X	ENSG00000213397
ATP2B1	1.36147e-47	-2.68087	0.406	0.981	3.09203e-43	F	12	ENSG00000070961
FMR1-AS1	9.89729e-12	-2.68024	0.019	0.297	2.24777e-07	F	X	ENSG00000268066
PPP1R14D	1.43512e-14	-2.67977	0.006	0.329	3.2593e-10	F	15	ENSG00000166143
NR1H4	3.69162e-16	-2.67913	0.006	0.361	8.38404e-12	F	12	ENSG00000012504
GIPC2	3.51231e-22	-2.67799	0.025	0.513	7.97681e-18	F	1	ENSG00000137960
PLEKHH3	3.82381e-19	-2.67799	0.056	0.494	8.68425e-15	F	17	ENSG00000068137
LOC101927701	1.73957e-08	-2.67608	0.006	0.196	0.000395073	F	NA	NA
SKP2	8.27254e-13	-2.66918	0.081	0.418	1.87878e-08	F	5	ENSG00000145604
SLC26A7	1.63198e-13	-2.66484	0.05	0.38	3.70638e-09	F	8	ENSG00000147606
HSD17B11	6.99165e-23	-2.66351	0.044	0.557	1.58787e-18	F	4	ENSG00000198189
PCDH11X	1.24591e-11	-2.66143	0	0.253	2.82959e-07	F	X	ENSG00000102290
HES1	7.22424e-14	-2.6455	0.069	0.443	1.6407e-09	F	3	ENSG00000114315
RGS2	3.08243e-25	-2.64459	0.35	0.848	7.00051e-21	F	1	ENSG00000116741
HEATR5B	1.68021e-31	-2.64287	0.144	0.785	3.81592e-27	F	2	ENSG00000008869
HMHA1	1.71279e-10	-2.63987	0.125	0.424	3.88991e-06	F	19	ENSG00000180448
AGTRAP	2.26577e-19	-2.63825	0.325	0.728	5.14579e-15	F	1	ENSG00000177674
CDH1	3.00596e-14	-2.63651	0.038	0.373	6.82683e-10	F	16	ENSG00000039068
HMGB3	3.19614e-38	-2.63118	0.606	0.943	7.25876e-34	F	X	ENSG00000029993
WDR72	1.44315e-14	-2.63009	0.075	0.437	3.27754e-10	F	15	ENSG00000166415
RPS6KA6	2.85773e-35	-2.62999	0.15	0.829	6.49018e-31	F	X	ENSG00000072133
ANXA2	7.00719e-32	-2.62977	0.306	0.88	1.5914e-27	F	15	ENSG00000182718
PQLC3	1.54358e-19	-2.6235	0.062	0.519	3.50563e-15	F	2	ENSG00000162976
LOC440982	2.10244e-12	-2.62192	0.019	0.31	4.77486e-08	F	NA	NA
ZNF618	2.8626e-21	-2.6207	0.044	0.519	6.50125e-17	F	9	ENSG00000157657
ZFP36L2	8.49973e-26	-2.61417	0.15	0.728	1.93037e-21	F	2	ENSG00000152518
MOSPD2	2.08413e-27	-2.60319	0.05	0.633	4.73327e-23	F	X	ENSG00000130150
CAND2	1.59471e-12	-2.5988	0.156	0.481	3.62174e-08	F	3	ENSG00000144712
PHKA2-AS1	1.17663e-09	-2.59645	0	0.209	2.67224e-05	F	X	ENSG00000237836
ATP6V0E2	7.67222e-20	-2.59636	0.081	0.538	1.74244e-15	F	7	ENSG00000171130
C14orf37	4.32127e-17	-2.59298	0.012	0.392	9.81403e-13	F	14	ENSG00000139971
ZNF503	2.57278e-11	-2.59112	0.031	0.31	5.84303e-07	F	10	ENSG00000165655
SEPT11	3.33071e-27	-2.59074	0.188	0.747	7.56438e-23	F	4	ENSG00000138758
GPX1	4.07077e-23	-2.58042	0.788	0.962	9.24513e-19	F	3	ENSG00000233276
CABLES1	9.01163e-12	-2.58022	0.019	0.297	2.04663e-07	F	18	ENSG00000134508
GLB1	3.95174e-11	-2.57893	0.094	0.392	8.97481e-07	F	3	ENSG00000170266
GPR161	1.08079e-12	-2.57729	0.038	0.348	2.45458e-08	F	1	ENSG00000143147
CHD7	9.811e-32	-2.57656	0.288	0.848	2.22818e-27	F	8	ENSG00000171316
HIST1H1E	2.34001e-29	-2.57283	0.075	0.709	5.3144e-25	F	6	ENSG00000168298
ID4	1.04925e-28	-2.56645	0.131	0.753	2.38296e-24	F	6	ENSG00000172201
PATL2	1.46388e-08	-2.56114	0	0.184	0.000332461	F	15	ENSG00000229474
XXYLT1	1.0948e-12	-2.56071	0.038	0.348	2.48639e-08	F	3	ENSG00000173950
NIN	2.63318e-09	-2.55591	0.075	0.329	5.98021e-05	F	14	ENSG00000100503
HOXA-AS3	6.09197e-12	-2.54335	0.038	0.329	1.38355e-07	F	7	ENSG00000254369
TRIM71	1.11068e-15	-2.54196	0.012	0.367	2.52247e-11	F	3	ENSG00000206557
ANXA6	7.59313e-11	-2.53916	0.088	0.386	1.72448e-06	F	5	ENSG00000197043
INPPL1	6.65809e-16	-2.5389	0.038	0.411	1.51212e-11	F	11	ENSG00000165458
THRSP	6.21132e-10	-2.53825	0	0.215	1.41065e-05	F	11	ENSG00000151365
GGT6	1.81176e-08	-2.53728	0.006	0.196	0.000411468	F	17	ENSG00000167741
PON1	1.58502e-11	-2.53618	0.044	0.342	3.59975e-07	F	7	ENSG00000005421
CPEB1	3.17084e-46	-2.53595	0.612	0.981	7.20131e-42	F	15	ENSG00000214575
ISOC1	1.29199e-26	-2.532	0.138	0.703	2.93424e-22	F	5	ENSG00000066583
ZDHHC15	9.5403e-11	-2.52173	0.012	0.259	2.1667e-06	F	X	ENSG00000102383
CTHRC1	2.3385e-24	-2.52015	0.081	0.62	5.31096e-20	F	8	ENSG00000164932
CCDC6	2.07021e-18	-2.51629	0.219	0.658	4.70165e-14	F	10	ENSG00000108091
G6PD	2.4966e-21	-2.51431	0.069	0.557	5.67002e-17	F	X	ENSG00000160211
USP51	5.68573e-16	-2.51279	0.025	0.399	1.29129e-11	F	X	ENSG00000247746
ZC4H2	7.24129e-10	-2.51277	0.012	0.241	1.64457e-05	F	X	ENSG00000126970
CRISPLD1	9.35293e-24	-2.51004	0.138	0.658	2.12414e-19	F	8	ENSG00000121005
LOC644919	7.89821e-16	-2.50966	0	0.342	1.79376e-11	F	NA	NA
SPOCK3	2.32399e-14	-2.50905	0.031	0.373	5.27801e-10	F	4	ENSG00000196104
MLLT3	8.7358e-28	-2.50734	0.062	0.646	1.98399e-23	F	9	ENSG00000171843
FOXO3	8.96712e-25	-2.50454	0.169	0.709	2.03652e-20	F	6	ENSG00000118689
KIAA2012	8.97384e-11	-2.50352	0.069	0.348	2.03805e-06	F	2	ENSG00000182329
TP63	1.67875e-10	-2.50235	0.081	0.367	3.8126e-06	F	3	ENSG00000073282
BOC	3.39863e-16	-2.50087	0.031	0.411	7.71862e-12	F	3	ENSG00000144857
SATB1	5.84113e-20	-2.5008	0.231	0.684	1.32658e-15	F	3	ENSG00000182568
AK5	2.69681e-37	-2.49954	0.188	0.867	6.12472e-33	F	1	ENSG00000154027
TANC1	1.29074e-23	-2.49892	0.069	0.595	2.9314e-19	F	2	ENSG00000115183
AKR1B1	1.38548e-42	-2.49525	0.55	0.987	3.14657e-38	F	7	ENSG00000085662
YPEL2	9.46912e-21	-2.49282	0.075	0.563	2.15053e-16	F	17	ENSG00000175155
SPTB	1.07941e-12	-2.49208	0.019	0.316	2.45144e-08	F	14	ENSG00000070182
VEGFC	1.09064e-13	-2.49071	0.025	0.348	2.47696e-09	F	4	ENSG00000150630
MATN3	3.8666e-14	-2.48978	0.025	0.361	8.78143e-10	F	2	ENSG00000132031
LOC643623	1.0659e-08	-2.48729	0.012	0.215	0.000242076	F	NA	NA
DCTPP1	1.6925e-28	-2.48028	0.194	0.778	3.84385e-24	F	16	ENSG00000179958
SPR	2.04811e-14	-2.47999	0.038	0.386	4.65146e-10	F	2	ENSG00000116096
TPM2	1.75857e-30	-2.4787	0.131	0.785	3.99389e-26	F	9	ENSG00000198467
TBX5	3.7575e-12	-2.4753	0.012	0.291	8.53366e-08	F	12	ENSG00000089225
MORF4L2-AS1	9.41323e-15	-2.47502	0.012	0.348	2.13784e-10	F	X	ENSG00000231154
BMPR1B	2.63433e-26	-2.47288	0.075	0.652	5.98282e-22	F	4	ENSG00000138696
BAMBI	4.30185e-19	-2.47089	0.075	0.532	9.76994e-15	F	10	ENSG00000095739
TBL1X	2.15685e-15	-2.46828	0.038	0.405	4.89842e-11	F	X	ENSG00000101849
TRIM77	1.81176e-08	-2.46598	0.006	0.196	0.000411468	F	11	ENSG00000214414
PBDC1	5.82294e-39	-2.46582	0.094	0.842	1.32245e-34	F	X	ENSG00000102390
PRDM1	7.42924e-15	-2.46396	0.006	0.335	1.68725e-10	F	6	ENSG00000057657
SLC12A7	1.05448e-08	-2.462	0.062	0.304	0.000239484	F	5	ENSG00000113504
SLC22A20	9.62793e-12	-2.46159	0.006	0.272	2.1866e-07	F	11	ENSG00000197847
PQBP1	1.41386e-32	-2.45913	0.175	0.823	3.21102e-28	F	X	ENSG00000102103
ADGRG6	1.25002e-22	-2.45741	0.094	0.614	2.83892e-18	F	6	ENSG00000112414
HIST1H2BK	2.81566e-33	-2.45695	0.288	0.905	6.39464e-29	F	6	ENSG00000197903
IGFBP6	4.19188e-18	-2.45403	0.069	0.5	9.52017e-14	F	12	ENSG00000167779
TSPAN33	1.10464e-11	-2.44511	0.1	0.411	2.50874e-07	F	7	ENSG00000158457
CMTM7	4.25385e-20	-2.442	0.062	0.532	9.66092e-16	F	3	ENSG00000153551
SGCG	3.23245e-15	-2.44078	0.044	0.411	7.34121e-11	F	13	ENSG00000102683
ZBTB1	3.21275e-14	-2.43805	0.15	0.513	7.29648e-10	F	14	ENSG00000126804
RBM38	9.81246e-14	-2.43443	0.112	0.468	2.22851e-09	F	20	ENSG00000132819
LOC100505715	8.37601e-13	-2.43277	0.138	0.462	1.90228e-08	F	NA	NA
LRRC69	1.23593e-18	-2.42963	0.156	0.608	2.80691e-14	F	8	ENSG00000214954
HOXA10	4.1166e-12	-2.42922	0.006	0.278	9.34921e-08	F	7	ENSG00000253293
BCL7A	1.88161e-13	-2.42792	0.038	0.367	4.27333e-09	F	12	ENSG00000110987
TIMM8A	9.24598e-21	-2.42787	0.044	0.519	2.09985e-16	F	X	ENSG00000126953
FERMT2	6.15093e-17	-2.42522	0.238	0.633	1.39694e-12	F	14	ENSG00000073712
MAP3K7CL	2.76891e-14	-2.42521	0.044	0.392	6.28846e-10	F	21	ENSG00000156265
TEAD1	2.27623e-20	-2.42443	0.325	0.753	5.16954e-16	F	11	ENSG00000187079
ERBB4	1.90059e-09	-2.42415	0.019	0.247	4.31644e-05	F	2	ENSG00000178568
SPDYC	2.50978e-11	-2.4205	0.044	0.335	5.69996e-07	F	11	ENSG00000204710
FAM13A	5.32128e-16	-2.41804	0.081	0.487	1.20852e-11	F	4	ENSG00000138640
ZIC1	2.62293e-10	-2.41748	0.031	0.291	5.95694e-06	F	3	ENSG00000152977
SCD	2.28392e-16	-2.41598	0.206	0.614	5.187e-12	F	10	ENSG00000099194
LIMS2	2.01888e-08	-2.41557	0.038	0.253	0.000458508	F	2	ENSG00000072163
SNX12	4.50263e-19	-2.41404	0.094	0.544	1.02259e-14	F	X	ENSG00000147164
PHEX	1.37371e-13	-2.41249	0.025	0.348	3.11983e-09	F	X	ENSG00000102174
CALB2	1.52397e-15	-2.40915	0.112	0.519	3.4611e-11	F	16	ENSG00000172137
EZR	3.29222e-44	-2.40678	0.712	0.987	7.47697e-40	F	6	ENSG00000092820
UBQLN2	1.03344e-16	-2.40497	0.044	0.437	2.34704e-12	F	X	ENSG00000188021
DMD	3.08457e-19	-2.40252	0.325	0.747	7.00536e-15	F	X	ENSG00000198947
PRRG1	2.96788e-16	-2.4017	0.012	0.38	6.74036e-12	F	X	ENSG00000130962
GOLIM4	5.90346e-29	-2.4011	0.3	0.835	1.34074e-24	F	3	ENSG00000173905
CLCN5	1.68569e-26	-2.39909	0.038	0.608	3.82836e-22	F	X	ENSG00000171365
KLHL15	8.66987e-34	-2.39673	0.188	0.848	1.96901e-29	F	X	ENSG00000174010
C3orf56	1.46388e-08	-2.39021	0	0.184	0.000332461	F	3	ENSG00000214324
TLR2	9.06801e-13	-2.38981	0.012	0.304	2.05944e-08	F	4	ENSG00000137462
PTPN3	5.16208e-22	-2.38943	0.1	0.601	1.17236e-17	F	9	ENSG00000070159
ATIC	3.42008e-24	-2.38771	0.106	0.652	7.76735e-20	F	2	ENSG00000138363
CAPRIN2	9.2235e-43	-2.38733	0.356	0.975	2.09475e-38	F	12	ENSG00000110888
TAF5L	6.54539e-19	-2.38729	0.069	0.519	1.48652e-14	F	1	ENSG00000135801
MAGI2-AS3	2.16762e-12	-2.38468	0.05	0.361	4.92288e-08	F	7	ENSG00000234456
SMAD6	4.13034e-09	-2.38022	0.025	0.247	9.38042e-05	F	15	ENSG00000137834
LINC01115	3.8386e-16	-2.37647	0	0.348	8.71784e-12	F	2	ENSG00000237667
ADA	2.08811e-08	-2.37527	0.144	0.392	0.000474231	F	20	ENSG00000196839
LUZP4	1.85069e-25	-2.37496	0.219	0.772	4.2031e-21	F	X	ENSG00000102021
B3GNT4	5.49442e-09	-2.3737	0.019	0.234	0.000124784	F	12	ENSG00000176383
QDPR	1.31427e-27	-2.37276	0.175	0.753	2.98484e-23	F	4	ENSG00000151552
DET1	9.74798e-18	-2.37165	0	0.38	2.21386e-13	F	15	ENSG00000140543
TSHZ1	2.90464e-11	-2.37099	0.012	0.272	6.59672e-07	F	18	ENSG00000179981
DOK1	1.67736e-12	-2.37068	0	0.272	3.80945e-08	F	2	ENSG00000115325
GATA2	1.86363e-09	-2.36726	0.069	0.329	4.2325e-05	F	3	ENSG00000179348
SLCO1B3	1.08766e-14	-2.36708	0.044	0.405	2.47018e-10	F	12	ENSG00000111700
ZNF711	4.98553e-30	-2.36625	0.256	0.842	1.13226e-25	F	X	ENSG00000147180
HSPD1	1.5439e-46	-2.36524	0.575	0.994	3.50635e-42	F	2	ENSG00000144381
LAG3	2.6966e-13	-2.36524	0.019	0.329	6.12424e-09	F	12	ENSG00000089692
RBBP9	2.26472e-16	-2.36439	0.056	0.456	5.14341e-12	F	20	ENSG00000089050
CCM2L	5.35293e-10	-2.3632	0.019	0.259	1.2157e-05	F	20	ENSG00000101331
GNAQ	2.33613e-26	-2.3626	0.269	0.778	5.30558e-22	F	9	ENSG00000156052
ABCB7	5.80403e-32	-2.36056	0.062	0.734	1.31815e-27	F	X	ENSG00000131269
MDK	1.06284e-36	-2.36005	0.669	0.994	2.41382e-32	F	11	ENSG00000110492
LOC93622	6.38632e-11	-2.354	0.162	0.494	1.4504e-06	F	NA	NA
SPIN3	6.41019e-15	-2.35279	0.006	0.335	1.45582e-10	F	X	ENSG00000204271
RRAGB	8.01358e-44	-2.35231	0.212	0.962	1.81996e-39	F	X	ENSG00000083750
DENND1B	1.80475e-21	-2.35025	0.238	0.703	4.09877e-17	F	1	ENSG00000213047
TAF1	1.76419e-27	-2.35018	0.125	0.728	4.00664e-23	F	X	ENSG00000147133
KIT	4.83968e-18	-2.35004	0.106	0.557	1.09914e-13	F	4	ENSG00000157404
MSI2	3.77669e-10	-2.3489	0.025	0.272	8.57723e-06	F	17	ENSG00000153944
NRK	1.53368e-28	-2.34786	0.038	0.639	3.48314e-24	F	X	ENSG00000123572
SLC6A20	6.21819e-09	-2.34496	0.031	0.259	0.000141221	F	3	ENSG00000163817
POGK	2.03271e-09	-2.34304	0.044	0.285	4.6165e-05	F	1	ENSG00000143157
MAGT1	8.58008e-37	-2.34148	0.219	0.892	1.94862e-32	F	X	ENSG00000102158
SPANXA2-OT1	6.47728e-20	-2.33963	0.025	0.475	1.47105e-15	F	X	ENSG00000277215
FUNDC1	5.07791e-40	-2.33943	0.3	0.943	1.15324e-35	F	X	ENSG00000069509
BMPR1A	3.9496e-17	-2.33893	0.056	0.462	8.96994e-13	F	10	ENSG00000107779
PAFAH1B3	4.63494e-24	-2.33581	0.35	0.81	1.05264e-19	F	19	ENSG00000079462
B2M	5.55673e-42	-2.33491	0.725	1	1.26199e-37	F	15	ENSG00000166710
PLSCR1	1.24524e-14	-2.33199	0.062	0.424	2.82807e-10	F	3	ENSG00000188313
GABRE	3.30113e-15	-2.32805	0	0.329	7.49719e-11	F	X	ENSG00000102287
MAP1A	1.27615e-18	-2.32758	0.256	0.677	2.89826e-14	F	15	ENSG00000166963
LOC284294	2.00045e-08	-2.32609	0.012	0.209	0.000454322	F	NA	NA
PDE8B	4.42291e-10	-2.32433	0.162	0.456	1.00449e-05	F	5	ENSG00000113231
DUSP23	7.76431e-09	-2.3205	0.288	0.551	0.000176335	F	1	ENSG00000158716
RNF113A	1.82775e-26	-2.31959	0.05	0.627	4.151e-22	F	X	ENSG00000125352
MPP3	1.96876e-11	-2.31882	0.031	0.31	4.47126e-07	F	17	ENSG00000161647
BBOX1-AS1	6.70607e-15	-2.31123	0	0.323	1.52302e-10	F	11	ENSG00000254560
UBE2E2	1.99149e-40	-2.31105	0.5	0.968	4.52286e-36	F	3	ENSG00000182247
PAX9	3.26994e-10	-2.31099	0.075	0.354	7.42636e-06	F	14	ENSG00000198807
ZNF521	6.22272e-10	-2.30978	0.019	0.253	1.41324e-05	F	18	ENSG00000198795
CTSH	1.51868e-20	-2.3096	0.331	0.772	3.44908e-16	F	15	ENSG00000103811
IGF2BP3	1.23146e-22	-2.30866	0.381	0.791	2.79676e-18	F	7	ENSG00000136231
ADGRV1	7.05126e-19	-2.3067	0.275	0.684	1.60141e-14	F	5	ENSG00000164199
HOXB7	3.04903e-22	-2.30663	0.081	0.595	6.92466e-18	F	17	ENSG00000260027
KRT19	5.12184e-14	-2.30595	0.188	0.576	1.16322e-09	F	17	ENSG00000171345
TCEAL4	2.10796e-41	-2.30475	0.419	0.968	4.78739e-37	F	X	ENSG00000133142
KIAA2022	1.11621e-11	-2.30369	0.019	0.297	2.53503e-07	F	X	ENSG00000050030
PDK2	6.62525e-18	-2.30338	0.094	0.532	1.50466e-13	F	17	ENSG00000005882
VSNL1	6.09051e-10	-2.30288	0.019	0.259	1.38322e-05	F	2	ENSG00000163032
FMN2	1.54049e-16	-2.30158	0.075	0.481	3.49862e-12	F	1	ENSG00000155816
STK24	1.00373e-24	-2.3001	0.181	0.722	2.27956e-20	F	13	ENSG00000102572
WDSUB1	5.79452e-28	-2.29434	0.375	0.842	1.31599e-23	F	2	ENSG00000196151
ASPH	1.92312e-23	-2.29258	0.144	0.677	4.3676e-19	F	8	ENSG00000198363
NCOA7	3.03005e-29	-2.29254	0.175	0.778	6.88154e-25	F	6	ENSG00000111912
RLIM	2.03503e-37	-2.2923	0.231	0.905	4.62177e-33	F	X	ENSG00000131263
SEPT9	3.20112e-17	-2.29058	0.062	0.494	7.27006e-13	F	17	ENSG00000184640
TRPM5	2.23014e-08	-2.29043	0.019	0.222	0.000506487	F	11	ENSG00000070985
BLVRA	1.83055e-28	-2.29023	0.112	0.722	4.15735e-24	F	7	ENSG00000106605
NBPF15	4.1285e-27	-2.28652	0.244	0.766	9.37623e-23	F	1	ENSG00000266338
USP11	5.59491e-36	-2.28627	0.475	0.937	1.27066e-31	F	X	ENSG00000102226
HACD4	3.35483e-10	-2.28614	0.044	0.304	7.61915e-06	F	9	ENSG00000188921
HIST1H1C	4.46317e-28	-2.28314	0.138	0.741	1.01363e-23	F	6	ENSG00000187837
ZIC3	1.55941e-09	-2.28288	0.006	0.222	3.54158e-05	F	X	ENSG00000156925
F8	1.09999e-24	-2.28171	0.075	0.627	2.4982e-20	F	X	ENSG00000185010
GBA3	5.51055e-21	-2.28045	0.125	0.614	1.2515e-16	F	4	ENSG00000249948
AIFM1	8.31234e-40	-2.27832	0.206	0.924	1.88781e-35	F	X	ENSG00000156709
LSM10	4.68663e-19	-2.27818	0.194	0.665	1.06438e-14	F	1	ENSG00000181817
HIST1H3G	5.57657e-09	-2.27575	0.05	0.291	0.000126649	F	6	ENSG00000273983
ALG13	9.96116e-45	-2.26887	0.462	0.994	2.26228e-40	F	X	ENSG00000101901
SLC22A15	7.46087e-12	-2.26795	0.006	0.272	1.69444e-07	F	1	ENSG00000163393
MCOLN3	4.7738e-20	-2.26544	0.019	0.468	1.08418e-15	F	1	ENSG00000055732
CXorf67	2.6781e-38	-2.26344	0.131	0.88	6.08224e-34	F	X	ENSG00000187690
EFNA1	2.41984e-08	-2.26308	0.038	0.266	0.00054957	F	1	ENSG00000169242
IRF2BPL	1.01608e-15	-2.263	0.056	0.443	2.30761e-11	F	14	ENSG00000119669
DNMT3A	3.21793e-27	-2.2625	0.112	0.709	7.30825e-23	F	2	ENSG00000119772
HOTAIRM1	4.92263e-12	-2.26126	0.038	0.342	1.11798e-07	F	7	ENSG00000233429
APOO	5.91069e-40	-2.26119	0.425	0.956	1.34238e-35	F	X	ENSG00000184831
LINC01030	1.03861e-10	-2.25984	0.125	0.424	2.3588e-06	F	8	ENSG00000253799
KIAA1549	2.81186e-11	-2.25691	0.031	0.31	6.38601e-07	F	7	ENSG00000122778
PRPF39	1.99609e-35	-2.25691	0.25	0.899	4.53332e-31	F	14	ENSG00000185246
LHX8	6.07966e-26	-2.25658	0.088	0.665	1.38075e-21	F	1	ENSG00000162624
NGFRAP1	3.37051e-28	-2.25487	0.425	0.924	7.65476e-24	F	X	ENSG00000166681
CGREF1	3.2278e-10	-2.25304	0.038	0.297	7.33065e-06	F	2	ENSG00000138028
LOC339166	1.67736e-12	-2.25058	0	0.272	3.80945e-08	F	NA	NA
IL32	4.2175e-14	-2.25025	0.006	0.323	9.57837e-10	F	16	ENSG00000008517
ENHO	3.95525e-12	-2.24939	0.031	0.329	8.98277e-08	F	9	ENSG00000168913
FAM86C1	7.97168e-12	-2.24739	0.031	0.323	1.81045e-07	F	11	ENSG00000158483
KIAA1958	2.60149e-13	-2.2445	0.056	0.392	5.90825e-09	F	9	ENSG00000165185
ARHGEF9	3.24661e-11	-2.24113	0.056	0.348	7.37337e-07	F	X	ENSG00000131089
ADI1	3.21296e-13	-2.24106	0.312	0.665	7.29696e-09	F	2	ENSG00000182551
RNU11	1.3793e-08	-2.23743	0.056	0.297	0.000313253	F	1	ENSG00000274978
TMEM164	1.34836e-13	-2.23341	0.019	0.335	3.06227e-09	F	X	ENSG00000157600
USP9X	1.29524e-44	-2.23241	0.562	0.994	2.94163e-40	F	X	ENSG00000124486
TCEAL3	4.49706e-14	-2.23107	0.062	0.424	1.02133e-09	F	X	ENSG00000196507
TMOD1	9.76442e-09	-2.22978	0.106	0.361	0.00022176	F	9	ENSG00000136842
NDUFB11	1.30131e-34	-2.22643	0.369	0.93	2.95541e-30	F	X	ENSG00000147123
PNPLA4	8.3341e-37	-2.22533	0.312	0.924	1.89276e-32	F	X	ENSG00000006757
CUL4B	5.86143e-36	-2.22443	0.412	0.93	1.33119e-31	F	X	ENSG00000158290
LRRC8A	3.51731e-13	-2.22184	0.15	0.513	7.98816e-09	F	9	ENSG00000136802
MORF4L2	4.12688e-35	-2.22107	0.662	0.949	9.37256e-31	F	X	ENSG00000123562
NFKBIZ	3.99608e-17	-2.22103	0.112	0.557	9.0755e-13	F	3	ENSG00000144802
FAM133A	1.50353e-31	-2.21819	0.25	0.835	3.41468e-27	F	X	ENSG00000179083
CIART	8.11712e-25	-2.21741	0.35	0.804	1.84348e-20	F	1	ENSG00000159208
FOXJ2	6.91006e-17	-2.21694	0.069	0.481	1.56934e-12	F	12	ENSG00000065970
AP1S1	3.18114e-20	-2.21412	0.025	0.481	7.22469e-16	F	7	ENSG00000106367
PDHA1	5.24335e-44	-2.21295	0.438	0.994	1.19082e-39	F	X	ENSG00000131828
ARMCX5-GPRASP2	2.18014e-13	-2.21177	0	0.291	4.95131e-09	F	X	ENSG00000271147
LRRC8D	6.52572e-12	-2.21151	0.019	0.297	1.48206e-07	F	1	ENSG00000171492
NANP	2.65562e-17	-2.21009	0.075	0.5	6.03118e-13	F	20	ENSG00000170191
CACNB4	1.33643e-10	-2.20969	0.019	0.272	3.03517e-06	F	2	ENSG00000182389
SLC35F2	2.70021e-17	-2.20946	0.075	0.513	6.13244e-13	F	11	ENSG00000110660
YEATS2	4.81717e-21	-2.2073	0.162	0.671	1.09403e-16	F	3	ENSG00000163872
L1TD1	3.90134e-10	-2.20529	0.075	0.367	8.86032e-06	F	1	ENSG00000240563
CHAC1	5.93548e-10	-2.20405	0.019	0.259	1.34801e-05	F	15	ENSG00000128965
AMMECR1	3.09017e-15	-2.20033	0.081	0.468	7.01809e-11	F	X	ENSG00000101935
NIT2	4.1769e-23	-2.20027	0.15	0.677	9.48617e-19	F	3	ENSG00000114021
SKIDA1	1.81603e-14	-2.19967	0.094	0.468	4.12438e-10	F	10	ENSG00000180592
ZXDB	2.72645e-08	-2.19876	0	0.177	0.000619205	F	X	ENSG00000198455
HPX	5.30425e-15	-2.19858	0.012	0.354	1.20465e-10	F	11	ENSG00000110169
KLHL42	1.83352e-16	-2.19682	0.1	0.519	4.16411e-12	F	12	ENSG00000087448
ID2-AS1	1.93479e-11	-2.18903	0.031	0.316	4.3941e-07	F	2	ENSG00000235092
ZEB2	2.78559e-10	-2.18461	0.081	0.373	6.32635e-06	F	2	ENSG00000169554
ACO1	1.23397e-19	-2.18398	0.2	0.671	2.80246e-15	F	9	ENSG00000122729
PFN2	4.34307e-34	-2.18183	0.45	0.924	9.86354e-30	F	3	ENSG00000070087
CHM	4.84245e-18	-2.18108	0.062	0.5	1.09977e-13	F	X	ENSG00000188419
HDHD3	2.05866e-08	-2.18064	0.025	0.234	0.000467542	F	9	ENSG00000119431
ZNF761	2.22539e-15	-2.17805	0.088	0.475	5.05408e-11	F	19	ENSG00000160336
NR1D2	1.05492e-27	-2.17408	0.294	0.823	2.39584e-23	F	3	ENSG00000174738
UNC5B	5.06677e-09	-2.17304	0.006	0.209	0.000115071	F	10	ENSG00000107731
SPTBN5	1.12269e-10	-2.16991	0.012	0.259	2.54974e-06	F	15	ENSG00000137877
FBLN7	2.49251e-08	-2.16933	0.012	0.209	0.000566075	F	2	ENSG00000144152
NMI	3.54822e-15	-2.16906	0.106	0.506	8.05836e-11	F	2	ENSG00000123609
SPRR2F	1.72793e-10	-2.16752	0.012	0.259	3.9243e-06	F	1	ENSG00000244094
SYNE2	1.45204e-29	-2.16387	0.306	0.867	3.29773e-25	F	14	ENSG00000054654
NDUFA1	3.39671e-37	-2.16258	0.881	1	7.71427e-33	F	X	ENSG00000125356
RAB11FIP1	1.15068e-10	-2.15864	0.056	0.342	2.61331e-06	F	8	ENSG00000156675
MT1X	3.63663e-08	-2.15742	0.069	0.31	0.000825914	F	16	ENSG00000187193
VGLL4	1.1509e-16	-2.15587	0.119	0.544	2.61381e-12	F	3	ENSG00000144560
GSE1	1.07017e-20	-2.15502	0.15	0.652	2.43047e-16	F	16	ENSG00000131149
ARMCX5	1.82824e-22	-2.15491	0.062	0.576	4.15212e-18	F	X	ENSG00000125962
ZNF227	2.65808e-19	-2.15389	0.281	0.696	6.03676e-15	F	19	ENSG00000131115
MAL2	9.74302e-21	-2.15261	0.131	0.627	2.21274e-16	F	8	ENSG00000147676
EIF2AK4	1.11413e-29	-2.14879	0.138	0.759	2.53029e-25	F	15	ENSG00000128829
FMR1	1.1538e-39	-2.14649	0.312	0.968	2.6204e-35	F	X	ENSG00000102081
LAMP2	1.67911e-24	-2.14462	0.256	0.778	3.81342e-20	F	X	ENSG00000005893
CMC4	2.8465e-31	-2.14421	0.188	0.848	6.46468e-27	F	X	ENSG00000182712
TFCP2L1	2.77292e-14	-2.14309	0.062	0.43	6.29759e-10	F	2	ENSG00000115112
CMYA5	1.33772e-16	-2.13998	0.025	0.411	3.03809e-12	F	5	ENSG00000164309
RPS6KA3	1.14482e-28	-2.1373	0.2	0.797	2.60001e-24	F	X	ENSG00000177189
NR2E1	3.18563e-08	-2.13606	0.006	0.19	0.000723488	F	6	ENSG00000112333
CKAP4	1.4254e-20	-2.13303	0.2	0.677	3.23723e-16	F	12	ENSG00000136026
DECR2	1.08126e-27	-2.13052	0.294	0.816	2.45565e-23	F	16	ENSG00000242612
LMO4	8.66822e-19	-2.12971	0.1	0.563	1.96864e-14	F	1	ENSG00000143013
RDX	3.13137e-43	-2.12928	0.681	0.987	7.11166e-39	F	11	ENSG00000137710
C14orf93	6.77871e-14	-2.12695	0.056	0.405	1.53951e-09	F	14	ENSG00000100802
RUSC1	5.26243e-18	-2.12558	0.075	0.519	1.19515e-13	F	1	ENSG00000160753
APOC1	6.17611e-30	-2.12534	0.075	0.722	1.40266e-25	F	19	ENSG00000130208
GABRB2	7.86258e-16	-2.12355	0.106	0.519	1.78567e-11	F	5	ENSG00000145864
TET3	4.48142e-17	-2.1227	0.038	0.443	1.01777e-12	F	2	ENSG00000187605
RBPMS-AS1	7.42499e-10	-2.12228	0.025	0.266	1.68629e-05	F	8	ENSG00000254109
TARBP1	6.32541e-20	-2.12223	0.288	0.734	1.43656e-15	F	1	ENSG00000059588
MGST2	1.39329e-10	-2.12168	0.075	0.373	3.16429e-06	F	4	ENSG00000085871
SALL4	1.97074e-14	-2.12038	0.019	0.354	4.47575e-10	F	20	ENSG00000101115
GREB1L	1.48717e-08	-2.12008	0.031	0.253	0.000337751	F	18	ENSG00000141449
SGTB	1.486e-13	-2.11902	0.088	0.449	3.37486e-09	F	5	ENSG00000197860
DLG5-AS1	1.85489e-23	-2.11715	0.019	0.525	4.21264e-19	F	10	ENSG00000233871
HIST2H2BE	2.65603e-13	-2.11701	0.069	0.411	6.03211e-09	F	1	ENSG00000184678
WIPF3	5.41912e-24	-2.11575	0.056	0.601	1.23074e-19	F	7	ENSG00000122574
ERP29	2.33577e-43	-2.11546	0.444	0.994	5.30476e-39	F	12	ENSG00000089248
ARMCX6	1.62602e-11	-2.11429	0.038	0.329	3.69286e-07	F	X	ENSG00000198960
TMEM14B	1.48827e-37	-2.11366	0.538	0.975	3.38001e-33	F	6	ENSG00000137210
FAM171B	1.08215e-08	-2.11355	0.019	0.228	0.000245768	F	2	ENSG00000144369
SCGB3A1	2.72645e-08	-2.11288	0	0.177	0.000619205	F	5	ENSG00000161055
ESCO2	5.00072e-22	-2.11234	0.588	0.918	1.13571e-17	F	8	ENSG00000171320
BTBD18	1.27473e-19	-2.11225	0.075	0.557	2.89503e-15	F	11	ENSG00000233436
ATP1B1	7.70026e-21	-2.11094	0.119	0.62	1.74881e-16	F	1	ENSG00000143153
NDRG2	5.63372e-16	-2.11093	0.044	0.437	1.27948e-11	F	14	ENSG00000165795
NAB1	2.39275e-21	-2.11008	0.169	0.684	5.43417e-17	F	2	ENSG00000138386
HERC6	2.90228e-10	-2.10866	0.044	0.316	6.59137e-06	F	4	ENSG00000138642
OSBPL8	2.42017e-43	-2.10807	0.6	0.994	5.49645e-39	F	12	ENSG00000091039
PRODH	2.41243e-11	-2.10612	0	0.247	5.47887e-07	F	22	ENSG00000100033
UPB1	3.74816e-28	-2.10392	0.194	0.804	8.51245e-24	F	22	ENSG00000100024
ZMAT1	4.99004e-22	-2.10238	0.269	0.759	1.13329e-17	F	X	ENSG00000166432
CACNA2D1	3.29187e-09	-2.10233	0.144	0.411	7.47617e-05	F	7	ENSG00000153956
EMBP1	2.22114e-09	-2.10145	0	0.203	5.04443e-05	F	1	ENSG00000231752
DGUOK-AS1	2.72645e-08	-2.1003	0	0.177	0.000619205	F	2	ENSG00000237883
TMEM55A	1.51711e-09	-2.09452	0.181	0.456	3.4455e-05	F	8	ENSG00000155099
RARB	1.1016e-11	-2.09124	0.012	0.285	2.50184e-07	F	3	ENSG00000077092
MAP7D2	1.33382e-42	-2.08612	0.619	0.994	3.02923e-38	F	X	ENSG00000184368
ERCC6L	3.60746e-11	-2.08549	0.025	0.297	8.1929e-07	F	X	ENSG00000186871
TMEM243	2.99211e-22	-2.08518	0.25	0.741	6.79537e-18	F	7	ENSG00000135185
PRPS1	1.69175e-32	-2.08312	0.106	0.772	3.84212e-28	F	X	ENSG00000147224
MAPRE2	2.51479e-24	-2.08223	0.131	0.69	5.71135e-20	F	18	ENSG00000166974
DUSP1	1.36906e-14	-2.08062	0.262	0.696	3.10928e-10	F	5	ENSG00000120129
SIRPA	1.44583e-11	-2.07883	0.094	0.411	3.28363e-07	F	20	ENSG00000198053
LINC00383	2.9581e-11	-2.07805	0.031	0.31	6.71814e-07	F	13	ENSG00000235221
FAM86C2P	8.39962e-18	-2.07764	0.038	0.456	1.90764e-13	F	11	ENSG00000160172
NOP10	1.66514e-13	-2.07752	0.425	0.703	3.7817e-09	F	15	ENSG00000182117
SERINC5	1.49214e-19	-2.07737	0.031	0.481	3.38879e-15	F	5	ENSG00000164300
ZNF674-AS1	1.00331e-08	-2.07648	0.019	0.228	0.000227862	F	X	ENSG00000230844
B4GALT4	1.65213e-11	-2.07584	0.062	0.361	3.75215e-07	F	3	ENSG00000121578
C5	3.25553e-17	-2.07382	0.156	0.595	7.39363e-13	F	9	ENSG00000106804
UQCC3	1.18801e-27	-2.07278	0.212	0.797	2.6981e-23	F	11	ENSG00000204922
KCNS3	5.48303e-14	-2.0723	0	0.304	1.24525e-09	F	2	ENSG00000170745
PRAME	5.53805e-37	-2.07163	0.588	0.994	1.25775e-32	F	22	ENSG00000185686
RAB9A	1.8176e-22	-2.0712	0.144	0.671	4.12795e-18	F	X	ENSG00000123595
TMED9	1.4663e-36	-2.07088	0.406	0.962	3.33011e-32	F	5	ENSG00000184840
NSDHL	6.65901e-25	-2.07056	0.231	0.772	1.51233e-20	F	X	ENSG00000147383
KBTBD7	1.98016e-22	-2.0683	0.112	0.633	4.49713e-18	F	13	ENSG00000120696
MGAT5	2.00331e-08	-2.06737	0.056	0.285	0.000454973	F	2	ENSG00000152127
JAZF1	5.11773e-09	-2.06642	0.556	0.753	0.000116229	F	7	ENSG00000153814
FAM46A	5.35634e-16	-2.06576	0.075	0.475	1.21648e-11	F	6	ENSG00000112773
LDHB	6.82246e-38	-2.06563	0.469	0.975	1.54945e-33	F	12	ENSG00000111716
GAB1	7.07596e-09	-2.06435	0.019	0.234	0.000160702	F	4	ENSG00000109458
PPP2R3A	4.98543e-21	-2.06272	0.244	0.715	1.13224e-16	F	3	ENSG00000073711
CRIM1	2.97303e-14	-2.06185	0.056	0.424	6.75206e-10	F	2	ENSG00000150938
FUNDC2	1.24554e-34	-2.05732	0.488	0.943	2.82875e-30	F	X	ENSG00000165775
PLAGL1	3.72721e-10	-2.0568	0.031	0.285	8.46487e-06	F	6	ENSG00000118495
ZBTB14	1.15142e-15	-2.05612	0.094	0.494	2.615e-11	F	18	ENSG00000198081
RAB40B	2.47815e-14	-2.05486	0.206	0.582	5.62812e-10	F	17	ENSG00000141542
LCOR	1.48457e-36	-2.0542	0.281	0.899	3.37161e-32	F	10	ENSG00000196233
SYCP2L	7.52074e-12	-2.05376	0.119	0.456	1.70803e-07	F	6	ENSG00000153157
CASP6	2.396e-13	-2.05328	0.05	0.392	5.44155e-09	F	4	ENSG00000138794
MYO1E	7.7793e-11	-2.05024	0.194	0.494	1.76676e-06	F	15	ENSG00000157483
FCHO1	1.03779e-09	-2.04904	0.056	0.316	2.35692e-05	F	19	ENSG00000130475
SMC1A	1.95257e-42	-2.04897	0.338	0.987	4.43448e-38	F	X	ENSG00000072501
SH3KBP1	1.67744e-30	-2.04768	0.119	0.785	3.80963e-26	F	X	ENSG00000147010
MMP15	3.14348e-16	-2.04598	0.038	0.424	7.13915e-12	F	16	ENSG00000102996
REPS2	3.64688e-18	-2.04552	0.025	0.437	8.28243e-14	F	X	ENSG00000169891
RGS14	2.98907e-12	-2.04537	0.05	0.361	6.78847e-08	F	5	ENSG00000169220
PDZD11	8.32849e-31	-2.03872	0.2	0.835	1.89148e-26	F	X	ENSG00000120509
LINC01419	1.813e-11	-2.03844	0.006	0.266	4.11751e-07	F	8	ENSG00000253898
CYB5RL	1.41463e-10	-2.03718	0.025	0.285	3.21277e-06	F	1	ENSG00000215883
GPT2	1.13452e-14	-2.03661	0.125	0.513	2.5766e-10	F	16	ENSG00000166123
NAB2	3.64823e-09	-2.03354	0.031	0.266	8.2855e-05	F	12	ENSG00000166886
RTKN	3.93721e-19	-2.03315	0.05	0.506	8.9418e-15	F	2	ENSG00000114993
MYZAP	8.03541e-10	-2.0306	0.006	0.228	1.82492e-05	F	15	ENSG00000263155
INPP4A	3.36899e-19	-2.03001	0.138	0.601	7.65132e-15	F	2	ENSG00000040933
EPB41L3	4.28839e-08	-2.02843	0.262	0.513	0.000973937	F	18	ENSG00000082397
PIN4	2.62968e-35	-2.02794	0.344	0.937	5.97227e-31	F	X	ENSG00000102309
CDCA7L	1.3019e-22	-2.02784	0.175	0.69	2.95673e-18	F	7	ENSG00000164649
C3orf58	2.11891e-24	-2.0272	0.15	0.709	4.81227e-20	F	3	ENSG00000181744
TDP2	1.49983e-23	-2.0261	0.369	0.816	3.40627e-19	F	6	ENSG00000111802
TPI1	1.4744e-22	-2.02354	0.744	0.987	3.3485e-18	F	12	ENSG00000111669
CCDC160	4.3343e-15	-2.02238	0.094	0.487	9.84363e-11	F	X	ENSG00000203952
PLIN2	6.59469e-19	-2.02087	0.219	0.684	1.49772e-14	F	9	ENSG00000147872
MTMR1	1.96942e-17	-2.01996	0.044	0.468	4.47275e-13	F	X	ENSG00000063601
CHD6	1.40122e-31	-2.01981	0.438	0.918	3.18232e-27	F	20	ENSG00000124177
TIMELESS	9.3692e-21	-2.01953	0.119	0.614	2.12784e-16	F	12	ENSG00000111602
RBP4	3.70578e-17	-2.01919	0.144	0.582	8.41619e-13	F	10	ENSG00000138207
HTATSF1	2.80916e-37	-2.01906	0.344	0.943	6.37988e-33	F	X	ENSG00000102241
TPM3P9	1.00122e-13	-2.01895	0.05	0.399	2.27387e-09	F	19	ENSG00000241015
PRKACB	3.36324e-18	-2.01599	0.188	0.633	7.63825e-14	F	1	ENSG00000142875
DNAH3	5.06814e-16	-2.01591	0.15	0.576	1.15103e-11	F	16	ENSG00000158486
ZIC4	1.22266e-09	-2.0158	0.131	0.424	2.77679e-05	F	3	ENSG00000174963
BBX	4.49371e-40	-2.01559	0.662	0.968	1.02057e-35	F	3	ENSG00000114439
ATP9A	9.9904e-11	-2.01492	0.106	0.405	2.26892e-06	F	20	ENSG00000054793
ELK1	2.29825e-14	-2.01327	0.062	0.43	5.21957e-10	F	X	ENSG00000126767
ACOT4	1.20447e-13	-2.01319	0.106	0.468	2.73547e-09	F	14	ENSG00000177465
TMEM255B	3.75675e-09	-2.01278	0.05	0.297	8.53195e-05	F	13	ENSG00000184497
SLC38A2	8.5198e-22	-2.01278	0.231	0.734	1.93493e-17	F	12	ENSG00000134294
TSPAN15	8.30074e-17	-2.01269	0.1	0.525	1.88518e-12	F	10	ENSG00000099282
PORCN	9.93713e-11	-2.01258	0.012	0.259	2.25682e-06	F	X	ENSG00000102312
IRAK1	3.7148e-17	-2.0115	0.062	0.487	8.43668e-13	F	X	ENSG00000184216
RNF168	2.19965e-25	-2.01119	0.575	0.911	4.99562e-21	F	3	ENSG00000163961
CSTF2	5.19793e-38	-2.00951	0.325	0.943	1.1805e-33	F	X	ENSG00000101811
PCCB	1.22255e-25	-2.00762	0.6	0.892	2.77654e-21	F	3	ENSG00000114054
LACC1	2.64868e-32	-2.00662	0.238	0.867	6.01541e-28	F	13	ENSG00000179630
APEX2	1.25331e-20	-2.00645	0.031	0.494	2.84639e-16	F	X	ENSG00000169188
NOX1	1.71254e-10	-2.00602	0	0.228	3.88935e-06	F	X	ENSG00000007952
ST3GAL4	7.57285e-12	-2.00414	0.031	0.323	1.71987e-07	F	11	ENSG00000110080
ABCC5	1.8401e-29	-2.00177	0.175	0.791	4.17906e-25	F	3	ENSG00000114770
ATP8A1	9.81249e-12	-2.00053	0.088	0.411	2.22851e-07	F	4	ENSG00000124406
NIPSNAP1	4.35533e-22	-2.00024	0.138	0.665	9.8914e-18	F	22	ENSG00000184117
CLN6	1.22932e-10	-2.00023	0.025	0.285	2.79191e-06	F	15	ENSG00000128973
ARHGEF26	2.76991e-20	-2.00011	0.15	0.633	6.29074e-16	F	3	ENSG00000114790
MAGED2	1.47234e-27	-1.99623	0.212	0.804	3.34384e-23	F	X	ENSG00000102316
HAP1	3.24e-12	-1.9941	0.019	0.31	7.35837e-08	F	17	ENSG00000173805
FOXR1	1.82464e-27	-1.9938	0.212	0.823	4.14393e-23	F	11	ENSG00000176302
PDPN	3.63158e-15	-1.99323	0.069	0.462	8.24768e-11	F	1	ENSG00000162493
HMGA1	2.37423e-34	-1.99228	0.631	0.981	5.39212e-30	F	6	ENSG00000137309
FRG1B	4.69129e-35	-1.99035	0.219	0.905	1.06544e-30	F	20	ENSG00000149531
TBX3	2.40779e-17	-1.99006	0.031	0.443	5.46834e-13	F	12	ENSG00000135111
HOXD4	6.28369e-09	-1.98939	0.012	0.222	0.000142709	F	2	ENSG00000170166
MLK7-AS1	2.20458e-13	-1.98841	0.094	0.456	5.00681e-09	F	2	ENSG00000238133
ADAMTSL3	4.55146e-09	-1.98826	0.088	0.348	0.000103368	F	15	ENSG00000156218
PHKA1	1.4299e-15	-1.98678	0.019	0.38	3.24744e-11	F	X	ENSG00000067177
BRCC3	3.20018e-21	-1.98644	0.075	0.582	7.26793e-17	F	X	ENSG00000185515
SH3GL2	7.16461e-20	-1.98424	0.194	0.665	1.62716e-15	F	9	ENSG00000107295
KMT2C	5.62534e-33	-1.98417	0.656	0.943	1.27757e-28	F	7	ENSG00000055609
PITX2	3.78949e-15	-1.98301	0.062	0.443	8.60632e-11	F	4	ENSG00000164093
ABRACL	7.19221e-11	-1.98174	0.05	0.342	1.63342e-06	F	6	ENSG00000146386
RELN	3.56341e-11	-1.98068	0.1	0.405	8.09286e-07	F	7	ENSG00000189056
CNP	5.20591e-20	-1.97939	0.15	0.639	1.18232e-15	F	17	ENSG00000173786
SLC39A4	1.13197e-12	-1.97934	0.181	0.532	2.57081e-08	F	8	ENSG00000147804
KIF4A	1.27906e-21	-1.97646	0.138	0.652	2.90487e-17	F	X	ENSG00000090889
PCLO	1.67206e-20	-1.97508	0.188	0.671	3.79741e-16	F	7	ENSG00000186472
STX7	5.52948e-19	-1.97465	0.075	0.538	1.2558e-14	F	6	ENSG00000079950
TSPAN13	2.82142e-12	-1.97457	0.194	0.538	6.40774e-08	F	7	ENSG00000106537
C10orf12	2.99365e-12	-1.97302	0.031	0.335	6.79887e-08	F	10	ENSG00000196233
ATP6V1C2	1.46388e-08	-1.96785	0	0.184	0.000332461	F	2	ENSG00000143882
S100A10	3.39574e-23	-1.96703	0.606	0.911	7.71206e-19	F	1	ENSG00000197747
MAT2B	7.92622e-25	-1.96315	0.681	0.943	1.80012e-20	F	5	ENSG00000038274
TBL1XR1	8.81071e-24	-1.96254	0.606	0.93	2.001e-19	F	3	ENSG00000177565
DHCR7	1.56794e-20	-1.96063	0.094	0.589	3.56096e-16	F	11	ENSG00000172893
MSN	7.61753e-24	-1.95925	0.081	0.639	1.73002e-19	F	X	ENSG00000147065
TSPAN6	5.9241e-30	-1.95874	0.625	0.93	1.34542e-25	F	X	ENSG00000000003
UPP1	2.25224e-12	-1.95839	0.05	0.373	5.11507e-08	F	7	ENSG00000183696
MB21D2	3.00989e-11	-1.95733	0.088	0.392	6.83576e-07	F	3	ENSG00000180611
ZNF182	1.97135e-26	-1.95562	0.056	0.652	4.47713e-22	F	X	ENSG00000147118
SMO	3.93858e-08	-1.95511	0.012	0.203	0.00089449	F	7	ENSG00000128602
TP53I11	5.89863e-10	-1.9546	0.038	0.291	1.33964e-05	F	11	ENSG00000175274
HDHD1	1.66774e-22	-1.95363	0.156	0.696	3.7876e-18	F	X	ENSG00000130021
DRAM2	2.17616e-20	-1.95309	0.162	0.652	4.94228e-16	F	1	ENSG00000156171
DIAPH2	4.09903e-23	-1.95285	0.269	0.778	9.30931e-19	F	X	ENSG00000147202
TAB3	1.25963e-15	-1.95178	0.044	0.43	2.86075e-11	F	X	ENSG00000157625
KDM6A	8.93317e-33	-1.95055	0.275	0.899	2.02881e-28	F	X	ENSG00000147050
OFD1	7.01295e-39	-1.9492	0.481	0.956	1.59271e-34	F	X	ENSG00000046651
TIAM1	1.06543e-09	-1.94699	0.131	0.418	2.41969e-05	F	21	ENSG00000156299
GNL3L	2.46018e-14	-1.94657	0.056	0.424	5.58731e-10	F	X	ENSG00000130119
ELOVL3	2.04622e-08	-1.94654	0.006	0.196	0.000464717	F	10	ENSG00000119915
MCM6	5.29959e-35	-1.94619	0.488	0.968	1.20359e-30	F	2	ENSG00000076003
TYRO3	4.78668e-16	-1.94526	0.031	0.418	1.0871e-11	F	15	ENSG00000092445
CD55	1.32216e-23	-1.9449	0.575	0.854	3.00276e-19	F	1	ENSG00000196352
DND1	1.56536e-28	-1.94479	0.125	0.753	3.55508e-24	F	5	ENSG00000256453
ATG4A	5.68741e-13	-1.94335	0.194	0.544	1.29167e-08	F	X	ENSG00000101844
SWAP70	5.64001e-26	-1.94193	0.225	0.797	1.2809e-21	F	11	ENSG00000133789
MAP2K4	1.32215e-17	-1.94168	0.156	0.608	3.00274e-13	F	17	ENSG00000065559
KIAA1551	1.61485e-25	-1.94074	0.312	0.835	3.66748e-21	F	12	ENSG00000174718
SCML2	1.53128e-31	-1.94012	0.381	0.918	3.4777e-27	F	X	ENSG00000102098
TTC9	1.64765e-08	-1.93748	0.006	0.196	0.000374197	F	14	ENSG00000133985
TBX18	1.39244e-13	-1.9366	0.025	0.348	3.16237e-09	F	6	ENSG00000112837
DKC1	1.54335e-39	-1.9363	0.325	0.987	3.5051e-35	F	X	ENSG00000130826
HYAL4	6.43498e-15	-1.93444	0.044	0.418	1.46145e-10	F	7	ENSG00000106302
ARMCX2	1.26799e-17	-1.93402	0.025	0.43	2.87973e-13	F	X	ENSG00000184867
MAP4K1	1.26088e-14	-1.92985	0.062	0.437	2.86358e-10	F	19	ENSG00000104814
DCLK2	7.82253e-13	-1.92978	0.031	0.348	1.77658e-08	F	4	ENSG00000170390
UBA1	7.59513e-35	-1.92925	0.406	0.937	1.72493e-30	F	X	ENSG00000130985
THUMPD2	3.19544e-22	-1.92889	0.15	0.684	7.25716e-18	F	2	ENSG00000138050
ELK3	2.54882e-10	-1.92888	0.062	0.342	5.78862e-06	F	12	ENSG00000111145
ELMO1	3.58096e-10	-1.92802	0.044	0.31	8.13272e-06	F	7	ENSG00000155849
PHB	1.45422e-31	-1.92737	0.456	0.924	3.30269e-27	F	17	ENSG00000167085
SERPINI1	1.89319e-08	-1.92669	0.125	0.392	0.000429963	F	3	ENSG00000163536
SCN2A	1.37021e-11	-1.92511	0.025	0.31	3.11187e-07	F	2	ENSG00000136531
MAP4K4	9.69012e-34	-1.9251	0.338	0.918	2.20072e-29	F	2	ENSG00000071054
ZNF134	1.32526e-08	-1.9243	0.069	0.31	0.000300979	F	19	ENSG00000213762
KDF1	2.17903e-15	-1.92418	0.212	0.595	4.94879e-11	F	1	ENSG00000175707
LINC01291	2.43064e-09	-1.92293	0.044	0.291	5.52024e-05	F	2	ENSG00000204792
SNX5	2.66577e-36	-1.92248	0.594	0.962	6.05422e-32	F	20	ENSG00000089006
SLC9A6	1.85363e-32	-1.92245	0.162	0.842	4.20978e-28	F	X	ENSG00000198689
HUWE1	4.51694e-37	-1.92239	0.612	0.968	1.02584e-32	F	X	ENSG00000086758
PSMG4	5.2308e-33	-1.92228	0.544	0.962	1.18797e-28	F	6	ENSG00000180822
DLEU1	3.04429e-27	-1.9215	0.444	0.873	6.91389e-23	F	13	ENSG00000176124
TMEM109	4.86538e-14	-1.92092	0.144	0.519	1.10498e-09	F	11	ENSG00000110108
BANK1	5.19609e-12	-1.91684	0.106	0.437	1.18008e-07	F	4	ENSG00000153064
GPLD1	8.91672e-11	-1.91648	0.05	0.329	2.02508e-06	F	6	ENSG00000112293
HILPDA	1.37818e-17	-1.91441	0.094	0.551	3.12998e-13	F	7	ENSG00000135245
ZNF606	1.02057e-21	-1.91111	0.244	0.728	2.31781e-17	F	19	ENSG00000166704
PTGER4P2-CDK2AP2P2	2.60095e-19	-1.91109	0.212	0.69	5.90702e-15	F	NA	NA
GDI1	3.55047e-42	-1.9108	0.481	1	8.06347e-38	F	X	ENSG00000203879
PTGR1	3.77141e-23	-1.91002	0.444	0.848	8.56524e-19	F	9	ENSG00000106853
C2orf50	1.24591e-11	-1.90989	0	0.253	2.82959e-07	F	2	ENSG00000150873
OGT	4.98972e-22	-1.90887	0.138	0.671	1.13322e-17	F	X	ENSG00000147162
HEXB	7.14515e-12	-1.90716	0.025	0.316	1.62273e-07	F	5	ENSG00000049860
SESN2	1.18291e-22	-1.90684	0.175	0.703	2.6865e-18	F	1	ENSG00000130766
TBC1D17	1.33722e-19	-1.90594	0.194	0.677	3.03695e-15	F	19	ENSG00000104946
TWIST1	1.92303e-08	-1.9048	0.075	0.316	0.00043674	F	7	ENSG00000122691
SLC5A3	2.32862e-25	-1.90417	0.15	0.728	5.28853e-21	F	21	ENSG00000198743
AGAP3	1.21734e-08	-1.90328	0.075	0.323	0.00027647	F	7	ENSG00000133612
MECP2	2.32607e-35	-1.9023	0.138	0.886	5.28275e-31	F	X	ENSG00000169057
TMBIM1	3.72774e-22	-1.90091	0.106	0.633	8.46607e-18	F	2	ENSG00000135926
SCRN1	5.50154e-19	-1.90082	0.269	0.696	1.24946e-14	F	7	ENSG00000136193
MSX2	4.04792e-09	-1.90059	0.025	0.253	9.19323e-05	F	5	ENSG00000120149
CDK2AP2	1.39787e-22	-1.90055	0.444	0.892	3.1747e-18	F	11	ENSG00000167797
RAP2C	1.48666e-15	-1.89931	0.081	0.487	3.37636e-11	F	X	ENSG00000123728
CPT1C	3.01682e-12	-1.8965	0.106	0.443	6.8515e-08	F	19	ENSG00000169169
MMGT1	1.83251e-23	-1.89626	0.075	0.614	4.16181e-19	F	X	ENSG00000169446
HDAC8	2.56604e-23	-1.89609	0.056	0.601	5.82773e-19	F	X	ENSG00000147099
FAM86EP	1.04055e-13	-1.89415	0.05	0.392	2.3632e-09	F	4	ENSG00000251669
EML1	1.50064e-14	-1.89366	0.162	0.557	3.4081e-10	F	14	ENSG00000066629
DNMBP	6.07999e-20	-1.89335	0.088	0.57	1.38083e-15	F	10	ENSG00000107554
NEK6	1.02861e-09	-1.89311	0.106	0.392	2.33607e-05	F	9	ENSG00000119408
ITGAV	3.44192e-18	-1.89112	0.15	0.62	7.81694e-14	F	2	ENSG00000138448
IMPDH1	3.56634e-19	-1.89096	0.288	0.747	8.09951e-15	F	7	ENSG00000106348
SERPINE2	4.00424e-15	-1.8897	0.288	0.677	9.09404e-11	F	2	ENSG00000135919
RFX6	5.42465e-09	-1.88823	0.006	0.209	0.000123199	F	6	ENSG00000185002
FAM122B	5.75961e-16	-1.88721	0.062	0.468	1.30806e-11	F	X	ENSG00000156504
DLG3	1.38832e-19	-1.88627	0.05	0.506	3.15302e-15	F	X	ENSG00000082458
KCNN2	3.61803e-08	-1.88521	0.025	0.228	0.00082169	F	5	ENSG00000080709
LRIG3	5.88542e-09	-1.88486	0.012	0.222	0.000133664	F	12	ENSG00000139263
SFXN5	1.43736e-12	-1.88351	0.156	0.519	3.26439e-08	F	2	ENSG00000144040
INSIG1	1.1675e-13	-1.88128	0.775	0.905	2.6515e-09	F	7	ENSG00000186480
RASSF3	4.64705e-11	-1.88066	0.1	0.411	1.05539e-06	F	12	ENSG00000153179
LRCH2	1.11654e-20	-1.88041	0.162	0.658	2.53577e-16	F	X	ENSG00000130224
MCM3	8.75958e-36	-1.87969	0.369	0.949	1.98939e-31	F	6	ENSG00000112118
HIPK2	3.13258e-14	-1.87911	0.125	0.506	7.11439e-10	F	7	ENSG00000064393
C5orf17	1.37675e-08	-1.87875	0.081	0.329	0.000312673	F	5	ENSG00000248874
PLOD2	2.74212e-22	-1.87837	0.169	0.696	6.22763e-18	F	3	ENSG00000152952
ZNF285	2.47792e-13	-1.8781	0.138	0.494	5.62761e-09	F	19	ENSG00000267508
PLEKHG3	7.11068e-11	-1.87702	0.012	0.266	1.61491e-06	F	14	ENSG00000126822
PIP4K2B	1.64072e-14	-1.87575	0.225	0.601	3.72625e-10	F	17	ENSG00000276293
RPL10	9.80605e-42	-1.87415	0.688	1	2.22705e-37	F	X	ENSG00000147403
TSR2	4.95216e-38	-1.87403	0.312	0.949	1.12468e-33	F	X	ENSG00000158526
ENOX2	7.15456e-29	-1.873	0.219	0.823	1.62487e-24	F	X	ENSG00000165675
RAB38	5.084e-12	-1.86975	0.025	0.316	1.15463e-07	F	11	ENSG00000123892
AKAP7	3.75769e-14	-1.86922	0.112	0.5	8.53409e-10	F	6	ENSG00000118507
SPOPL	2.15092e-22	-1.8682	0.162	0.684	4.88496e-18	F	2	ENSG00000144228
CXorf40B	8.04751e-31	-1.86792	0.206	0.854	1.82767e-26	F	X	ENSG00000197021
GIP	3.9518e-08	-1.86749	0.006	0.19	0.000897493	F	17	ENSG00000159224
RASGEF1A	1.65099e-08	-1.8664	0.044	0.272	0.000374957	F	10	ENSG00000198915
SLC35D2	1.19817e-08	-1.86571	0.062	0.304	0.000272117	F	9	ENSG00000130958
ELAVL2	5.08287e-19	-1.8647	0.519	0.816	1.15437e-14	F	9	ENSG00000107105
EXOSC2	1.19778e-14	-1.86434	0.206	0.595	2.72027e-10	F	9	ENSG00000130713
FOXO1	1.60394e-19	-1.86328	0.212	0.684	3.64271e-15	F	13	ENSG00000150907
PARP4	9.86517e-12	-1.86101	0.238	0.57	2.24048e-07	F	13	ENSG00000102699
CGNL1	3.96566e-09	-1.85812	0.019	0.241	9.0064e-05	F	15	ENSG00000128849
PFDN1	2.62517e-31	-1.85581	0.512	0.918	5.96203e-27	F	5	ENSG00000113068
NMU	1.18749e-25	-1.85562	0.169	0.759	2.69692e-21	F	4	ENSG00000109255
SEPT7	1.25743e-45	-1.85507	0.956	1	2.85574e-41	F	7	ENSG00000122545
NOL8	8.12367e-36	-1.85462	0.588	0.968	1.84497e-31	F	9	ENSG00000198000
RCBTB1	5.22453e-18	-1.85041	0.056	0.494	1.18654e-13	F	13	ENSG00000136144
BNC2	9.35361e-17	-1.85037	0.219	0.627	2.1243e-12	F	9	ENSG00000173068
COX7B	3.35681e-40	-1.85022	0.662	1	7.62366e-36	F	X	ENSG00000131174
PGM2	3.53315e-08	-1.84906	0.025	0.234	0.000802414	F	4	ENSG00000169299
OCIAD2	1.15165e-11	-1.84841	0.112	0.449	2.61551e-07	F	4	ENSG00000145247
HHLA3	3.13985e-18	-1.846	0.156	0.62	7.13092e-14	F	1	ENSG00000197568
EFNA3	1.57071e-16	-1.84568	0.069	0.487	3.56724e-12	F	1	ENSG00000143590
CISD2	2.33174e-37	-1.84245	0.525	0.962	5.29561e-33	F	4	ENSG00000145354
RBMX	6.66832e-37	-1.84038	0.506	0.975	1.51444e-32	F	X	ENSG00000147274
CDH3	5.15485e-10	-1.83697	0.044	0.31	1.17072e-05	F	16	ENSG00000062038
ERO1L	9.25169e-13	-1.83565	0.056	0.392	2.10115e-08	F	14	ENSG00000197930
GPR143	8.22885e-09	-1.83463	0.019	0.234	0.000186885	F	X	ENSG00000101850
NLRP14	8.9652e-16	-1.83354	0.069	0.475	2.03609e-11	F	11	ENSG00000158077
TAF4B	5.47722e-30	-1.83339	0.256	0.886	1.24393e-25	F	18	ENSG00000141384
YAP1	5.66002e-18	-1.83228	0.162	0.62	1.28545e-13	F	11	ENSG00000137693
ZAK	1.57144e-23	-1.83195	0.338	0.816	3.56889e-19	F	2	ENSG00000091436
MTUS1	1.81313e-13	-1.83161	0.275	0.601	4.11779e-09	F	8	ENSG00000129422
CCNI	3.89193e-31	-1.83061	0.756	0.943	8.83897e-27	F	4	ENSG00000118816
ZMYND8	6.0615e-29	-1.8302	0.188	0.816	1.37663e-24	F	20	ENSG00000101040
LINC00937	2.53884e-14	-1.8289	0.006	0.329	5.76596e-10	F	12	ENSG00000226091
LINC01413	5.18081e-14	-1.8282	0.262	0.62	1.17661e-09	F	15	ENSG00000260172
RHOB	3.51064e-09	-1.82635	0.094	0.367	7.97301e-05	F	2	ENSG00000143878
BEND4	9.76593e-09	-1.82619	0.106	0.367	0.000221794	F	4	ENSG00000188848
RHOC	1.13442e-25	-1.82384	0.375	0.88	2.57639e-21	F	1	ENSG00000155366
LYRM9	6.19522e-27	-1.8234	0.35	0.867	1.407e-22	F	17	ENSG00000232859
PPM1F	1.77755e-24	-1.82211	0.256	0.785	4.03698e-20	F	22	ENSG00000100034
TMEM27	2.144e-15	-1.82174	0.038	0.411	4.86923e-11	F	X	ENSG00000147003
FREM2	3.47168e-13	-1.82031	0.012	0.316	7.88453e-09	F	13	ENSG00000150893
IGF1R	1.45742e-20	-1.81847	0.319	0.759	3.30994e-16	F	15	ENSG00000140443
RRP1	7.20628e-19	-1.81425	0.256	0.696	1.63662e-14	F	21	ENSG00000160214
PIM2	4.37551e-16	-1.8137	0.106	0.538	9.93722e-12	F	X	ENSG00000102096
SLC44A1	3.97328e-11	-1.81212	0.1	0.418	9.02373e-07	F	9	ENSG00000070214
TM7SF3	7.26309e-20	-1.81186	0.262	0.715	1.64952e-15	F	12	ENSG00000064115
TIMM17B	1.35358e-31	-1.81037	0.475	0.943	3.07411e-27	F	X	ENSG00000126768
KIF7	2.51394e-11	-1.80926	0.019	0.291	5.70942e-07	F	15	ENSG00000166813
MET	2.72645e-08	-1.8074	0	0.177	0.000619205	F	7	ENSG00000105976
BRWD3	5.7836e-27	-1.80735	0.144	0.747	1.31351e-22	F	X	ENSG00000165288
PRSS16	1.01851e-08	-1.80482	0.044	0.278	0.000231314	F	6	ENSG00000112812
RRS1	3.76169e-10	-1.80439	0.05	0.323	8.54318e-06	F	8	ENSG00000179041
CCDC22	4.32105e-13	-1.80362	0	0.285	9.81353e-09	F	X	ENSG00000101997
NFIA	3.32957e-14	-1.80231	0.175	0.576	7.56178e-10	F	1	ENSG00000162599
SPIN4	1.27018e-10	-1.80192	0.006	0.247	2.88471e-06	F	X	ENSG00000186767
BAIAP2	2.7446e-21	-1.80173	0.262	0.766	6.23326e-17	F	17	ENSG00000175866
FOXP4	5.90486e-12	-1.80121	0.156	0.494	1.34105e-07	F	6	ENSG00000137166
IFI16	2.19425e-11	-1.79876	0.075	0.418	4.98337e-07	F	1	ENSG00000163565
ITGA5	5.29042e-14	-1.79854	0.05	0.405	1.20151e-09	F	12	ENSG00000161638
IDH2	2.25512e-11	-1.79595	0.131	0.449	5.12161e-07	F	15	ENSG00000182054
YWHAH	2.69128e-29	-1.79462	0.25	0.848	6.11217e-25	F	22	ENSG00000128245
CAT	1.10517e-14	-1.79354	0.125	0.519	2.50995e-10	F	11	ENSG00000121691
POLN	2.26814e-22	-1.79345	0.288	0.759	5.15117e-18	F	4	ENSG00000130997
BCL2L12	2.75171e-18	-1.7931	0.406	0.747	6.2494e-14	F	19	ENSG00000126453
RAPGEF2	7.60152e-20	-1.79077	0.281	0.753	1.72638e-15	F	4	ENSG00000109756
UTP14A	3.18065e-13	-1.79044	0.031	0.361	7.22357e-09	F	X	ENSG00000156697
LDOC1	2.49857e-12	-1.78611	0.112	0.462	5.6745e-08	F	X	ENSG00000182195
AKAP13	7.83257e-27	-1.78577	0.594	0.899	1.77886e-22	F	15	ENSG00000170776
FEZ2	2.66739e-13	-1.78545	0.119	0.494	6.0579e-09	F	2	ENSG00000171055
BHMT2	8.81031e-16	-1.78396	0.019	0.386	2.00091e-11	F	5	ENSG00000132840
PLCB4	9.12833e-16	-1.78229	0.162	0.57	2.07313e-11	F	20	ENSG00000101333
PARD3	4.23026e-15	-1.782	0.369	0.709	9.60735e-11	F	10	ENSG00000148498
RNF182	1.90125e-11	-1.77881	0.35	0.627	4.31794e-07	F	6	ENSG00000180537
LOC645166	4.32258e-25	-1.77787	0.006	0.532	9.817e-21	F	NA	NA
XIST	2.11984e-14	-1.77643	0.056	0.43	4.81438e-10	F	X	ENSG00000229807
CHEK2P2	2.19473e-20	-1.77441	0.131	0.658	4.98446e-16	F	15	ENSG00000259156
GABPB1	3.5231e-24	-1.77399	0.381	0.829	8.00132e-20	F	15	ENSG00000104064
MAP7D3	2.34166e-32	-1.77026	0.506	0.937	5.31815e-28	F	X	ENSG00000129680
HDAC7	4.4138e-10	-1.7693	0.062	0.342	1.00242e-05	F	12	ENSG00000061273
MYO1B	2.57678e-15	-1.767	0.138	0.544	5.85213e-11	F	2	ENSG00000128641
TLE1	7.26133e-10	-1.76494	0.2	0.487	1.64912e-05	F	9	ENSG00000196781
NOTCH2	1.7375e-25	-1.76458	0.394	0.867	3.94604e-21	F	1	ENSG00000134250
MRPL32	9.8597e-33	-1.76327	0.588	0.943	2.23924e-28	F	7	ENSG00000106591
DSCC1	2.38157e-08	-1.76244	0.156	0.411	0.000540877	F	8	ENSG00000136982
ZNF519	1.18619e-17	-1.76063	0.181	0.62	2.69397e-13	F	18	ENSG00000175322
LOC652276	1.3907e-14	-1.76015	0.244	0.639	3.15842e-10	F	NA	NA
RALB	1.01658e-20	-1.75827	0.369	0.816	2.30875e-16	F	2	ENSG00000144118
OTUD6B	4.62614e-11	-1.75736	0.188	0.544	1.05064e-06	F	8	ENSG00000155100
GPKOW	2.22944e-23	-1.75698	0.15	0.703	5.06329e-19	F	X	ENSG00000068394
TCEAL1	9.61365e-25	-1.75558	0.094	0.671	2.18336e-20	F	X	ENSG00000172465
MAGEB2	5.63969e-25	-1.75462	0.406	0.88	1.28083e-20	F	X	ENSG00000099399
SEPT8	1.94141e-20	-1.7545	0.162	0.665	4.40913e-16	F	5	ENSG00000164402
ATP11C	2.82918e-31	-1.75382	0.55	0.949	6.42536e-27	F	X	ENSG00000101974
SOCS6	1.10383e-20	-1.75288	0.069	0.57	2.5069e-16	F	18	ENSG00000170677
PHKA2	7.66388e-21	-1.75185	0.212	0.715	1.74054e-16	F	X	ENSG00000044446
PLS1	1.07027e-14	-1.75118	0.356	0.696	2.43068e-10	F	3	ENSG00000120756
SLC25A4	4.75274e-19	-1.74996	0.619	0.848	1.07939e-14	F	4	ENSG00000151729
ACOT9	2.64373e-16	-1.74958	0.044	0.443	6.00417e-12	F	X	ENSG00000123130
C20orf196	4.82023e-17	-1.74945	0.262	0.677	1.09472e-12	F	20	ENSG00000171984
SESN1	4.97904e-27	-1.74921	0.544	0.918	1.13079e-22	F	6	ENSG00000080546
TRIML2	5.76758e-10	-1.74725	0.056	0.329	1.30988e-05	F	4	ENSG00000179046
FAT1	9.14747e-17	-1.74717	0.15	0.589	2.07748e-12	F	4	ENSG00000083857
CMPK1	7.55817e-21	-1.74606	0.281	0.747	1.71654e-16	F	1	ENSG00000162368
ZSCAN16	2.92351e-14	-1.74565	0.106	0.487	6.63958e-10	F	6	ENSG00000196812
TLK1	4.71684e-34	-1.74483	0.631	0.975	1.07124e-29	F	2	ENSG00000198586
TSTD3	6.0461e-09	-1.74481	0.038	0.278	0.000137313	F	6	ENSG00000279170
SSBP2	2.25516e-28	-1.74356	0.231	0.829	5.1217e-24	F	5	ENSG00000145687
TMSB15A	3.33895e-17	-1.74198	0.156	0.601	7.58309e-13	F	X	ENSG00000158164
FDXR	7.65081e-11	-1.74122	0.194	0.532	1.73757e-06	F	17	ENSG00000161513
TTC37	1.31775e-25	-1.74004	0.175	0.772	2.99275e-21	F	5	ENSG00000198677
TMEM56	3.63064e-12	-1.73798	0.156	0.513	8.24554e-08	F	1	ENSG00000152078
C22orf29	5.05922e-20	-1.73733	0.156	0.658	1.149e-15	F	22	ENSG00000215012
FHOD3	5.50321e-14	-1.73428	0.05	0.399	1.24983e-09	F	18	ENSG00000134775
ALDH3A2	1.19905e-25	-1.73426	0.375	0.842	2.72317e-21	F	17	ENSG00000072210
LDLRAP1	1.68026e-14	-1.73382	0.05	0.418	3.81604e-10	F	1	ENSG00000157978
PRDX2	7.09318e-13	-1.73278	0.294	0.684	1.61093e-08	F	19	ENSG00000167815
SPO11	5.56625e-14	-1.73187	0.506	0.797	1.26415e-09	F	20	ENSG00000054796
YY2	1.39454e-26	-1.73157	0.169	0.778	3.16713e-22	F	X	ENSG00000230797
TNNT1	8.11838e-15	-1.73068	0.231	0.652	1.84377e-10	F	19	ENSG00000105048
HMGN4	8.7182e-12	-1.73053	0.112	0.449	1.97999e-07	F	6	ENSG00000182952
PDE4D	2.97434e-08	-1.72928	0.075	0.316	0.000675502	F	5	ENSG00000113448
TMEM251	5.89513e-11	-1.72774	0.1	0.418	1.33884e-06	F	14	ENSG00000153485
STX10	5.49359e-20	-1.72749	0.156	0.665	1.24765e-15	F	19	ENSG00000104915
PIK3R1	1.70512e-10	-1.72734	0.075	0.367	3.87251e-06	F	5	ENSG00000145675
LOC101929626	1.80324e-11	-1.72659	0.338	0.627	4.09534e-07	F	NA	NA
EBP	2.48156e-18	-1.72651	0.238	0.696	5.63587e-14	F	X	ENSG00000147155
RDH13	1.0582e-09	-1.72624	0.144	0.437	2.40329e-05	F	19	ENSG00000160439
CXorf56	2.4909e-29	-1.72484	0.206	0.829	5.65709e-25	F	X	ENSG00000018610
QTRT1	3.80814e-19	-1.72477	0.1	0.589	8.64867e-15	F	19	ENSG00000213339
ZNF185	3.20324e-25	-1.72276	0.131	0.728	7.27487e-21	F	X	ENSG00000147394
FXN	2.55376e-16	-1.72153	0.15	0.601	5.79985e-12	F	9	ENSG00000165060
HCCS	3.13378e-33	-1.7209	0.425	0.949	7.11714e-29	F	X	ENSG00000004961
STX6	7.29543e-16	-1.71739	0.125	0.544	1.65686e-11	F	1	ENSG00000135823
IKBKG	8.31675e-20	-1.71633	0.106	0.601	1.88882e-15	F	X	ENSG00000269335
DLX6	9.60649e-17	-1.71591	0.244	0.671	2.18173e-12	F	7	ENSG00000006377
RABGGTA	1.95165e-15	-1.71411	0.244	0.639	4.4324e-11	F	14	ENSG00000100949
LINC00645	2.9385e-11	-1.71302	0.025	0.304	6.67364e-07	F	14	ENSG00000258548
PFN1	2.00223e-35	-1.71276	0.938	1	4.54727e-31	F	17	ENSG00000108518
MERTK	1.37023e-11	-1.71239	0.112	0.437	3.11193e-07	F	2	ENSG00000153208
HIST1H2AL	9.53874e-10	-1.71221	0.019	0.259	2.16634e-05	F	6	ENSG00000276903
HOXA4	2.19447e-14	-1.71109	0.006	0.329	4.98386e-10	F	7	ENSG00000197576
NKAP	1.45078e-35	-1.71036	0.394	0.968	3.29486e-31	F	X	ENSG00000101882
ZNF600	2.58948e-08	-1.70955	0.019	0.222	0.000588097	F	19	ENSG00000189190
CCDC51	1.16979e-15	-1.70788	0.175	0.582	2.65672e-11	F	3	ENSG00000164051
IDH3G	1.2396e-23	-1.70783	0.462	0.867	2.81526e-19	F	X	ENSG00000067829
LONRF2	9.75864e-11	-1.70752	0.038	0.316	2.21629e-06	F	2	ENSG00000170500
YIPF6	5.35228e-28	-1.70665	0.494	0.905	1.21556e-23	F	X	ENSG00000181704
NKRF	3.53133e-13	-1.70631	0.031	0.361	8.02001e-09	F	X	ENSG00000186416
TMEM245	9.28952e-28	-1.70315	0.612	0.937	2.10974e-23	F	9	ENSG00000106771
PCBP4	3.31454e-09	-1.70229	0.031	0.266	7.52765e-05	F	3	ENSG00000090097
LRRC40	6.17856e-30	-1.70219	0.588	0.924	1.40321e-25	F	1	ENSG00000066557
CFD	1.9498e-09	-1.70213	0.1	0.373	4.4282e-05	F	19	ENSG00000197766
LSM5	3.15634e-33	-1.70085	0.775	0.975	7.16837e-29	F	7	ENSG00000106355
MED14OS	1.30525e-09	-1.70021	0.031	0.278	2.96434e-05	F	X	ENSG00000234636
LINC00936	4.42643e-14	-1.70006	0.094	0.481	1.00529e-09	F	12	ENSG00000271614
NCK2	3.51807e-10	-1.69776	0.281	0.551	7.9899e-06	F	2	ENSG00000071051
MED20	1.71231e-15	-1.69759	0.181	0.589	3.88883e-11	F	6	ENSG00000124641
ARHGAP10	1.02349e-09	-1.69749	0.175	0.468	2.32444e-05	F	4	ENSG00000071205
CADPS2	1.35816e-10	-1.69742	0.112	0.424	3.08451e-06	F	7	ENSG00000081803
ELF1	2.92967e-12	-1.69712	0.231	0.576	6.65358e-08	F	13	ENSG00000120690
CD9	3.59167e-25	-1.69652	0.269	0.804	8.15705e-21	F	12	ENSG00000010278
HERC3	1.27648e-10	-1.69415	0.094	0.399	2.89902e-06	F	4	ENSG00000138641
NCKAP5L	7.53609e-14	-1.6936	0.038	0.386	1.71152e-09	F	12	ENSG00000167566
OXT	2.55402e-15	-1.69325	0.038	0.411	5.80043e-11	F	20	ENSG00000101405
CD99L2	6.74535e-13	-1.69122	0.038	0.367	1.53194e-08	F	X	ENSG00000102181
TRAK1	1.29658e-12	-1.68969	0.062	0.399	2.94467e-08	F	3	ENSG00000182606
CBR1	2.15194e-13	-1.68909	0.275	0.633	4.88728e-09	F	21	ENSG00000159228
TUBB	1.12295e-33	-1.6883	0.619	0.987	2.55034e-29	F	6	ENSG00000196230
A4GALT	1.20926e-08	-1.6869	0.038	0.266	0.000274636	F	22	ENSG00000128274
WDFY1	3.76e-18	-1.68567	0.206	0.658	8.53933e-14	F	2	ENSG00000085449
STAG2	8.96488e-32	-1.6851	0.238	0.899	2.03601e-27	F	X	ENSG00000101972
CCDC109B	2.90003e-20	-1.68399	0.119	0.62	6.58627e-16	F	4	ENSG00000005059
CYFIP2	3.60539e-15	-1.68356	0.138	0.544	8.1882e-11	F	5	ENSG00000055163
ZSCAN26	8.87409e-16	-1.68276	0.2	0.614	2.01539e-11	F	6	ENSG00000197062
POU2F1	1.20471e-23	-1.68129	0.306	0.81	2.73602e-19	F	1	ENSG00000143190
MYBL2	3.30824e-19	-1.67904	0.238	0.709	7.51334e-15	F	20	ENSG00000101057
L3MBTL3	5.87896e-14	-1.67875	0.381	0.722	1.33517e-09	F	6	ENSG00000198945
GPI	4.9936e-21	-1.67651	0.581	0.886	1.1341e-16	F	19	ENSG00000105220
PCOLCE2	1.39036e-22	-1.67624	0.288	0.785	3.15764e-18	F	3	ENSG00000163710
PCP4L1	2.18419e-13	-1.6755	0.019	0.335	4.96051e-09	F	1	ENSG00000248485
MARK4	7.20436e-09	-1.67371	0.05	0.291	0.000163618	F	19	ENSG00000007047
CSRP2BP	3.77392e-28	-1.67151	0.35	0.892	8.57094e-24	F	20	ENSG00000149474
CASP3	3.41174e-17	-1.67124	0.262	0.696	7.7484e-13	F	4	ENSG00000164305
LOC100132352	1.19802e-14	-1.67095	0.2	0.614	2.72082e-10	F	NA	NA
INTS12	3.22709e-27	-1.67038	0.444	0.899	7.32904e-23	F	4	ENSG00000138785
LOC102723769	1.38212e-09	-1.66912	0.025	0.259	3.13894e-05	F	NA	NA
SOD1	5.29345e-36	-1.66827	0.962	1	1.2022e-31	F	21	ENSG00000142168
PTPN14	2.46247e-11	-1.66738	0.112	0.437	5.59252e-07	F	1	ENSG00000152104
DDX3X	2.24408e-34	-1.66722	0.675	0.962	5.09654e-30	F	X	ENSG00000215301
M1AP	1.49422e-17	-1.66593	0.225	0.684	3.39352e-13	F	2	ENSG00000159374
PSEN2	2.49982e-16	-1.66376	0.094	0.513	5.67733e-12	F	1	ENSG00000143801
ELOVL4	7.76963e-21	-1.66361	0.388	0.797	1.76456e-16	F	6	ENSG00000118402
NAA10	6.34641e-22	-1.66269	0.344	0.81	1.44133e-17	F	X	ENSG00000102030
ZNF883	1.33047e-09	-1.66162	0.225	0.494	3.02164e-05	F	9	ENSG00000228623
LAS1L	6.69415e-29	-1.66015	0.569	0.924	1.52031e-24	F	X	ENSG00000001497
EIF1AX	1.53866e-23	-1.65773	0.844	0.93	3.49444e-19	F	X	ENSG00000173674
NR3C1	1.17935e-15	-1.65584	0.525	0.778	2.67841e-11	F	5	ENSG00000113580
TDG	1.34883e-19	-1.65527	0.256	0.728	3.06332e-15	F	12	ENSG00000139372
KBTBD11-OT1	1.7766e-11	-1.65502	0.031	0.323	4.03484e-07	F	8	ENSG00000253696
KMT2A	1.19925e-17	-1.6547	0.244	0.703	2.72362e-13	F	11	ENSG00000118058
ESYT3	4.46266e-10	-1.65345	0.069	0.361	1.01352e-05	F	3	ENSG00000158220
PHF6	1.13895e-25	-1.65333	0.2	0.785	2.58667e-21	F	X	ENSG00000156531
GTF3A	4.48823e-24	-1.65319	0.669	0.911	1.01932e-19	F	13	ENSG00000122034
ARHGAP12	1.48754e-26	-1.65254	0.206	0.804	3.37835e-22	F	10	ENSG00000165322
KTN1-AS1	9.71489e-10	-1.65069	0.212	0.5	2.20635e-05	F	14	ENSG00000186615
PHLPP1	1.02648e-17	-1.65048	0.369	0.766	2.33124e-13	F	18	ENSG00000081913
FAM9C	6.07177e-27	-1.64901	0.294	0.911	1.37896e-22	F	X	ENSG00000187268
GPR180	5.55252e-15	-1.64901	0.094	0.494	1.26103e-10	F	13	ENSG00000152749
H1F0	5.53386e-20	-1.64838	0.319	0.829	1.25679e-15	F	22	ENSG00000189060
CNKSR2	9.36298e-20	-1.64765	0.106	0.601	2.12643e-15	F	X	ENSG00000149970
NT5DC1	2.01897e-17	-1.64753	0.4	0.772	4.58529e-13	F	6	ENSG00000178425
DSG2	7.58856e-11	-1.64551	0.338	0.62	1.72344e-06	F	18	ENSG00000046604
ST3GAL6	2.94496e-11	-1.64419	0.012	0.278	6.68831e-07	F	3	ENSG00000064225
CELF1	8.02444e-33	-1.64418	0.588	0.956	1.82243e-28	F	11	ENSG00000149187
PPP1CA	2.75967e-29	-1.64278	0.062	0.715	6.26749e-25	F	11	ENSG00000172531
SNTA1	3.36204e-09	-1.64198	0.069	0.329	7.63552e-05	F	20	ENSG00000101400
YTHDF2	2.78159e-38	-1.64098	0.806	0.987	6.31727e-34	F	1	ENSG00000198492
DOK2	3.62373e-09	-1.6406	0.025	0.253	8.22985e-05	F	8	ENSG00000147443
SNORA58	2.2524e-11	-1.63873	0.031	0.316	5.11543e-07	F	3	ENSG00000249020
CAPZA2	1.07549e-26	-1.63866	0.625	0.937	2.44254e-22	F	7	ENSG00000198898
ABCD1	1.30579e-10	-1.63737	0.031	0.304	2.96558e-06	F	X	ENSG00000101986
SHROOM3	1.68197e-10	-1.63716	0.15	0.456	3.81992e-06	F	4	ENSG00000138771
CPNE3	7.84507e-10	-1.63696	0.1	0.392	1.78169e-05	F	8	ENSG00000085719
POLE2	8.77554e-11	-1.63602	0.156	0.475	1.99301e-06	F	14	ENSG00000100479
CDPF1	3.92417e-10	-1.63533	0.056	0.329	8.91217e-06	F	22	ENSG00000205643
SCEL	9.355e-24	-1.63479	0.138	0.709	2.12461e-19	F	13	ENSG00000136155
LRIG1	6.26246e-10	-1.63469	0.225	0.525	1.42227e-05	F	3	ENSG00000144749
LY6E	3.16245e-25	-1.63438	0.138	0.753	7.18224e-21	F	8	ENSG00000160932
CBWD6	1.60305e-12	-1.63392	0.188	0.551	3.6407e-08	F	9	ENSG00000215126
KBTBD6	5.21725e-16	-1.63383	0.181	0.62	1.18489e-11	F	13	ENSG00000165572
BDH2	1.64907e-09	-1.63381	0.15	0.449	3.7452e-05	F	4	ENSG00000164039
SDHC	9.86693e-21	-1.63295	0.388	0.797	2.24088e-16	F	1	ENSG00000143252
ITGA6	1.51775e-12	-1.63274	0.412	0.728	3.44696e-08	F	2	ENSG00000091409
KIAA0922	1.87951e-08	-1.63235	0.231	0.5	0.000426856	F	4	ENSG00000121210
ZC3HAV1L	6.53511e-09	-1.63093	0.012	0.222	0.000148419	F	7	ENSG00000146858
POP1	6.385e-20	-1.63085	0.238	0.709	1.4501e-15	F	8	ENSG00000104356
CERS4	6.10034e-10	-1.63037	0.038	0.297	1.38545e-05	F	19	ENSG00000090661
PEG10	1.18911e-17	-1.62889	0.419	0.861	2.70058e-13	F	7	ENSG00000242265
ANAPC4	4.32186e-21	-1.62871	0.269	0.766	9.81538e-17	F	4	ENSG00000053900
C12orf45	4.73753e-18	-1.6287	0.569	0.848	1.07594e-13	F	12	ENSG00000151131
HBEGF	1.57073e-09	-1.6283	0.05	0.316	3.56728e-05	F	5	ENSG00000113070
PDCL	2.91692e-15	-1.6281	0.4	0.741	6.62462e-11	F	9	ENSG00000136940
CXorf38	8.48872e-17	-1.62763	0.188	0.627	1.92787e-12	F	X	ENSG00000185753
CMTM4	3.37539e-17	-1.62741	0.238	0.684	7.66585e-13	F	16	ENSG00000183723
GM2A	2.82321e-09	-1.6271	0.181	0.462	6.41178e-05	F	5	ENSG00000196743
ZFYVE9	1.89427e-18	-1.62676	0.238	0.696	4.30207e-14	F	1	ENSG00000157077
NEO1	4.47064e-21	-1.626	0.25	0.741	1.01533e-16	F	15	ENSG00000067141
GTF2IRD1	1.64765e-08	-1.62551	0.006	0.196	0.000374197	F	7	ENSG00000006704
BAIAP2L1	2.15378e-22	-1.62413	0.444	0.867	4.89144e-18	F	7	ENSG00000006453
HOMER1	1.59754e-14	-1.62294	0.088	0.481	3.62817e-10	F	5	ENSG00000152413
NFKB2	1.25324e-11	-1.6203	0.05	0.361	2.84624e-07	F	10	ENSG00000077150
ENDOD1	2.45206e-09	-1.61858	0.019	0.247	5.56888e-05	F	11	ENSG00000149218
SH3RF1	8.3812e-20	-1.61822	0.119	0.614	1.90346e-15	F	4	ENSG00000154447
TCF4	8.4727e-17	-1.61677	0.425	0.785	1.92423e-12	F	18	ENSG00000196628
UBE2Z	2.35277e-24	-1.61417	0.45	0.88	5.34339e-20	F	17	ENSG00000159202
LOC100505666	3.09931e-08	-1.6136	0.031	0.247	0.000703885	F	NA	NA
BCOR	8.93381e-09	-1.6128	0.088	0.354	0.000202896	F	X	ENSG00000183337
FAM58A	4.19255e-22	-1.61161	0.05	0.557	9.5217e-18	F	X	ENSG00000262919
ZNF681	5.88292e-18	-1.61145	0.312	0.722	1.33607e-13	F	19	ENSG00000196172
TMEM87B	5.89531e-16	-1.6099	0.2	0.633	1.33888e-11	F	2	ENSG00000153214
RMND5A	2.69856e-22	-1.60893	0.488	0.88	6.12871e-18	F	2	ENSG00000153561
SIGIRR	6.60576e-19	-1.60887	0.2	0.684	1.50024e-14	F	11	ENSG00000185187
ZRSR2	1.89283e-22	-1.60838	0.131	0.684	4.2988e-18	F	X	ENSG00000169249
PARP16	3.43019e-20	-1.60816	0.175	0.671	7.7903e-16	F	15	ENSG00000138617
MARCKSL1	8.98656e-14	-1.60756	0.156	0.551	2.04094e-09	F	1	ENSG00000175130
WDHD1	4.59988e-20	-1.60693	0.356	0.804	1.04468e-15	F	14	ENSG00000198554
CAD	1.70527e-12	-1.60483	0.288	0.633	3.87283e-08	F	2	ENSG00000084774
NPNT	5.44093e-22	-1.60462	0.069	0.589	1.23569e-17	F	4	ENSG00000168743
ENOPH1	5.95886e-12	-1.60461	0.244	0.582	1.35332e-07	F	4	ENSG00000145293
FLYWCH1	6.15356e-09	-1.60445	0.088	0.361	0.000139754	F	16	ENSG00000059122
TRAF5	1.04624e-08	-1.60339	0.219	0.481	0.000237612	F	1	ENSG00000082512
FAM136A	1.83646e-24	-1.60272	0.331	0.842	4.17079e-20	F	2	ENSG00000035141
FANCB	4.53039e-15	-1.60033	0.062	0.456	1.0289e-10	F	X	ENSG00000181544
ITGB1BP1	1.1808e-27	-1.59999	0.369	0.886	2.68171e-23	F	2	ENSG00000119185
LRP5L	3.27574e-12	-1.59661	0.038	0.348	7.43954e-08	F	22	ENSG00000100068
ATP6AP1	2.09314e-36	-1.59619	0.594	1	4.75373e-32	F	X	ENSG00000071553
B3GALNT1	7.99442e-22	-1.59589	0.306	0.785	1.81561e-17	F	3	ENSG00000169255
TCEANC	9.99647e-10	-1.59568	0.031	0.278	2.2703e-05	F	X	ENSG00000176896
EIF2S3	1.57107e-29	-1.59557	0.325	0.911	3.56806e-25	F	X	ENSG00000130741
NLN	7.69385e-16	-1.59327	0.056	0.456	1.74735e-11	F	5	ENSG00000123213
LAPTM4B	3.3126e-18	-1.59271	0.275	0.734	7.52324e-14	F	8	ENSG00000104341
KLRG1	3.51717e-15	-1.59164	0.062	0.456	7.98786e-11	F	12	ENSG00000139187
EHD3	1.6909e-10	-1.59155	0.019	0.272	3.8402e-06	F	2	ENSG00000013016
SNX18	1.17482e-08	-1.58837	0.106	0.38	0.000266813	F	5	ENSG00000178996
HSPE1	3.74786e-36	-1.5871	0.775	1	8.51176e-32	F	2	ENSG00000115541
DNPH1	1.60888e-14	-1.58649	0.288	0.69	3.65392e-10	F	6	ENSG00000112667
POGLUT1	2.14257e-08	-1.58615	0.081	0.329	0.0004866	F	3	ENSG00000163389
ZNF664	1.30583e-17	-1.58442	0.494	0.816	2.96568e-13	F	12	ENSG00000179195
ARHGAP44	2.75183e-08	-1.58182	0.038	0.253	0.000624967	F	17	ENSG00000006740
SPINT1	1.00523e-17	-1.57977	0.081	0.532	2.28297e-13	F	15	ENSG00000166145
BSPRY	2.07059e-09	-1.57922	0.044	0.297	4.70252e-05	F	9	ENSG00000119411
LAGE3	1.32585e-24	-1.57852	0.231	0.829	3.01114e-20	F	X	ENSG00000196976
ZNF280C	6.49724e-29	-1.57698	0.45	0.93	1.47559e-24	F	X	ENSG00000056277
VBP1	1.09503e-27	-1.57569	0.512	0.949	2.48692e-23	F	X	ENSG00000155959
MORC4	1.17799e-19	-1.57375	0.15	0.652	2.67533e-15	F	X	ENSG00000133131
CCBL2	1.49692e-10	-1.57365	0.119	0.424	3.39966e-06	F	1	ENSG00000137944
ADGRA3	1.82533e-12	-1.57317	0.081	0.418	4.14551e-08	F	4	ENSG00000152990
RYR3	5.54497e-09	-1.57279	0.112	0.386	0.000125932	F	15	ENSG00000198838
ZNF626	2.17538e-20	-1.57243	0.331	0.785	4.9405e-16	F	19	ENSG00000188171
TXLNG	5.24483e-30	-1.57205	0.344	0.911	1.19115e-25	F	X	ENSG00000086712
PAX6	1.75798e-17	-1.57197	0.188	0.665	3.99255e-13	F	11	ENSG00000007372
PTPN12	1.56146e-28	-1.5702	0.238	0.88	3.54623e-24	F	7	ENSG00000127947
KLF5	1.94733e-13	-1.56991	0.544	0.747	4.42257e-09	F	13	ENSG00000102554
TEKT4P2	3.92954e-08	-1.56747	0.094	0.342	0.000892439	F	21	ENSG00000188681
FZD5	2.53607e-09	-1.56661	0.05	0.31	5.75966e-05	F	2	ENSG00000163251
PPP2R1A	4.15471e-22	-1.56599	0.406	0.848	9.43576e-18	F	19	ENSG00000105568
PCGF3	1.83621e-19	-1.56541	0.581	0.88	4.17021e-15	F	4	ENSG00000185619
ZNF674	9.32939e-09	-1.56452	0.038	0.272	0.00021188	F	X	ENSG00000251192
PELI2	2.06225e-12	-1.56433	0.138	0.506	4.68359e-08	F	14	ENSG00000139946
NTHL1	3.25018e-14	-1.56368	0.15	0.57	7.38149e-10	F	16	ENSG00000065057
CTGF	1.73569e-10	-1.56265	0.112	0.43	3.94192e-06	F	6	ENSG00000118523
C19orf48	4.09506e-28	-1.56184	0.712	0.956	9.30028e-24	F	19	ENSG00000167747
DPPA4	8.84497e-12	-1.56175	0.05	0.361	2.00878e-07	F	3	ENSG00000121570
COQ3	1.90476e-10	-1.56137	0.112	0.424	4.3259e-06	F	6	ENSG00000132423
HIST3H2A	6.47768e-09	-1.55909	0.019	0.234	0.000147115	F	1	ENSG00000181218
ZYG11A	6.74664e-15	-1.55867	0.181	0.608	1.53223e-10	F	1	ENSG00000203995
URGCP	1.46985e-19	-1.55777	0.3	0.759	3.33818e-15	F	7	ENSG00000106608
PLXNA3	4.34048e-15	-1.5561	0.025	0.38	9.85765e-11	F	X	ENSG00000130827
PTGFRN	3.69479e-08	-1.55562	0.081	0.329	0.000839124	F	1	ENSG00000134247
P4HA2	6.0334e-30	-1.55537	0.181	0.835	1.37024e-25	F	5	ENSG00000072682
MPP1	8.98365e-09	-1.55423	0.019	0.234	0.000204028	F	X	ENSG00000130830
CLIP1	1.74601e-21	-1.55349	0.525	0.861	3.96537e-17	F	12	ENSG00000130779
TAF2	2.26307e-24	-1.55273	0.438	0.873	5.13966e-20	F	8	ENSG00000064313
PTPRF	5.49771e-17	-1.55206	0.35	0.747	1.24858e-12	F	1	ENSG00000142949
SOHLH1	2.31157e-13	-1.55194	0.412	0.753	5.24982e-09	F	9	ENSG00000165643
SEMA4D	3.75717e-11	-1.55192	0.206	0.551	8.5329e-07	F	9	ENSG00000187764
TBC1D13	2.86177e-12	-1.55182	0.181	0.538	6.49936e-08	F	9	ENSG00000107021
ANO6	1.57654e-14	-1.55173	0.194	0.595	3.58049e-10	F	12	ENSG00000177119
PARP1	1.41017e-35	-1.54963	0.85	0.981	3.20263e-31	F	1	ENSG00000143799
LGALS1	4.80433e-09	-1.54948	0.369	0.69	0.000109111	F	22	ENSG00000100097
FAM227A	1.26622e-12	-1.54907	0.425	0.722	2.87571e-08	F	22	ENSG00000184949
PSME1	5.53103e-16	-1.54868	0.175	0.62	1.25615e-11	F	14	ENSG00000092010
GAB2	9.5031e-09	-1.54854	0.206	0.481	0.000215825	F	11	ENSG00000033327
LEAP2	6.07263e-12	-1.54818	0.088	0.43	1.37916e-07	F	5	ENSG00000164406
PRDX4	1.79769e-32	-1.54804	0.938	1	4.08273e-28	F	X	ENSG00000123131
RBM41	3.82207e-18	-1.54668	0.35	0.753	8.6803e-14	F	X	ENSG00000089682
ROGDI	4.82343e-10	-1.5452	0.288	0.589	1.09545e-05	F	16	ENSG00000067836
ADGRL2	2.31334e-19	-1.54467	0.075	0.551	5.25382e-15	F	1	ENSG00000117114
SPIDR	4.98108e-18	-1.54452	0.425	0.778	1.13125e-13	F	8	ENSG00000164808
TPCN2	2.43734e-09	-1.54432	0.075	0.348	5.53545e-05	F	11	ENSG00000162341
RAVER2	2.13062e-17	-1.54408	0.1	0.563	4.83886e-13	F	1	ENSG00000162437
RNF135	2.37145e-10	-1.54293	0.05	0.335	5.3858e-06	F	17	ENSG00000181481
COMMD3	2.05611e-23	-1.54131	0.769	0.943	4.66964e-19	F	10	ENSG00000148444
KANK2	2.44246e-10	-1.54128	0.05	0.329	5.54708e-06	F	19	ENSG00000197256
MYH9	1.88994e-21	-1.54094	0.194	0.709	4.29225e-17	F	22	ENSG00000100345
PGM5P2	2.42647e-18	-1.54049	0.15	0.671	5.51076e-14	F	9	ENSG00000277778
IL13RA1	7.24061e-17	-1.54009	0.244	0.677	1.64442e-12	F	X	ENSG00000131724
EPHX1	2.21693e-12	-1.53952	0.012	0.297	5.03488e-08	F	1	ENSG00000143819
SIGMAR1	7.91949e-16	-1.53816	0.519	0.804	1.79859e-11	F	9	ENSG00000147955
COMMD7	8.75106e-15	-1.53758	0.225	0.652	1.98745e-10	F	20	ENSG00000149600
UNG	4.66446e-22	-1.53712	0.388	0.848	1.05935e-17	F	12	ENSG00000076248
SMG8	5.45663e-18	-1.53663	0.312	0.747	1.23926e-13	F	17	ENSG00000167447
C8orf33	2.55735e-25	-1.53598	0.562	0.93	5.80801e-21	F	8	ENSG00000182307
CHEK2	5.36482e-22	-1.53525	0.281	0.81	1.2184e-17	F	22	ENSG00000183765
MFSD9	1.25808e-08	-1.53435	0.05	0.285	0.000285722	F	2	ENSG00000135953
UBE2D4	3.8234e-18	-1.53149	0.35	0.766	8.68331e-14	F	7	ENSG00000078967
ZNF706	1.23257e-35	-1.52873	0.9	0.987	2.79929e-31	F	8	ENSG00000120963
C6orf203	2.9532e-28	-1.52781	0.362	0.911	6.70702e-24	F	6	ENSG00000130349
TPM1	1.48974e-27	-1.52709	0.35	0.899	3.38334e-23	F	15	ENSG00000140416
LOC728743	1.4197e-08	-1.52632	0.038	0.266	0.000322429	F	NA	NA
ZFAND2A	2.21658e-10	-1.52627	0.819	0.905	5.03408e-06	F	7	ENSG00000178381
SLC25A13	1.71866e-13	-1.52537	0.219	0.595	3.90325e-09	F	7	ENSG00000004864
ARSK	5.71465e-09	-1.52413	0.1	0.373	0.000129785	F	5	ENSG00000164291
FGD5	7.78148e-09	-1.52251	0.069	0.323	0.000176725	F	3	ENSG00000154783
RFC3	3.16651e-30	-1.52184	0.812	0.975	7.19147e-26	F	13	ENSG00000133119
TXNRD1	3.00852e-22	-1.51786	0.7	0.899	6.83264e-18	F	12	ENSG00000198431
ZNF449	8.11045e-16	-1.51713	0.094	0.519	1.84196e-11	F	X	ENSG00000173275
MAGEB3	3.71119e-18	-1.51593	0.125	0.608	8.42847e-14	F	X	ENSG00000198798
BHLHB9	9.52589e-23	-1.51488	0.119	0.677	2.16343e-18	F	X	ENSG00000198908
ZNF732	3.61801e-09	-1.51355	0.094	0.367	8.21685e-05	F	4	ENSG00000186777
ZNF654	6.70353e-24	-1.51347	0.425	0.88	1.52244e-19	F	3	ENSG00000175105
BRWD1	2.1658e-37	-1.51329	0.819	0.987	4.91875e-33	F	21	ENSG00000185658
ITGB1	1.9894e-14	-1.51309	0.35	0.728	4.51814e-10	F	10	ENSG00000150093
PRDX1	3.69087e-25	-1.51182	0.688	0.968	8.38234e-21	F	1	ENSG00000117450
LMO7	1.37879e-12	-1.51064	0.562	0.791	3.13137e-08	F	13	ENSG00000136153
GNAI1	1.65996e-21	-1.51057	0.262	0.759	3.76992e-17	F	7	ENSG00000127955
UBE2A	2.94535e-29	-1.51053	0.694	0.949	6.68919e-25	F	X	ENSG00000077721
APEX1	7.68868e-17	-1.50865	0.338	0.747	1.74618e-12	F	14	ENSG00000100823
RWDD3	7.90526e-24	-1.50744	0.156	0.741	1.79536e-19	F	1	ENSG00000122481
FGFR1	6.21553e-14	-1.50719	0.094	0.481	1.41161e-09	F	8	ENSG00000077782
TCF3	1.60252e-15	-1.50719	0.35	0.753	3.63949e-11	F	19	ENSG00000071564
RASL11B	1.62653e-13	-1.50664	0.156	0.551	3.694e-09	F	4	ENSG00000128045
GPR160	6.96072e-10	-1.50607	0.131	0.424	1.58085e-05	F	3	ENSG00000173890
ETV3	6.21367e-09	-1.50513	0.094	0.361	0.000141119	F	1	ENSG00000117036
KCNH8	3.82044e-10	-1.50456	0.031	0.285	8.67659e-06	F	3	ENSG00000183960
PAIP2B	6.99631e-11	-1.50424	0.35	0.646	1.58893e-06	F	2	ENSG00000124374
DERA	5.00947e-14	-1.50281	0.319	0.684	1.1377e-09	F	12	ENSG00000023697
ADAM15	3.44264e-12	-1.50034	0.019	0.316	7.81859e-08	F	1	ENSG00000143537
TTC27	1.94417e-20	1.50188	0.775	0.31	4.41541e-16	M	2	ENSG00000018699
TIMM9	2.22866e-22	1.50218	0.869	0.595	5.0615e-18	M	14	ENSG00000100575
PHOSPHO1	9.25641e-13	1.50224	0.431	0.076	2.10222e-08	M	17	ENSG00000173868
PCDH10	2.76153e-12	1.50273	0.481	0.12	6.27172e-08	M	4	ENSG00000138650
LOC101929653	2.20735e-08	1.50281	0.181	0	0.00050131	M	NA	NA
RMND5B	6.24154e-24	1.50285	0.912	0.677	1.41752e-19	M	5	ENSG00000145916
JHDM1D-AS1	4.59833e-16	1.50315	0.675	0.241	1.04433e-11	M	7	ENSG00000260231
ZNRF2P1	8.81093e-09	1.50331	0.25	0.025	0.000200105	M	7	ENSG00000237004
UBXN10-AS1	1.41966e-09	1.50346	0.312	0.051	3.22418e-05	M	1	ENSG00000225986
BZW2	2.05289e-13	1.5039	0.6	0.222	4.66231e-09	M	7	ENSG00000136261
LOC101927081	3.04944e-08	1.50539	0.238	0.025	0.000692558	M	NA	NA
COA4	5.96489e-24	1.50584	0.881	0.519	1.35469e-19	M	11	ENSG00000181924
C2orf81	3.2117e-14	1.50695	0.656	0.291	7.29408e-10	M	2	ENSG00000284308
NOS3	5.60555e-10	1.50703	0.438	0.127	1.27308e-05	M	7	ENSG00000164867
ARL6	3.55466e-19	1.50704	0.856	0.57	8.07299e-15	M	3	ENSG00000113966
PARD6A	2.05833e-11	1.5072	0.394	0.07	4.67467e-07	M	16	ENSG00000102981
OR7E156P	3.48258e-13	1.50727	0.612	0.253	7.90929e-09	M	13	ENSG00000274052
IPO4	1.33046e-20	1.50865	0.806	0.481	3.02161e-16	M	14	ENSG00000196497
VPS9D1	6.1582e-09	1.50924	0.494	0.228	0.000139859	M	16	ENSG00000075399
GNA11	1.5317e-17	1.51287	0.788	0.418	3.47865e-13	M	19	ENSG00000088256
DTHD1	8.06773e-11	1.51401	0.238	0	1.83226e-06	M	4	ENSG00000197057
MAF1	4.20987e-22	1.51445	0.862	0.57	9.56104e-18	M	8	ENSG00000179632
UCA1	3.09503e-12	1.51511	0.281	0.006	7.02912e-08	M	19	ENSG00000214049
UTAT33	2.86857e-14	1.51636	0.312	0	6.5148e-10	M	2	ENSG00000231851
FAM71C	4.30751e-13	1.5168	0.288	0	9.78278e-09	M	12	ENSG00000180219
LOC148696	3.45033e-17	1.51772	0.55	0.089	7.83605e-13	M	NA	NA
LOC101928167	1.01109e-09	1.51934	0.212	0	2.29628e-05	M	NA	NA
LINC01142	1.88589e-09	1.5202	0.206	0	4.28305e-05	M	1	ENSG00000224286
EFCAB2	6.0154e-28	1.5207	0.894	0.494	1.36616e-23	M	1	ENSG00000203666
ZMYND12	1.16214e-18	1.52109	0.831	0.487	2.63935e-14	M	1	ENSG00000066185
SATB2-AS1	2.20737e-08	1.52117	0.181	0	0.000501316	M	2	ENSG00000225953
ATP1A4	5.68083e-14	1.52134	0.306	0	1.29017e-09	M	1	ENSG00000132681
MYPOP	5.97868e-11	1.52167	0.312	0.032	1.35782e-06	M	19	ENSG00000176182
KCNK12	4.14232e-09	1.52188	0.256	0.025	9.40761e-05	M	2	ENSG00000184261
TRPM8	3.15309e-12	1.52276	0.269	0	7.16099e-08	M	2	ENSG00000144481
KLHDC10	9.48625e-13	1.52329	0.706	0.405	2.15442e-08	M	7	ENSG00000128607
ZNF645	6.07556e-12	1.52353	0.262	0	1.37982e-07	M	X	ENSG00000175809
CSE1L-AS1	1.02882e-15	1.52454	0.45	0.051	2.33655e-11	M	20	ENSG00000227431
ZDHHC3	9.34894e-26	1.52486	0.925	0.633	2.12324e-21	M	3	ENSG00000163812
HMG20B	6.31742e-16	1.52516	0.7	0.348	1.43475e-11	M	19	ENSG00000064961
SLC2A8	2.74144e-20	1.52534	0.838	0.519	6.22608e-16	M	9	ENSG00000136856
SMIM23	8.857e-16	1.52634	0.344	0	2.01151e-11	M	5	ENSG00000185662
PABPC1P2	1.48283e-12	1.52639	0.556	0.203	3.36766e-08	M	2	ENSG00000198526
VGLL3	6.037e-12	1.52718	0.275	0.006	1.37106e-07	M	3	ENSG00000206538
ABCC11	1.71714e-09	1.52741	0.338	0.07	3.8998e-05	M	16	ENSG00000121270
ARMC12	1.11211e-22	1.52743	0.669	0.108	2.52571e-18	M	6	ENSG00000157343
CETN4P	2.14559e-17	1.5276	0.706	0.234	4.87285e-13	M	4	ENSG00000224786
LINC00635	1.972e-18	1.52801	0.469	0.032	4.47861e-14	M	3	ENSG00000241469
AMN1	6.87605e-24	1.52848	0.938	0.709	1.56162e-19	M	12	ENSG00000151743
LINC00901	4.30751e-13	1.52968	0.288	0	9.78278e-09	M	3	ENSG00000242385
LINC01010	2.20125e-13	1.53053	0.294	0	4.99925e-09	M	6	ENSG00000236700
DEFB1	1.6423e-11	1.53344	0.269	0.006	3.72983e-07	M	8	ENSG00000164825
RPL39L	2.26606e-41	1.53346	1	0.994	5.14646e-37	M	3	ENSG00000163923
TMC7	3.73925e-13	1.53515	0.444	0.089	8.49222e-09	M	16	ENSG00000170537
GRAMD1C	7.84923e-19	1.53538	0.762	0.386	1.78264e-14	M	3	ENSG00000178075
LOC728485	1.61221e-23	1.53669	0.838	0.31	3.66149e-19	M	NA	NA
LINC01011	2.45243e-12	1.53771	0.6	0.266	5.56972e-08	M	6	ENSG00000244041
LINC01069	2.20125e-13	1.5388	0.294	0	4.99925e-09	M	13	ENSG00000236133
TBC1D26	8.30348e-15	1.54065	0.562	0.133	1.8858e-10	M	17	ENSG00000214946
STARD6	1.78929e-17	1.54149	0.762	0.386	4.06366e-13	M	18	ENSG00000174448
TMEM95	1.63021e-12	1.54188	0.275	0	3.70238e-08	M	17	ENSG00000182896
ICAM5	1.3647e-08	1.54195	0.2	0.006	0.000309937	M	19	ENSG00000105376
ANKRD26P3	9.86818e-15	1.54305	0.706	0.342	2.24116e-10	M	13	ENSG00000237636
GOLGA8H	2.15773e-10	1.5441	0.594	0.247	4.90043e-06	M	15	ENSG00000261794
TTLL10	3.50567e-09	1.5453	0.2	0	7.96173e-05	M	1	ENSG00000162571
MSTO1	1.34108e-11	1.54611	0.506	0.203	3.04573e-07	M	1	ENSG00000125459
BUD31	4.92821e-09	1.54741	0.719	0.778	0.000111925	M	7	ENSG00000106245
CD2	4.2497e-11	1.54833	0.244	0	9.6515e-07	M	1	ENSG00000116824
ANKRD19P	2.45222e-18	1.54879	0.525	0.07	5.56924e-14	M	9	ENSG00000187984
PIM3	5.66347e-12	1.54992	0.625	0.329	1.28623e-07	M	22	ENSG00000198355
HSPBAP1	1.36682e-15	1.55047	0.694	0.323	3.10419e-11	M	3	ENSG00000169087
DBF4	8.94319e-28	1.55248	0.975	0.873	2.03109e-23	M	7	ENSG00000006634
DHRS11	1.6637e-13	1.55379	0.538	0.152	3.77842e-09	M	17	ENSG00000278535
CCDC63	3.69787e-18	1.55404	0.569	0.089	8.39823e-14	M	12	ENSG00000173093
AGBL1-AS1	6.07556e-12	1.55569	0.262	0	1.37982e-07	M	15	ENSG00000260125
SULT6B1	1.01111e-09	1.55589	0.212	0	2.29633e-05	M	2	ENSG00000138068
MYLK-AS1	1.35841e-17	1.55689	0.675	0.234	3.08508e-13	M	3	ENSG00000239523
TMBIM4	1.0267e-30	1.55709	0.975	0.924	2.33174e-26	M	12	ENSG00000155957
PLEKHS1	1.0111e-09	1.55712	0.212	0	2.2963e-05	M	10	ENSG00000148735
SPATA6	5.39923e-29	1.55869	0.944	0.639	1.22622e-24	M	1	ENSG00000132122
NICN1	1.17544e-13	1.55989	0.662	0.335	2.66955e-09	M	3	ENSG00000145029
DNAL4	3.25918e-22	1.55994	0.85	0.525	7.40193e-18	M	22	ENSG00000100246
ETV2	3.53559e-09	1.56351	0.256	0.025	8.02967e-05	M	19	ENSG00000105672
HS1BP3	1.45598e-12	1.56377	0.431	0.082	3.30669e-08	M	2	ENSG00000118960
LINC00997	5.59221e-12	1.56388	0.519	0.171	1.27005e-07	M	7	ENSG00000281332
SPATA42	1.01187e-18	1.56433	0.519	0.063	2.29805e-14	M	1	ENSG00000203897
FAM134A	1.92678e-20	1.56528	0.888	0.797	4.37591e-16	M	2	ENSG00000144567
LINC01227	2.87629e-10	1.56597	0.225	0	6.53234e-06	M	16	ENSG00000260737
OR2H1	2.23038e-11	1.56636	0.25	0	5.06541e-07	M	6	ENSG00000204688
CDK19	9.47732e-17	1.56651	0.681	0.278	2.1524e-12	M	6	ENSG00000155111
PPP1CC	3.38524e-17	1.56651	0.831	0.608	7.68822e-13	M	12	ENSG00000186298
B4GALT1-AS1	2.78449e-14	1.56737	0.556	0.146	6.32386e-10	M	9	ENSG00000233554
ADAD2	1.35147e-23	1.56747	0.875	0.544	3.06933e-19	M	16	ENSG00000140955
FRK	2.82697e-14	1.56869	0.475	0.082	6.42033e-10	M	6	ENSG00000111816
GSTTP1	8.3961e-13	1.56924	0.281	0	1.90684e-08	M	22	ENSG00000276950
KRT10	1.11953e-22	1.57009	0.912	0.627	2.54257e-18	M	17	ENSG00000186395
CCHCR1	1.32488e-23	1.57134	0.875	0.582	3.00893e-19	M	6	ENSG00000204536
LINC01125	3.63039e-15	1.57147	0.512	0.101	8.24499e-11	M	2	ENSG00000228486
LOC100289333	5.42258e-10	1.57234	0.256	0.019	1.23152e-05	M	NA	NA
CXCL16	1.08538e-15	1.5726	0.538	0.12	2.46501e-11	M	17	ENSG00000161921
LOC729296	1.36583e-16	1.57333	0.719	0.297	3.10193e-12	M	NA	NA
GOT1	8.00866e-19	1.57339	0.862	0.532	1.81885e-14	M	10	ENSG00000120053
CCDC88B	1.56687e-12	1.57339	0.519	0.165	3.55852e-08	M	11	ENSG00000168071
LRRC36	1.11481e-21	1.57388	0.819	0.449	2.53184e-17	M	16	ENSG00000159708
LINC01584	8.06773e-11	1.57395	0.238	0	1.83226e-06	M	15	ENSG00000260477
CDIPT-AS1	4.98681e-22	1.57443	0.919	0.437	1.13255e-17	M	16	ENSG00000214725
LRRC1	1.12075e-11	1.57487	0.562	0.234	2.54534e-07	M	6	ENSG00000137269
LOC101928663	1.88592e-09	1.57527	0.206	0	4.28311e-05	M	NA	NA
LOC646626	1.74646e-18	1.57656	0.75	0.342	3.96639e-14	M	NA	NA
GPR39	1.18391e-10	1.57705	0.5	0.184	2.68878e-06	M	2	ENSG00000183840
TSKS	4.66057e-20	1.57751	0.594	0.089	1.05846e-15	M	19	ENSG00000126467
CFAP69	8.42381e-20	1.57833	0.662	0.165	1.91313e-15	M	7	ENSG00000105792
CT83	2.18419e-19	1.5784	0.644	0.19	4.96052e-15	M	X	ENSG00000204019
ADAD1	6.68687e-27	1.57912	0.962	0.829	1.51865e-22	M	4	ENSG00000164113
FMO5	8.83023e-14	1.58182	0.456	0.076	2.00543e-09	M	1	ENSG00000131781
LRRC27	2.22622e-27	1.58489	0.931	0.753	5.05597e-23	M	10	ENSG00000148814
ERICH2	2.82641e-21	1.58581	0.862	0.392	6.41906e-17	M	2	ENSG00000204334
LOC100130075	6.49472e-09	1.58596	0.194	0	0.000147502	M	NA	NA
SGMS1	5.57178e-16	1.58626	0.538	0.114	1.26541e-11	M	10	ENSG00000198964
C5orf58	1.41622e-31	1.58715	1	0.905	3.21637e-27	M	5	ENSG00000234511
TMCO5B	1.12048e-13	1.58738	0.3	0	2.54471e-09	M	15	ENSG00000215296
FLJ36777	3.85355e-14	1.58747	0.45	0.076	8.75179e-10	M	NA	NA
DHRS9	1.4173e-12	1.58828	0.3	0.013	3.21882e-08	M	2	ENSG00000073737
LOC101929207	6.07548e-12	1.58915	0.262	0	1.3798e-07	M	NA	NA
TOLLIP-AS1	1.01933e-12	1.59068	0.419	0.07	2.31501e-08	M	11	ENSG00000255153
CHL1	3.45067e-08	1.59068	0.281	0.051	0.000783681	M	3	ENSG00000134121
LYPD6B	1.05009e-19	1.59214	0.456	0.013	2.38486e-15	M	2	ENSG00000150556
MORN1	2.25907e-15	1.59221	0.606	0.203	5.13057e-11	M	1	ENSG00000116151
OTOA	4.27377e-10	1.59234	0.369	0.082	9.70616e-06	M	16	ENSG00000155719
TP53RK	3.48622e-20	1.59254	0.844	0.475	7.91756e-16	M	20	ENSG00000172315
CRYZL1	1.47956e-21	1.59368	0.844	0.582	3.36023e-17	M	21	ENSG00000205758
UBXN6	7.58108e-22	1.59423	0.862	0.563	1.72174e-17	M	19	ENSG00000167671
WDR53	6.40695e-16	1.59481	0.875	0.715	1.45508e-11	M	3	ENSG00000185798
DNAJC5G	2.78118e-22	1.59519	0.806	0.462	6.31634e-18	M	2	ENSG00000163793
MECOM	4.25888e-17	1.59529	0.512	0.076	9.67234e-13	M	3	ENSG00000085276
C16orf90	9.4246e-20	1.59579	0.5	0.038	2.14042e-15	M	16	ENSG00000215131
TOE1	2.18542e-14	1.59632	0.656	0.316	4.96331e-10	M	1	ENSG00000132773
TNK1	3.20439e-08	1.59669	0.256	0.038	0.00072775	M	17	ENSG00000174292
ISPD-AS1	2.432e-10	1.59693	0.269	0.019	5.52331e-06	M	7	ENSG00000229688
LOC101060091	6.24355e-16	1.59709	0.456	0.051	1.41797e-11	M	NA	NA
UBQLNL	1.29339e-13	1.5971	0.331	0.013	2.93743e-09	M	11	ENSG00000175518
NUP155	9.05296e-19	1.59732	0.888	0.734	2.05602e-14	M	5	ENSG00000113569
CHKB	5.18344e-15	1.59746	0.5	0.127	1.17721e-10	M	22	ENSG00000100288
LOC100506207	2.0016e-14	1.59772	0.45	0.063	4.54583e-10	M	NA	NA
LINC00254	4.30745e-13	1.59991	0.288	0	9.78265e-09	M	16	ENSG00000281219
MORN4	7.41201e-12	1.60051	0.506	0.171	1.68334e-07	M	10	ENSG00000171160
SERGEF	8.17699e-15	1.60207	0.594	0.177	1.85708e-10	M	11	ENSG00000129158
HLA-B	1.0128e-24	1.60467	1	0.665	2.30017e-20	M	6	ENSG00000234745
MKRN3	9.02307e-10	1.60472	0.294	0.038	2.04923e-05	M	15	ENSG00000179455
LOC100134317	1.67439e-12	1.60516	0.4	0.07	3.80271e-08	M	NA	NA
ZCCHC14	1.09544e-14	1.60548	0.781	0.513	2.48785e-10	M	16	ENSG00000140948
LOC392452	5.4023e-10	1.60597	0.219	0	1.22692e-05	M	NA	NA
PPP1R2P9	7.44531e-20	1.60623	0.738	0.209	1.69091e-15	M	X	ENSG00000102055
RABGAP1L	1.07924e-13	1.60691	0.8	0.728	2.45106e-09	M	1	ENSG00000152061
NBPF1	1.8465e-28	1.60737	0.956	0.734	4.19359e-24	M	1	ENSG00000219481
ST3GAL3	2.86246e-14	1.60747	0.475	0.095	6.50092e-10	M	1	ENSG00000126091
TRIM17	7.80087e-12	1.60807	0.331	0.032	1.77166e-07	M	1	ENSG00000162931
LOC101927560	1.35264e-13	1.60865	0.562	0.184	3.07197e-09	M	NA	NA
SYT13	5.6878e-12	1.60865	0.288	0.013	1.29176e-07	M	11	ENSG00000019505
FUT10	2.63839e-18	1.60946	0.538	0.07	5.99205e-14	M	8	ENSG00000172728
EDRF1-AS1	5.68083e-14	1.61051	0.306	0	1.29017e-09	M	10	ENSG00000236991
XKR3	5.0828e-17	1.61196	0.369	0	1.15435e-12	M	22	ENSG00000172967
TRPT1	1.09088e-15	1.61197	0.706	0.405	2.47749e-11	M	11	ENSG00000149743
USP29	5.51206e-16	1.61222	0.419	0.032	1.25184e-11	M	19	ENSG00000131864
SAYSD1	1.21427e-24	1.6123	0.912	0.81	2.75772e-20	M	6	ENSG00000112167
CABLES2	1.81673e-16	1.61274	0.7	0.285	4.12598e-12	M	20	ENSG00000149679
DNAJB5	3.85065e-09	1.6136	0.256	0.025	8.74521e-05	M	9	ENSG00000137094
GOLGA8CP	8.06763e-11	1.6138	0.238	0	1.83224e-06	M	15	ENSG00000181984
TEX29	1.04205e-17	1.6142	0.462	0.038	2.3666e-13	M	13	ENSG00000153495
SPAM1	8.89673e-15	1.61533	0.375	0.025	2.02054e-10	M	7	ENSG00000106304
SPAG17	2.98634e-21	1.61547	0.806	0.373	6.78228e-17	M	1	ENSG00000155761
PROK2	6.72275e-10	1.6161	0.5	0.209	1.5268e-05	M	3	ENSG00000163421
HLA-H	2.79078e-08	1.61657	0.512	0.304	0.000633814	M	6	ENSG00000206341
CCDC146	1.69698e-23	1.61687	0.819	0.329	3.85401e-19	M	7	ENSG00000135205
ISG20L2	3.8753e-26	1.61763	0.862	0.354	8.80118e-22	M	1	ENSG00000143319
DPP10-AS1	5.42447e-15	1.62017	0.662	0.297	1.23195e-10	M	2	ENSG00000235026
GJA5	3.66463e-13	1.62046	0.388	0.051	8.32275e-09	M	1	ENSG00000265107
ZP1	3.13434e-10	1.62099	0.281	0.025	7.11841e-06	M	11	ENSG00000149506
INSL6	6.13852e-21	1.62229	0.756	0.278	1.39412e-16	M	9	ENSG00000120210
CCDC81	1.12564e-11	1.62258	0.312	0.025	2.55643e-07	M	11	ENSG00000149201
EFCAB1	2.19491e-22	1.623	0.731	0.146	4.98485e-18	M	8	ENSG00000034239
RCN1	1.43725e-15	1.62445	0.656	0.241	3.26415e-11	M	11	ENSG00000049449
LOC101928048	8.85688e-16	1.62488	0.344	0	2.01149e-11	M	NA	NA
ZBTB42	4.0542e-08	1.6253	0.206	0.013	0.000920749	M	14	ENSG00000179627
LAMTOR5-AS1	7.34277e-18	1.62658	0.706	0.304	1.66762e-13	M	1	ENSG00000224699
LOC101929282	1.79048e-15	1.62671	0.338	0	4.06635e-11	M	NA	NA
TSGA13	1.12049e-13	1.6282	0.3	0	2.54475e-09	M	7	ENSG00000213265
CDR2	3.9072e-18	1.62997	0.812	0.462	8.87364e-14	M	16	ENSG00000140743
FLJ40194	4.2497e-11	1.63012	0.244	0	9.6515e-07	M	NA	NA
CCDC184	3.39118e-08	1.63088	0.269	0.044	0.000770171	M	12	ENSG00000177875
PPP3CC	6.48369e-25	1.63169	0.862	0.443	1.47251e-20	M	8	ENSG00000120910
CHKA	1.31317e-24	1.63478	0.919	0.62	2.98233e-20	M	11	ENSG00000110721
KATNB1	1.89642e-20	1.6354	0.794	0.424	4.30696e-16	M	16	ENSG00000140854
ASRGL1	6.59043e-21	1.63544	0.969	0.797	1.49675e-16	M	11	ENSG00000162174
ARHGAP28	1.99464e-22	1.63552	0.738	0.215	4.53003e-18	M	18	ENSG00000088756
FUOM	3.62204e-11	1.63738	0.475	0.133	8.22601e-07	M	10	ENSG00000148803
OXLD1	1.02765e-22	1.63776	0.819	0.411	2.3339e-18	M	17	ENSG00000204237
CDK14	1.14746e-13	1.63834	0.425	0.063	2.60599e-09	M	7	ENSG00000058091
CCDC103	1.02443e-20	1.6386	0.794	0.348	2.32659e-16	M	17	ENSG00000167131
LOC101927211	8.08291e-12	1.63903	0.406	0.082	1.83571e-07	M	NA	NA
C16orf45	8.77074e-21	1.63909	0.788	0.367	1.99192e-16	M	16	ENSG00000166780
FAR2P1	1.4064e-13	1.63931	0.638	0.291	3.19407e-09	M	2	ENSG00000180178
CEP126	9.92847e-21	1.64095	0.844	0.449	2.25486e-16	M	11	ENSG00000110318
HSPA2	2.11109e-35	1.64493	0.994	0.854	4.79449e-31	M	14	ENSG00000126803
LOC101928569	3.50567e-09	1.64535	0.2	0	7.96173e-05	M	NA	NA
SMC2-AS1	5.69559e-11	1.64625	0.369	0.07	1.29352e-06	M	9	ENSG00000270332
MYBPC1	6.41331e-12	1.6473	0.438	0.082	1.45653e-07	M	12	ENSG00000196091
DUSP13	1.02445e-25	1.65048	0.694	0.082	2.32663e-21	M	10	ENSG00000079393
GPC5-AS2	4.04995e-08	1.65084	0.175	0	0.000919783	M	13	ENSG00000232885
LRRC52	1.79043e-15	1.65148	0.338	0	4.06624e-11	M	1	ENSG00000162763
ADRBK2	5.7523e-19	1.65175	0.8	0.614	1.3064e-14	M	22	ENSG00000100077
ZNF628	2.44694e-13	1.65175	0.456	0.089	5.55723e-09	M	19	ENSG00000197483
PIH1D2	9.9388e-30	1.65234	0.95	0.646	2.2572e-25	M	11	ENSG00000150773
LOC101928068	1.15549e-14	1.6527	0.662	0.259	2.62424e-10	M	NA	NA
FANK1	3.3562e-26	1.65297	0.888	0.494	7.62228e-22	M	10	ENSG00000203780
KCNK10	6.06925e-13	1.65357	0.319	0.013	1.37839e-08	M	14	ENSG00000100433
FBRS	1.1621e-22	1.65417	0.875	0.576	2.63925e-18	M	16	ENSG00000156860
LINC00620	1.23782e-09	1.65463	0.269	0.025	2.81121e-05	M	3	ENSG00000224514
SDK2	9.90277e-18	1.65547	0.644	0.215	2.24902e-13	M	17	ENSG00000069188
LINC00226	2.70126e-24	1.65585	0.756	0.165	6.13484e-20	M	14	ENSG00000276210
ZNF793-AS1	6.3209e-26	1.6565	0.9	0.481	1.43554e-21	M	19	ENSG00000266916
PPM1G	1.11534e-43	1.65675	1	0.949	2.53305e-39	M	2	ENSG00000115241
CLYBL-AS1	7.22597e-15	1.65742	0.325	0	1.64109e-10	M	13	ENSG00000234303
WI2-2373I1.2	4.30751e-13	1.65774	0.288	0	9.78278e-09	M	NA	NA
CETN3	1.23199e-27	1.65807	1	0.956	2.79797e-23	M	5	ENSG00000153140
ELK4	1.80181e-25	1.65812	0.906	0.557	4.09209e-21	M	1	ENSG00000158711
DCHS2	7.22589e-10	1.65884	0.319	0.051	1.64107e-05	M	4	ENSG00000197410
LOC400612	1.21039e-13	1.65907	0.4	0.044	2.74891e-09	M	NA	NA
DCHS1	4.69004e-12	1.65919	0.481	0.139	1.06516e-07	M	11	ENSG00000166341
DPM3	1.67093e-18	1.66103	0.762	0.405	3.79484e-14	M	1	ENSG00000179085
DLEC1	5.25844e-16	1.66132	0.525	0.101	1.19425e-11	M	3	ENSG00000008226
TMEM31	5.40901e-17	1.66177	0.606	0.127	1.22844e-12	M	X	ENSG00000179363
CLHC1	1.12568e-22	1.66201	0.738	0.215	2.55653e-18	M	2	ENSG00000162994
CORIN	2.89509e-10	1.66234	0.288	0.032	6.57504e-06	M	4	ENSG00000145244
CCNT2-AS1	2.20798e-13	1.66308	0.531	0.184	5.01455e-09	M	2	ENSG00000224043
MPZL3	7.23603e-09	1.66354	0.294	0.051	0.000164337	M	11	ENSG00000160588
LECT2	1.37429e-12	1.66446	0.325	0.019	3.12116e-08	M	5	ENSG00000145826
NDUFB4	3.5559e-28	1.66485	0.981	0.905	8.0758e-24	M	3	ENSG00000065518
AGPAT9	1.79472e-18	1.66562	0.569	0.101	4.07598e-14	M	5	ENSG00000153395
FAM71D	5.4023e-10	1.66639	0.219	0	1.22692e-05	M	14	ENSG00000172717
LINC00445	4.57584e-14	1.66666	0.381	0.032	1.03922e-09	M	13	ENSG00000236036
GOLGA8DP	2.20125e-13	1.66712	0.294	0	4.99925e-09	M	15	ENSG00000175676
PRCP	4.01546e-18	1.66946	0.775	0.468	9.11951e-14	M	11	ENSG00000137509
CPT1A	2.65611e-13	1.66992	0.638	0.354	6.03229e-09	M	11	ENSG00000110090
CCDC39	1.0135e-16	1.67315	0.706	0.329	2.30175e-12	M	3	ENSG00000145075
CTAGE11P	1.66843e-08	1.67396	0.256	0.032	0.000378916	M	13	ENSG00000214249
CCT6B	8.53478e-29	1.67396	0.981	0.816	1.93833e-24	M	17	ENSG00000132141
PP2D1	2.82657e-19	1.67453	0.462	0.025	6.41942e-15	M	3	ENSG00000183977
CCDC185	2.13998e-16	1.67456	0.356	0	4.86011e-12	M	1	ENSG00000178395
KLF17	2.13998e-16	1.67601	0.356	0	4.86011e-12	M	1	ENSG00000171872
DDX19B	7.35175e-23	1.67607	0.794	0.411	1.66966e-18	M	16	ENSG00000157349
ACTN3	1.31221e-11	1.67748	0.325	0.032	2.98015e-07	M	11	ENSG00000248746
C9orf171	8.00471e-24	1.67751	0.706	0.152	1.81795e-19	M	9	ENSG00000188523
C7orf31	1.27573e-21	1.67774	0.819	0.418	2.8973e-17	M	7	ENSG00000153790
ZPR1	4.2827e-24	1.67808	0.831	0.443	9.72644e-20	M	11	ENSG00000109917
LOC102723661	8.85688e-16	1.67985	0.344	0	2.01149e-11	M	NA	NA
LOC101929217	4.24965e-11	1.68029	0.244	0	9.65138e-07	M	NA	NA
MOBP	9.94998e-16	1.68032	0.706	0.335	2.25974e-11	M	3	ENSG00000168314
GEMIN6	9.77884e-20	1.68043	0.812	0.462	2.22087e-15	M	2	ENSG00000152147
LOC101929681	1.44268e-14	1.68078	0.319	0	3.27647e-10	M	NA	NA
TXNRD3	8.3136e-18	1.68182	0.744	0.348	1.8881e-13	M	3	ENSG00000197763
TEKT2	3.95768e-14	1.68225	0.438	0.063	8.9883e-10	M	1	ENSG00000092850
ARHGAP33	5.63996e-12	1.68307	0.55	0.196	1.28089e-07	M	19	ENSG00000004777
DRICH1	2.14262e-16	1.68406	0.406	0.019	4.86611e-12	M	22	ENSG00000189269
PHYH	1.15165e-10	1.68536	0.431	0.127	2.61551e-06	M	10	ENSG00000107537
EPB41L4A-AS1	1.55425e-23	1.68617	0.844	0.475	3.52986e-19	M	5	ENSG00000224032
C5orf49	1.57083e-14	1.68654	0.631	0.184	3.56751e-10	M	5	ENSG00000215217
LOC101928030	1.1993e-08	1.68686	0.188	0	0.000272373	M	NA	NA
FBLL1	6.16902e-13	1.68721	0.362	0.038	1.40105e-08	M	5	ENSG00000188573
LOC400655	9.44874e-14	1.68767	0.506	0.139	2.1459e-09	M	NA	NA
TSGA10IP	1.68338e-09	1.68835	0.294	0.044	3.82312e-05	M	11	ENSG00000175513
LOC100507387	5.88261e-15	1.68836	0.412	0.051	1.336e-10	M	NA	NA
RGS3	2.92797e-16	1.68872	0.619	0.203	6.6497e-12	M	9	ENSG00000138835
CCDC134	7.81204e-10	1.68877	0.356	0.076	1.77419e-05	M	22	ENSG00000100147
SSMEM1	4.59814e-20	1.68916	0.794	0.335	1.04428e-15	M	7	ENSG00000165120
LOC643441	4.94464e-19	1.68928	0.625	0.146	1.12298e-14	M	NA	NA
C7orf72	3.15313e-12	1.69093	0.269	0	7.16108e-08	M	7	ENSG00000164500
SFMBT1	5.40308e-23	1.69194	0.85	0.519	1.22709e-18	M	3	ENSG00000163935
GPR135	9.85485e-18	1.69266	0.588	0.108	2.23813e-13	M	14	ENSG00000181619
PAGE4	1.24129e-17	1.69525	0.625	0.152	2.81909e-13	M	X	ENSG00000101951
C1orf54	3.52329e-15	1.6956	0.588	0.196	8.00174e-11	M	1	ENSG00000118292
SEPN1	4.72174e-16	1.69585	0.619	0.222	1.07235e-11	M	1	ENSG00000162430
NAALADL2-AS3	8.06773e-11	1.69628	0.238	0	1.83226e-06	M	3	ENSG00000230292
LOC101928043	3.16523e-09	1.69662	0.219	0.006	7.18855e-05	M	NA	NA
TGIF2LY	2.87636e-10	1.6968	0.225	0	6.5325e-06	M	Y	ENSG00000176679
EFCAB5	2.8061e-19	1.69775	0.794	0.392	6.37294e-15	M	17	ENSG00000176927
C7orf43	2.99383e-18	1.69862	0.662	0.241	6.79929e-14	M	7	ENSG00000146826
OASL	1.16625e-11	1.69948	0.256	0	2.64868e-07	M	12	ENSG00000135114
PLAC8L1	3.90997e-24	1.69977	0.544	0.025	8.87994e-20	M	5	ENSG00000173261
LINC01364	8.39599e-13	1.70025	0.281	0	1.90681e-08	M	1	ENSG00000227290
CSNK1A1L	1.81413e-13	1.7017	0.381	0.038	4.12008e-09	M	13	ENSG00000180138
FBN2	1.47128e-12	1.70185	0.5	0.152	3.34142e-08	M	5	ENSG00000138829
LOC101928775	2.73057e-17	1.70233	0.488	0.063	6.2014e-13	M	NA	NA
GLT1D1	3.80426e-16	1.70366	0.506	0.076	8.63986e-12	M	12	ENSG00000151948
P4HTM	2.35901e-23	1.70472	0.669	0.108	5.35754e-19	M	3	ENSG00000178467
DPYSL4	5.61201e-09	1.70524	0.4	0.127	0.000127454	M	10	ENSG00000151640
TRIM14	2.37619e-12	1.70592	0.506	0.152	5.39656e-08	M	9	ENSG00000106785
GOLGA8EP	1.88592e-09	1.70671	0.206	0	4.28311e-05	M	15	ENSG00000185182
ODF3L1	1.18534e-11	1.70681	0.312	0.025	2.69202e-07	M	15	ENSG00000182950
CRNDE	5.06605e-34	1.70805	0.988	0.892	1.15055e-29	M	16	ENSG00000245694
C2orf61	5.64793e-16	1.7085	0.619	0.177	1.2827e-11	M	2	ENSG00000239605
AKAP3	8.25425e-30	1.70863	0.888	0.304	1.87462e-25	M	12	ENSG00000111254
LETM2	2.01971e-23	1.71012	0.8	0.405	4.58696e-19	M	8	ENSG00000165046
LINC00523	6.4948e-09	1.71109	0.194	0	0.000147503	M	14	ENSG00000196273
OSCP1	2.26732e-28	1.71356	0.9	0.614	5.1493e-24	M	1	ENSG00000116885
LOC101929771	8.857e-16	1.71465	0.344	0	2.01151e-11	M	NA	NA
CPT1B	2.38277e-16	1.71471	0.4	0.025	5.41152e-12	M	22	ENSG00000205560
VWA3B	1.02448e-20	1.71526	0.644	0.127	2.3267e-16	M	2	ENSG00000168658
PRH1	2.72105e-18	1.71558	0.394	0	6.17978e-14	M	12	ENSG00000231887
TRIM55	1.02477e-17	1.71618	0.638	0.177	2.32736e-13	M	8	ENSG00000147573
IL17RC	2.54982e-10	1.71676	0.456	0.152	5.7909e-06	M	3	ENSG00000163702
ZNF282	5.30925e-10	1.71755	0.431	0.139	1.20578e-05	M	7	ENSG00000170265
GRM7-AS3	3.72747e-16	1.71756	0.369	0.006	8.46546e-12	M	3	ENSG00000226258
RPS26P11	5.79358e-15	1.72015	0.406	0.051	1.31578e-10	M	X	ENSG00000196933
IZUMO3	4.69091e-17	1.7202	0.519	0.07	1.06535e-12	M	9	ENSG00000205442
LEFTY2	3.69818e-17	1.72091	0.4	0.013	8.39894e-13	M	1	ENSG00000143768
PHC2	5.24904e-17	1.72268	0.731	0.335	1.19211e-12	M	1	ENSG00000134686
PRSS58	4.30745e-13	1.72276	0.288	0	9.78265e-09	M	7	ENSG00000258223
LOC101928739	8.06773e-11	1.72334	0.238	0	1.83226e-06	M	NA	NA
SPTBN2	1.70828e-12	1.72379	0.638	0.38	3.87968e-08	M	11	ENSG00000173898
ATG4D	1.99908e-12	1.72391	0.488	0.158	4.54011e-08	M	19	ENSG00000130734
PRSS37	1.35604e-19	1.72418	0.419	0	3.0797e-15	M	7	ENSG00000165076
DIAPH3-AS1	1.81422e-20	1.72606	0.475	0.019	4.12027e-16	M	13	ENSG00000227528
DHRS4L1	7.38163e-17	1.7268	0.588	0.146	1.67644e-12	M	14	ENSG00000225766
DGCR9	8.07537e-13	1.72722	0.375	0.051	1.834e-08	M	22	ENSG00000273032
TAF1A-AS1	5.21698e-20	1.72845	0.712	0.247	1.18483e-15	M	1	ENSG00000225265
CA3-AS1	9.06408e-10	1.72917	0.256	0.019	2.05854e-05	M	8	ENSG00000253549
MMP20	4.24965e-11	1.72925	0.244	0	9.65138e-07	M	11	ENSG00000137674
C11orf84	4.99035e-13	1.73137	0.512	0.171	1.13336e-08	M	11	ENSG00000168005
SPATA18	7.56644e-22	1.73174	0.7	0.158	1.71842e-17	M	4	ENSG00000163071
TRIM52-AS1	6.45324e-21	1.73276	0.794	0.386	1.4656e-16	M	5	ENSG00000248275
LOC100129203	2.34212e-23	1.73345	0.675	0.12	5.31918e-19	M	NA	NA
SREBF1	4.76146e-16	1.73459	0.544	0.114	1.08138e-11	M	17	ENSG00000072310
LURAP1	1.78942e-10	1.7358	0.319	0.044	4.06395e-06	M	1	ENSG00000171357
TMEM205	8.54301e-23	1.73658	0.869	0.462	1.9402e-18	M	19	ENSG00000105518
KCNMA1	3.98637e-16	1.73944	0.394	0.019	9.05344e-12	M	10	ENSG00000156113
TXNDC8	1.0452e-16	1.74006	0.362	0	2.37375e-12	M	9	ENSG00000204193
LINC00854	1.57153e-17	1.7404	0.494	0.057	3.56909e-13	M	17	ENSG00000236383
GTF3C2-AS1	1.16624e-11	1.74065	0.256	0	2.64864e-07	M	2	ENSG00000234945
MAP3K19	1.19627e-16	1.74175	0.456	0.044	2.71685e-12	M	2	ENSG00000176601
TEX36	2.72097e-18	1.74181	0.394	0	6.1796e-14	M	10	ENSG00000175018
SP110	8.09693e-11	1.74196	0.356	0.057	1.83889e-06	M	2	ENSG00000135899
LRRC20	1.11032e-14	1.7423	0.444	0.063	2.52165e-10	M	10	ENSG00000172731
LOC100133091	5.08051e-12	1.7425	0.406	0.082	1.15384e-07	M	NA	NA
NADSYN1	8.90302e-18	1.74303	0.706	0.348	2.02196e-13	M	11	ENSG00000172890
LINCR-0003	4.0499e-08	1.74325	0.175	0	0.000919772	M	NA	NA
GRINA	5.16706e-31	1.74349	0.931	0.671	1.17349e-26	M	8	ENSG00000178719
C15orf26	1.06119e-17	1.74411	0.606	0.146	2.41006e-13	M	15	ENSG00000156206
DNAH1	5.52483e-19	1.74672	0.594	0.127	1.25474e-14	M	3	ENSG00000114841
TEKT4	1.63596e-16	1.74681	0.481	0.057	3.71544e-12	M	2	ENSG00000163060
PARP10	3.49672e-09	1.74705	0.425	0.139	7.94141e-05	M	8	ENSG00000178685
MRPS15	1.98411e-28	1.74898	0.994	0.892	4.50611e-24	M	1	ENSG00000116898
DPY19L2P2	1.21137e-20	1.75203	0.844	0.62	2.75113e-16	M	7	ENSG00000170629
DNAH2	9.03465e-18	1.75223	0.556	0.101	2.05186e-13	M	17	ENSG00000183914
DXO	4.45317e-30	1.75417	0.912	0.563	1.01136e-25	M	6	ENSG00000204348
TRIM31	2.3852e-10	1.75439	0.294	0.032	5.41704e-06	M	6	ENSG00000204616
CYB5R1	1.17929e-19	1.75453	0.65	0.165	2.67828e-15	M	1	ENSG00000159348
MYCBPAP	8.76764e-23	1.7548	0.844	0.411	1.99122e-18	M	17	ENSG00000136449
RPS2P32	1.41135e-13	1.75606	0.412	0.057	3.20533e-09	M	7	ENSG00000232818
KRT18P55	2.82922e-19	1.75634	0.719	0.259	6.42544e-15	M	17	ENSG00000265480
LOC100505921	1.48438e-23	1.75643	0.681	0.12	3.37118e-19	M	NA	NA
TXLNB	2.19719e-10	1.75694	0.369	0.082	4.99004e-06	M	6	ENSG00000164440
LRRC6	8.82323e-22	1.75705	0.825	0.475	2.00384e-17	M	8	ENSG00000129295
USP30-AS1	3.43509e-08	1.75714	0.238	0.032	0.000780143	M	12	ENSG00000256262
CANT1	1.12354e-19	1.75952	0.712	0.278	2.55168e-15	M	17	ENSG00000171302
POLR1D	1.67632e-29	1.75982	0.95	0.816	3.80709e-25	M	13	ENSG00000186184
DOCK8	5.01751e-14	1.76009	0.612	0.259	1.13953e-09	M	9	ENSG00000107099
BBS5	9.77349e-26	1.76107	0.869	0.487	2.21966e-21	M	2	ENSG00000163093
TTLL11	8.44131e-12	1.76163	0.431	0.101	1.9171e-07	M	9	ENSG00000175764
ZDHHC1	4.1584e-17	1.76222	0.481	0.057	9.44415e-13	M	16	ENSG00000159714
ELP5	4.77184e-28	1.76223	0.919	0.741	1.08373e-23	M	17	ENSG00000170291
SPDYE4	6.4948e-09	1.76278	0.194	0	0.000147503	M	17	ENSG00000183318
DHRS4	4.40341e-12	1.76345	0.644	0.348	1.00006e-07	M	14	ENSG00000157326
LINC00293	2.14001e-16	1.76411	0.356	0	4.86018e-12	M	8	ENSG00000253314
ARRDC3-AS1	1.22884e-17	1.7654	0.538	0.076	2.79082e-13	M	5	ENSG00000281357
CFAP43	2.95296e-27	1.76686	0.862	0.399	6.70647e-23	M	10	ENSG00000197748
SHBG	2.46656e-10	1.76851	0.244	0.006	5.60181e-06	M	17	ENSG00000129214
PCOLCE	3.73226e-13	1.76903	0.488	0.114	8.47633e-09	M	7	ENSG00000106333
GOLGA2P9	2.7423e-11	1.76943	0.45	0.108	6.22805e-07	M	19	ENSG00000269332
FAS	1.3454e-15	1.77056	0.488	0.089	3.05553e-11	M	10	ENSG00000026103
NRAV	4.24375e-28	1.77056	0.906	0.513	9.63797e-24	M	12	ENSG00000248008
INAFM2	1.98641e-20	1.77072	0.744	0.297	4.51134e-16	M	15	ENSG00000259330
LINC00202-2	4.55659e-14	1.77091	0.419	0.057	1.03485e-09	M	10	ENSG00000231976
LOC101928661	5.4023e-10	1.77131	0.219	0	1.22692e-05	M	NA	NA
OLIG1	1.97563e-09	1.77175	0.238	0.013	4.48685e-05	M	21	ENSG00000184221
LOC439933	4.05662e-14	1.77448	0.356	0.019	9.21299e-10	M	NA	NA
CCDC108	1.38408e-29	1.77648	0.738	0.089	3.14338e-25	M	2	ENSG00000181378
ODF3	2.86857e-14	1.77766	0.312	0	6.5148e-10	M	11	ENSG00000177947
UBE2DNL	3.31916e-17	1.77819	0.5	0.063	7.53815e-13	M	X	ENSG00000229547
PTGER4	1.90562e-15	1.77888	0.444	0.057	4.32786e-11	M	5	ENSG00000171522
EFHD1	6.48049e-15	1.77907	0.512	0.114	1.47178e-10	M	2	ENSG00000115468
LINC01495	4.30751e-13	1.7791	0.288	0	9.78278e-09	M	11	ENSG00000255323
AANAT	8.31685e-09	1.78012	0.269	0.038	0.000188884	M	17	ENSG00000129673
COPRS	2.11002e-25	1.78043	0.962	0.804	4.79207e-21	M	17	ENSG00000172301
HS3ST3B1	1.70785e-16	1.78043	0.444	0.044	3.87869e-12	M	17	ENSG00000125430
PPP1R35	4.18931e-24	1.78212	0.844	0.557	9.51434e-20	M	7	ENSG00000160813
ZKSCAN4	1.88956e-18	1.78389	0.669	0.222	4.29138e-14	M	6	ENSG00000187626
CACTIN-AS1	1.16624e-11	1.78397	0.256	0	2.64864e-07	M	19	ENSG00000226800
AKAP14	2.16003e-18	1.78474	0.631	0.165	4.90565e-14	M	X	ENSG00000186471
CCDC170	1.65202e-14	1.7852	0.588	0.203	3.75191e-10	M	6	ENSG00000120262
ESRP2	1.23328e-15	1.78559	0.438	0.051	2.8009e-11	M	16	ENSG00000103067
SPPL2B	8.76261e-24	1.78782	0.831	0.456	1.99008e-19	M	19	ENSG00000005206
WDR54	3.16177e-26	1.78847	0.9	0.646	7.1807e-22	M	2	ENSG00000005448
C6orf165	2.23717e-22	1.78878	0.869	0.487	5.08083e-18	M	6	ENSG00000272514
FLJ32255	3.66464e-13	1.79002	0.431	0.082	8.32277e-09	M	NA	NA
SLC7A7	4.10786e-23	1.79056	0.65	0.095	9.32936e-19	M	14	ENSG00000155465
PAPSS2	8.85292e-11	1.79071	0.312	0.038	2.01059e-06	M	10	ENSG00000198682
LOC101928471	3.6044e-15	1.79072	0.331	0	8.18596e-11	M	NA	NA
TBPL1	8.77986e-29	1.79137	0.981	0.918	1.99399e-24	M	6	ENSG00000028839
ARHGAP9	3.81063e-17	1.79144	0.819	0.487	8.65432e-13	M	12	ENSG00000123329
TAF10	3.32505e-22	1.79273	0.862	0.519	7.55152e-18	M	11	ENSG00000166337
LRP4-AS1	5.09946e-19	1.79289	0.631	0.184	1.15814e-14	M	11	ENSG00000247675
ALS2CR11	3.1929e-24	1.79443	0.894	0.551	7.25139e-20	M	2	ENSG00000155754
ZNF585B	2.15308e-12	1.79481	0.594	0.272	4.88987e-08	M	19	ENSG00000245680
FBXO39	7.22597e-15	1.79597	0.325	0	1.64109e-10	M	17	ENSG00000177294
PBK	3.33239e-38	1.79778	0.994	0.766	7.56819e-34	M	8	ENSG00000168078
LEKR1	9.31011e-25	1.80129	0.794	0.31	2.11442e-20	M	3	ENSG00000197980
LOC101929164	3.15313e-12	1.80247	0.269	0	7.16108e-08	M	NA	NA
LOC440311	3.13144e-21	1.80276	0.688	0.196	7.11182e-17	M	NA	NA
DPY19L2P1	1.36222e-19	1.80358	0.662	0.203	3.09373e-15	M	7	ENSG00000189212
CCDC7	1.16543e-30	1.80375	0.975	0.696	2.6468e-26	M	10	ENSG00000216937
SYNGR1	8.47487e-28	1.80403	0.862	0.399	1.92473e-23	M	22	ENSG00000100321
LOC440117	3.6044e-15	1.80594	0.331	0	8.18596e-11	M	NA	NA
FOXN4	3.48803e-13	1.8066	0.444	0.089	7.92166e-09	M	12	ENSG00000139445
PIK3AP1	4.59411e-09	1.80729	0.294	0.051	0.000104337	M	10	ENSG00000155629
ANO5	1.12548e-18	1.80879	0.6	0.133	2.55608e-14	M	11	ENSG00000171714
HRASLS	3.86195e-24	1.80961	0.9	0.589	8.77087e-20	M	3	ENSG00000127252
SPOCK1	1.11531e-10	1.81129	0.362	0.063	2.53298e-06	M	5	ENSG00000152377
LINC00659	5.4023e-10	1.81223	0.219	0	1.22692e-05	M	20	ENSG00000228705
MMP24-AS1	2.38357e-15	1.81247	0.506	0.114	5.41332e-11	M	20	ENSG00000126005
LOC101927839	2.86857e-14	1.81274	0.312	0	6.5148e-10	M	NA	NA
CCDC159	2.52159e-17	1.81307	0.488	0.063	5.72677e-13	M	19	ENSG00000183401
EXD1	2.15175e-20	1.81383	0.719	0.291	4.88685e-16	M	15	ENSG00000178997
PNPLA6	5.66491e-22	1.81519	0.781	0.354	1.28656e-17	M	19	ENSG00000032444
GGTLC2	2.8686e-14	1.81529	0.312	0	6.51489e-10	M	22	ENSG00000100121
CNBD1	6.60851e-11	1.81672	0.306	0.032	1.50086e-06	M	8	ENSG00000176571
ISYNA1	3.62221e-22	1.81719	0.756	0.335	8.22639e-18	M	19	ENSG00000105655
KCNC1	1.77489e-11	1.81767	0.306	0.025	4.03094e-07	M	11	ENSG00000129159
TUBA8	1.50643e-16	1.8189	0.375	0.006	3.42124e-12	M	22	ENSG00000183785
TUBA3E	5.99163e-32	1.81991	0.938	0.563	1.36076e-27	M	2	ENSG00000152086
ICAM3	1.95595e-17	1.82104	0.619	0.177	4.44215e-13	M	19	ENSG00000076662
LOC101928168	1.16624e-11	1.82199	0.256	0	2.64864e-07	M	NA	NA
SLC25A2	7.60617e-17	1.82378	0.512	0.089	1.72744e-12	M	5	ENSG00000120329
SAT2	1.80571e-09	1.8264	0.469	0.196	4.10094e-05	M	17	ENSG00000141504
GDAP1L1	1.68148e-11	1.8266	0.281	0.013	3.81882e-07	M	20	ENSG00000124194
CC2D2B	1.07424e-17	1.82806	0.469	0.038	2.43971e-13	M	10	ENSG00000188649
ATP6V1E2	1.72304e-21	1.82895	0.581	0.063	3.9132e-17	M	2	ENSG00000250565
LOC51145	1.36276e-11	1.82918	0.325	0.032	3.09495e-07	M	NA	NA
FAM24B	3.16786e-21	1.83077	0.65	0.146	7.19452e-17	M	10	ENSG00000213185
LRRC29	1.7784e-12	1.83078	0.388	0.057	4.03892e-08	M	16	ENSG00000125122
PPAPDC1B	4.36445e-20	1.83193	0.688	0.228	9.91209e-16	M	8	ENSG00000147535
PROCA1	1.17161e-27	1.83202	0.819	0.19	2.66085e-23	M	17	ENSG00000167525
RALGPS2	3.15398e-34	1.83241	0.969	0.753	7.163e-30	M	1	ENSG00000116191
LINC00158	9.02531e-16	1.83485	0.4	0.025	2.04974e-11	M	21	ENSG00000185433
MKRN1	2.46129e-27	1.83628	0.919	0.772	5.58983e-23	M	7	ENSG00000133606
SPATA25	1.12049e-13	1.83631	0.3	0	2.54475e-09	M	20	ENSG00000149634
C12orf80	2.8686e-14	1.83747	0.312	0	6.51489e-10	M	12	ENSG00000257137
ARL4A	4.76654e-29	1.83754	0.975	0.81	1.08253e-24	M	7	ENSG00000122644
TSPAN1	1.01542e-11	1.83846	0.275	0.006	2.30612e-07	M	1	ENSG00000117472
HVCN1	7.71487e-28	1.83902	0.838	0.316	1.75212e-23	M	12	ENSG00000122986
DIXDC1	8.65589e-19	1.83922	0.731	0.354	1.96584e-14	M	11	ENSG00000150764
ACAP1	1.28609e-21	1.83935	0.619	0.095	2.92084e-17	M	17	ENSG00000072818
NRM	6.99469e-15	1.84047	0.444	0.07	1.58856e-10	M	6	ENSG00000137404
DLGAP2	2.91076e-17	1.84206	0.5	0.07	6.61064e-13	M	8	ENSG00000198010
TUBA3C	1.88393e-34	1.84311	0.994	0.665	4.27859e-30	M	13	ENSG00000198033
LOC642929	1.63021e-12	1.84534	0.275	0	3.70238e-08	M	NA	NA
ITFG1-AS1	9.49066e-19	1.84566	0.65	0.196	2.15542e-14	M	16	ENSG00000260281
C1orf141	3.44419e-13	1.84569	0.494	0.114	7.8221e-09	M	1	ENSG00000203963
KNSTRN	1.89636e-32	1.84722	0.944	0.614	4.30682e-28	M	15	ENSG00000128944
CEP83-AS1	1.19097e-23	1.85087	0.775	0.31	2.70481e-19	M	12	ENSG00000278916
CALCR	4.2497e-11	1.85115	0.244	0	9.6515e-07	M	7	ENSG00000004948
RND2	2.21882e-18	1.8514	0.631	0.171	5.03915e-14	M	17	ENSG00000108830
DNAH17	4.9489e-22	1.85165	0.719	0.19	1.12394e-17	M	17	ENSG00000187775
TPRG1	6.78969e-17	1.85178	0.481	0.057	1.54201e-12	M	3	ENSG00000188001
FER1L6-AS2	8.65635e-20	1.85226	0.519	0.051	1.96594e-15	M	8	ENSG00000253868
KCNG1	4.00652e-12	1.8524	0.344	0.038	9.09921e-08	M	20	ENSG00000026559
GPR25	4.24965e-11	1.85322	0.244	0	9.65138e-07	M	1	ENSG00000170128
OTUD7A	3.23394e-14	1.85496	0.388	0.038	7.34461e-10	M	15	ENSG00000169918
C9orf9	3.70255e-30	1.8553	0.9	0.468	8.40885e-26	M	9	ENSG00000165698
OTUB2	6.68883e-19	1.85601	0.462	0.025	1.5191e-14	M	14	ENSG00000089723
ZPBP2	3.72977e-44	1.85662	0.988	0.759	8.47068e-40	M	17	ENSG00000186075
PLIN3	9.53998e-17	1.8572	0.756	0.456	2.16663e-12	M	19	ENSG00000105355
CCDC168	4.70619e-17	1.85777	0.419	0.019	1.06882e-12	M	13	ENSG00000175820
LZTFL1	1.3114e-36	1.85836	0.969	0.709	2.97833e-32	M	3	ENSG00000163818
LRGUK	8.68816e-16	1.85869	0.469	0.076	1.97317e-11	M	7	ENSG00000155530
ZNF341-AS1	2.70312e-16	1.85917	0.438	0.038	6.13906e-12	M	20	ENSG00000230753
LOC100506790	5.40223e-10	1.85922	0.219	0	1.2269e-05	M	NA	NA
LRRC63	2.15638e-16	1.85933	0.494	0.076	4.89736e-12	M	13	ENSG00000173988
TMEM151B	7.37823e-16	1.85983	0.438	0.051	1.67567e-11	M	6	ENSG00000178233
CATSPER3	4.42604e-21	1.86002	0.556	0.057	1.0052e-16	M	5	ENSG00000152705
C12orf71	3.70044e-09	1.86257	0.294	0.044	8.40406e-05	M	12	ENSG00000214700
FAM183A	9.82587e-14	1.86302	0.394	0.044	2.23155e-09	M	1	ENSG00000186973
DDX25	7.77355e-29	1.86361	0.938	0.709	1.76545e-24	M	11	ENSG00000109832
ALLC	1.67663e-13	1.86554	0.406	0.057	3.80779e-09	M	2	ENSG00000151360
KRTDAP	2.11339e-20	1.86613	0.719	0.196	4.79971e-16	M	19	ENSG00000188508
ANKRD20A11P	1.89553e-20	1.86692	0.631	0.133	4.30493e-16	M	21	ENSG00000215559
LINC01501	5.68083e-14	1.86698	0.306	0	1.29017e-09	M	9	ENSG00000229613
LOC100506526	5.68083e-14	1.86713	0.306	0	1.29017e-09	M	NA	NA
CALR3	2.44191e-32	1.86713	0.906	0.329	5.54581e-28	M	19	ENSG00000269058
ENTHD1	3.5336e-20	1.86732	0.719	0.234	8.02515e-16	M	22	ENSG00000176177
LOC101927926	5.96328e-22	1.86747	0.462	0	1.35432e-17	M	NA	NA
LOC100505984	4.41425e-27	1.86754	0.919	0.456	1.00252e-22	M	NA	NA
LINC00211	4.04995e-08	1.86796	0.175	0	0.000919783	M	2	ENSG00000237803
ABRA	8.85688e-16	1.86857	0.344	0	2.01149e-11	M	8	ENSG00000174429
LOC407835	6.48781e-15	1.86888	0.419	0.044	1.47345e-10	M	NA	NA
LOC284798	1.22197e-10	1.86959	0.25	0.006	2.77522e-06	M	NA	NA
TTLL13P	4.75453e-13	1.87102	0.344	0.032	1.0798e-08	M	15	ENSG00000213471
PHGDH	3.98211e-17	1.87351	0.619	0.19	9.04378e-13	M	1	ENSG00000092621
TEX26-AS1	2.23038e-11	1.87354	0.25	0	5.06541e-07	M	13	ENSG00000224743
LINC00467	6.70358e-41	1.87595	1	0.937	1.52245e-36	M	1	ENSG00000153363
TNR	4.30751e-13	1.87617	0.288	0	9.78278e-09	M	1	ENSG00000116147
ITPRIPL1	1.34287e-16	1.87769	0.388	0.013	3.04978e-12	M	2	ENSG00000198885
SMIM2-AS1	1.74268e-22	1.87808	0.694	0.228	3.9578e-18	M	13	ENSG00000227258
GABARAP	2.71772e-48	1.87858	1	0.975	6.17222e-44	M	17	ENSG00000170296
BTD	4.61051e-20	1.87922	0.738	0.329	1.04709e-15	M	3	ENSG00000169814
SPATA9	1.34607e-18	1.8793	0.575	0.101	3.05705e-14	M	5	ENSG00000145757
IZUMO1	2.01614e-18	1.87951	0.425	0.013	4.57886e-14	M	19	ENSG00000182264
LOC100130964	5.68083e-14	1.88003	0.306	0	1.29017e-09	M	NA	NA
CEP295NL	1.79043e-15	1.88018	0.338	0	4.06624e-11	M	17	ENSG00000178404
DACH1	3.31873e-20	1.88121	0.769	0.354	7.53716e-16	M	13	ENSG00000276644
C9orf89	1.57818e-20	1.88129	0.756	0.304	3.5842e-16	M	9	ENSG00000165233
OXCT2	2.98441e-13	1.88172	0.306	0.006	6.77789e-09	M	1	ENSG00000198754
C9orf153	6.14678e-18	1.88172	0.412	0.013	1.396e-13	M	9	ENSG00000187753
ENTPD1-AS1	4.26653e-19	1.88447	0.556	0.101	9.68971e-15	M	10	ENSG00000226688
ACTR3C	2.23477e-11	1.88597	0.35	0.051	5.07538e-07	M	7	ENSG00000106526
LOC102467213	4.51356e-18	1.88618	0.538	0.076	1.02507e-13	M	NA	NA
LOC101927814	8.75284e-19	1.88656	0.569	0.095	1.98786e-14	M	NA	NA
DUS3L	3.34131e-22	1.88682	0.781	0.405	7.58845e-18	M	19	ENSG00000141994
LOC728392	1.55538e-22	1.88747	0.788	0.228	3.53243e-18	M	NA	NA
LOC100130452	2.82669e-12	1.88794	0.3	0.013	6.4197e-08	M	NA	NA
HPCAL1	4.73353e-19	1.8916	0.625	0.165	1.07503e-14	M	2	ENSG00000115756
LOC101929415	7.98678e-15	1.8939	0.362	0.019	1.81388e-10	M	NA	NA
ESPL1	1.25916e-14	1.89543	0.512	0.12	2.85967e-10	M	12	ENSG00000135476
MYLPF	5.37999e-13	1.89547	0.344	0.025	1.22185e-08	M	16	ENSG00000180209
MRGBP	1.02259e-26	1.89573	0.869	0.532	2.3224e-22	M	20	ENSG00000101189
GALNT3	2.76077e-17	1.89637	0.688	0.335	6.26999e-13	M	2	ENSG00000115339
LOC284412	1.52841e-17	1.89723	0.594	0.165	3.47118e-13	M	NA	NA
LOC442132	1.17641e-18	1.89813	0.525	0.063	2.67174e-14	M	NA	NA
CHST14	6.03512e-16	1.89877	0.469	0.07	1.37064e-11	M	15	ENSG00000169105
DLGAP4-AS1	5.78548e-17	1.89923	0.562	0.127	1.31394e-12	M	20	ENSG00000232907
CARD8	2.28001e-21	1.90019	0.625	0.12	5.17813e-17	M	19	ENSG00000105483
LOC100288123	3.50567e-09	1.90113	0.2	0	7.96173e-05	M	NA	NA
LINC00668	6.77259e-11	1.90215	0.712	0.443	1.53812e-06	M	18	ENSG00000265933
CYB5R2	2.3798e-32	1.90238	0.938	0.601	5.40476e-28	M	11	ENSG00000166394
AKAP6	7.7377e-19	1.90335	0.575	0.095	1.75731e-14	M	14	ENSG00000151320
CLEC12B	1.90429e-14	1.90369	0.375	0.032	4.32484e-10	M	12	ENSG00000256660
LOC100996679	1.04515e-16	1.90469	0.362	0	2.37365e-12	M	NA	NA
EFHB	1.966e-21	1.90518	0.706	0.203	4.46499e-17	M	3	ENSG00000163576
SYCE1L	1.42433e-22	1.90534	0.712	0.19	3.23478e-18	M	16	ENSG00000205078
CCDC74A	2.17032e-28	1.90646	0.881	0.418	4.92901e-24	M	2	ENSG00000163040
KATNAL2	3.33164e-19	1.90942	0.612	0.139	7.56648e-15	M	18	ENSG00000167216
EFCAB10	2.21748e-23	1.90999	0.744	0.272	5.03611e-19	M	7	ENSG00000185055
C5orf46	1.29437e-18	1.91039	0.4	0	2.93964e-14	M	5	ENSG00000178776
ARSJ	8.40653e-11	1.91267	0.25	0.006	1.90921e-06	M	4	ENSG00000180801
SERPINB6	2.28885e-27	1.91503	0.9	0.646	5.19822e-23	M	6	ENSG00000124570
CEP70	4.75212e-33	1.91528	0.919	0.563	1.07925e-28	M	3	ENSG00000114107
IL7	4.39107e-15	1.91582	0.356	0.013	9.97255e-11	M	8	ENSG00000104432
LOC101929584	5.08287e-17	1.91618	0.369	0	1.15437e-12	M	NA	NA
CCDC114	9.23263e-22	1.91726	0.731	0.272	2.09682e-17	M	19	ENSG00000105479
FAM209B	2.04216e-31	1.91824	0.856	0.177	4.63795e-27	M	20	ENSG00000213714
ART3	1.01435e-36	1.91832	0.994	0.665	2.30368e-32	M	4	ENSG00000156219
ADGB	6.99031e-23	1.91872	0.7	0.165	1.58757e-18	M	6	ENSG00000118492
LOC102606466	1.12046e-13	1.91961	0.3	0	2.54468e-09	M	NA	NA
PCDHA12	3.23759e-11	1.91965	0.275	0.013	7.3529e-07	M	5	ENSG00000251664
LOC102723885	1.31041e-10	1.91989	0.281	0.025	2.97607e-06	M	NA	NA
FOXL2NB	6.90818e-10	1.921	0.419	0.139	1.56892e-05	M	3	ENSG00000206262
THEG	1.89899e-16	1.92112	0.438	0.038	4.3128e-12	M	19	ENSG00000105549
PXYLP1	4.3326e-16	1.92114	0.669	0.323	9.83976e-12	M	3	ENSG00000155893
ANKUB1	4.04995e-08	1.92188	0.175	0	0.000919783	M	3	ENSG00000206199
FAM19A2	8.40653e-11	1.92272	0.25	0.006	1.90921e-06	M	12	ENSG00000198673
TMEM220	5.04051e-27	1.92385	0.869	0.468	1.14475e-22	M	17	ENSG00000187824
C17orf112	8.85675e-16	1.92425	0.344	0	2.01146e-11	M	17	ENSG00000227011
SMA5	3.31156e-16	1.92496	0.538	0.139	7.52088e-12	M	NA	NA
LINC00710	2.72101e-18	1.92665	0.394	0	6.17969e-14	M	10	ENSG00000229240
DPCR1	1.19022e-12	1.92855	0.506	0.165	2.70312e-08	M	6	ENSG00000168631
LOC101929064	6.07556e-12	1.92915	0.262	0	1.37982e-07	M	NA	NA
LOC101928650	1.16625e-11	1.9298	0.256	0	2.64868e-07	M	NA	NA
FAM81B	3.04916e-24	1.93075	0.725	0.133	6.92495e-20	M	5	ENSG00000153347
MPV17L	2.14491e-10	1.93247	0.35	0.07	4.87131e-06	M	16	ENSG00000156968
LOC101928324	3.79863e-11	1.936	0.294	0.025	8.62707e-07	M	NA	NA
DDI1	4.15787e-24	1.93615	0.588	0.038	9.44294e-20	M	11	ENSG00000170967
CCDC61	6.36322e-14	1.93629	0.444	0.076	1.44515e-09	M	19	ENSG00000104983
LOC100506470	1.29439e-18	1.93688	0.4	0	2.93969e-14	M	NA	NA
DESI1	3.25424e-38	1.9378	0.969	0.481	7.39071e-34	M	22	ENSG00000100418
OPTN	1.38648e-28	1.93908	0.912	0.519	3.14884e-24	M	10	ENSG00000123240
TP53I13	1.68176e-23	1.93935	0.825	0.443	3.81945e-19	M	17	ENSG00000167543
COX7A2	1.15397e-45	1.94173	1	1	2.62077e-41	M	6	ENSG00000112695
RBMXL2	1.21243e-28	1.94269	0.838	0.297	2.75355e-24	M	11	ENSG00000170748
MVD	1.12249e-20	1.94391	0.769	0.392	2.54928e-16	M	16	ENSG00000167508
PLA2G6	2.31857e-22	1.94546	0.75	0.31	5.26571e-18	M	22	ENSG00000184381
GAS2L1P2	4.13185e-13	1.94926	0.3	0.006	9.38384e-09	M	9	ENSG00000228376
LINC00944	6.12984e-19	1.94968	0.406	0	1.39215e-14	M	12	ENSG00000256128
LINC00662	4.67555e-14	1.95216	0.594	0.253	1.06186e-09	M	19	ENSG00000261824
CCDC157	4.84064e-21	1.95219	0.725	0.278	1.09936e-16	M	22	ENSG00000187860
YBX3	1.69682e-18	1.95234	0.95	0.816	3.85365e-14	M	12	ENSG00000060138
VIT	1.1993e-08	1.95242	0.188	0	0.000272373	M	2	ENSG00000205221
PLBD2	4.92879e-19	1.95303	0.488	0.044	1.11938e-14	M	12	ENSG00000151176
INA	2.75854e-21	1.95365	0.612	0.095	6.26493e-17	M	10	ENSG00000148798
SLCO6A1	1.40786e-28	1.96042	0.894	0.487	3.19739e-24	M	5	ENSG00000205359
PRRX2	4.58382e-15	1.96178	0.394	0.032	1.04103e-10	M	9	ENSG00000167157
PTTG1	1.59123e-33	1.96277	0.981	0.772	3.61384e-29	M	5	ENSG00000164611
HMGA2	1.72113e-13	1.9649	0.35	0.025	3.90885e-09	M	12	ENSG00000149948
TTC12	2.32218e-25	1.96581	0.844	0.475	5.27391e-21	M	11	ENSG00000149292
MUC12	6.48293e-11	1.96633	0.344	0.057	1.47234e-06	M	7	ENSG00000205277
PLN	3.41648e-14	1.96759	0.369	0.025	7.75917e-10	M	6	ENSG00000198523
LRFN4	4.91813e-14	1.96924	0.394	0.044	1.11696e-09	M	11	ENSG00000173621
ACADS	6.22365e-16	1.97226	0.581	0.177	1.41345e-11	M	12	ENSG00000122971
SPATA32	1.04514e-16	1.97309	0.362	0	2.37362e-12	M	17	ENSG00000184361
LINC01249	1.31951e-10	1.97519	0.4	0.095	2.99674e-06	M	2	ENSG00000231532
CFAP46	4.49257e-25	1.97543	0.75	0.222	1.02031e-20	M	10	ENSG00000171811
CCDC116	3.6044e-15	1.97562	0.331	0	8.18596e-11	M	22	ENSG00000161180
CAB39L	2.32949e-20	1.97637	0.688	0.234	5.29051e-16	M	13	ENSG00000102547
LACE1	3.95946e-23	1.97681	0.731	0.177	8.99233e-19	M	6	ENSG00000135537
RUVBL2	6.93715e-39	1.97755	0.988	0.829	1.5755e-34	M	19	ENSG00000183207
ODF2	3.53257e-35	1.97768	0.969	0.804	8.02281e-31	M	9	ENSG00000136811
VAV1	2.20128e-13	1.97881	0.294	0	4.99932e-09	M	19	ENSG00000141968
DEPDC1B	7.03929e-26	1.97897	0.769	0.228	1.59869e-21	M	5	ENSG00000035499
HAGLR	4.58555e-21	1.9807	0.831	0.557	1.04142e-16	M	2	ENSG00000224189
ACTRT3	4.59383e-24	1.98403	0.794	0.228	1.04331e-19	M	3	ENSG00000184378
PCDHB18P	1.17293e-11	1.98414	0.269	0.006	2.66384e-07	M	5	ENSG00000146001
LOC101928597	9.75928e-16	1.98493	0.538	0.139	2.21643e-11	M	NA	NA
REG4	6.07548e-12	1.98541	0.262	0	1.3798e-07	M	1	ENSG00000134193
FAAH	3.01203e-27	1.98573	0.819	0.297	6.84062e-23	M	1	ENSG00000117480
C1GALT1C1L	7.73106e-16	1.98573	0.475	0.076	1.7558e-11	M	2	ENSG00000223658
SCG5	6.12467e-20	1.98648	0.681	0.234	1.39097e-15	M	15	ENSG00000166922
MARCH10	2.2582e-24	1.98696	0.819	0.361	5.1286e-20	M	17	ENSG00000173838
PCSK4	1.35237e-25	1.98743	0.769	0.241	3.07138e-21	M	19	ENSG00000115257
NUB1	1.80108e-31	1.98777	0.919	0.506	4.09043e-27	M	7	ENSG00000013374
PHYHIPL	1.37808e-29	1.98854	0.844	0.335	3.12975e-25	M	10	ENSG00000165443
RFX8	1.51306e-13	1.98969	0.375	0.038	3.4363e-09	M	2	ENSG00000196460
CFAP61	9.63723e-18	1.99192	0.65	0.247	2.18871e-13	M	20	ENSG00000089101
TCFL5	1.89583e-22	1.9929	0.806	0.399	4.30561e-18	M	20	ENSG00000101190
LINC00238	1.93403e-25	1.9937	0.644	0.082	4.39237e-21	M	14	ENSG00000196553
PEBP4	1.92352e-15	1.99495	0.488	0.089	4.3685e-11	M	8	ENSG00000134020
SLC25A28	7.4499e-28	1.99817	0.862	0.373	1.69195e-23	M	10	ENSG00000155287
WDFY4	1.30395e-12	1.9985	0.294	0.006	2.9614e-08	M	10	ENSG00000128815
EP400NL	9.60436e-32	1.99981	0.869	0.443	2.18125e-27	M	12	ENSG00000185684
FAM135B	7.35429e-12	2.00005	0.275	0.006	1.67023e-07	M	8	ENSG00000147724
GSTM3	2.50576e-37	2.00039	1	0.905	5.69084e-33	M	1	ENSG00000134202
C8orf82	1.42441e-09	2.00051	0.325	0.063	3.23497e-05	M	8	ENSG00000213563
SPA17	5.6537e-36	2.00242	0.981	0.823	1.28401e-31	M	11	ENSG00000064199
DHH	1.78374e-13	2.00273	0.312	0.006	4.05105e-09	M	12	ENSG00000139549
C17orf74	1.44266e-14	2.00347	0.319	0	3.27643e-10	M	17	ENSG00000184560
ARL13A	4.2496e-11	2.00393	0.244	0	9.65126e-07	M	X	ENSG00000174225
C10orf25	1.76419e-25	2.00411	0.756	0.215	4.00664e-21	M	10	ENSG00000165511
LRRCC1	6.05857e-33	2.00578	0.906	0.62	1.37596e-28	M	8	ENSG00000133739
PPP1R36	2.12907e-22	2.00627	0.862	0.449	4.83532e-18	M	14	ENSG00000165807
CELSR3-AS1	1.66829e-17	2.00682	0.45	0.038	3.78884e-13	M	3	ENSG00000228350
TUSC7	4.36276e-16	2.00747	0.35	0	9.90827e-12	M	3	ENSG00000243197
LRRC18	5.68083e-14	2.00811	0.306	0	1.29017e-09	M	10	ENSG00000165383
CFAP52	2.88961e-23	2.00896	0.65	0.114	6.56258e-19	M	17	ENSG00000166596
C16orf71	3.05167e-22	2.00984	0.819	0.456	6.93064e-18	M	16	ENSG00000166246
PLA2G16	5.74229e-32	2.00996	0.888	0.361	1.30413e-27	M	11	ENSG00000176485
NACAP1	3.03803e-13	2.01232	0.344	0.025	6.89967e-09	M	8	ENSG00000228224
YWHAEP1	1.44399e-23	2.01301	0.706	0.19	3.27945e-19	M	7	ENSG00000232727
RASGEF1C	1.03949e-16	2.01505	0.55	0.127	2.36078e-12	M	5	ENSG00000146090
OR1C1	2.23038e-11	2.01798	0.25	0	5.06541e-07	M	1	ENSG00000221888
LOC101928107	2.87636e-10	2.01831	0.225	0	6.5325e-06	M	NA	NA
SLC14A2-AS1	1.44268e-14	2.0186	0.319	0	3.27647e-10	M	18	ENSG00000267097
NBPF3	1.53763e-24	2.01983	0.769	0.31	3.49212e-20	M	1	ENSG00000142794
ANKRD13A	2.65577e-30	2.02112	0.888	0.494	6.03151e-26	M	12	ENSG00000076513
LOC100507443	7.22597e-15	2.02175	0.325	0	1.64109e-10	M	NA	NA
FAM132B	2.27337e-19	2.0219	0.606	0.12	5.16304e-15	M	2	ENSG00000178752
LRWD1	6.92125e-23	2.02217	0.856	0.608	1.57189e-18	M	7	ENSG00000161036
USP44	6.01226e-18	2.02292	0.669	0.234	1.36545e-13	M	12	ENSG00000136014
STEAP4	6.45313e-16	2.02307	0.425	0.044	1.46557e-11	M	7	ENSG00000127954
JMJD1C-AS1	9.80776e-18	2.02385	0.506	0.07	2.22744e-13	M	10	ENSG00000272767
WFDC10B	8.3961e-13	2.02387	0.281	0	1.90684e-08	M	20	ENSG00000182931
LOC101928093	1.16625e-11	2.025	0.256	0	2.64868e-07	M	NA	NA
TTLL5	9.86952e-22	2.0265	0.794	0.456	2.24147e-17	M	14	ENSG00000119685
SPATA45	3.91393e-18	2.02663	0.419	0.013	8.88893e-14	M	1	ENSG00000185523
ANXA10	2.2074e-08	2.02677	0.181	0	0.000501322	M	4	ENSG00000109511
KIAA1875	4.14303e-15	2.02805	0.519	0.139	9.40924e-11	M	8	ENSG00000179698
CALML3	1.44268e-14	2.03073	0.319	0	3.27647e-10	M	10	ENSG00000178363
SLCO3A1	9.84162e-21	2.03108	0.775	0.386	2.23513e-16	M	15	ENSG00000176463
LOC101927604	7.22597e-15	2.03183	0.325	0	1.64109e-10	M	NA	NA
ZDHHC12	2.91944e-19	2.03184	0.631	0.184	6.63035e-15	M	9	ENSG00000160446
LOC644762	1.29439e-18	2.03199	0.4	0	2.93969e-14	M	NA	NA
RPL13AP3	4.2497e-11	2.03285	0.244	0	9.6515e-07	M	14	ENSG00000177350
C17orf97	7.28715e-23	2.03316	0.725	0.222	1.65498e-18	M	17	ENSG00000187624
SLC45A4	5.863e-14	2.03418	0.462	0.108	1.33155e-09	M	8	ENSG00000022567
CATSPER1	8.40173e-17	2.0368	0.381	0.006	1.90812e-12	M	11	ENSG00000175294
LPPR4	2.23038e-11	2.04093	0.25	0	5.06541e-07	M	1	ENSG00000117600
HTR7	2.57921e-18	2.04214	0.562	0.101	5.85764e-14	M	10	ENSG00000148680
GULP1	2.68726e-15	2.04217	0.65	0.278	6.10303e-11	M	2	ENSG00000144366
SERPINB5	3.1029e-16	2.04238	0.512	0.095	7.04699e-12	M	18	ENSG00000206075
LINC01431	7.39293e-25	2.04274	0.688	0.146	1.67901e-20	M	20	ENSG00000232645
CYP4F12	2.8686e-14	2.04306	0.312	0	6.51489e-10	M	19	ENSG00000186204
LOC101929541	3.15313e-12	2.04347	0.269	0	7.16108e-08	M	NA	NA
TRAPPC12	3.8049e-26	2.04429	0.838	0.468	8.6413e-22	M	2	ENSG00000171853
LOC105274304	4.81659e-14	2.04542	0.406	0.051	1.0939e-09	M	NA	NA
KHDRBS3	3.77357e-35	2.04574	0.931	0.494	8.57015e-31	M	8	ENSG00000131773
ZNF474	1.01111e-09	2.04598	0.212	0	2.29633e-05	M	5	ENSG00000164185
LINC00851	2.72101e-18	2.04653	0.394	0	6.17969e-14	M	20	ENSG00000237282
EFHD2	2.5432e-16	2.0467	0.431	0.044	5.77587e-12	M	1	ENSG00000142634
LINC00113	2.88972e-19	2.04829	0.412	0	6.56284e-15	M	21	ENSG00000225298
HEATR9	1.51657e-14	2.04874	0.362	0.019	3.44429e-10	M	17	ENSG00000270379
LOC102723385	2.43339e-16	2.04933	0.425	0.038	5.52647e-12	M	NA	NA
FAM104A	4.29554e-38	2.04956	0.981	0.728	9.7556e-34	M	17	ENSG00000133193
LOC100507091	1.83623e-08	2.05069	0.212	0.013	0.000417027	M	NA	NA
ADO	4.64736e-21	2.05072	0.756	0.285	1.05546e-16	M	10	ENSG00000181915
TMPO-AS1	1.15945e-29	2.05086	0.812	0.247	2.63323e-25	M	12	ENSG00000257167
LOC283731	5.05175e-14	2.05107	0.375	0.038	1.1473e-09	M	NA	NA
LINC00708	3.50567e-09	2.05253	0.2	0	7.96173e-05	M	10	ENSG00000232170
ST7-OT4	5.96294e-15	2.05265	0.481	0.089	1.35424e-10	M	7	ENSG00000214188
NDUFAF7	8.96255e-25	2.05281	0.825	0.462	2.03548e-20	M	2	ENSG00000003509
APOBEC4	2.13998e-16	2.05452	0.356	0	4.86011e-12	M	1	ENSG00000173627
BSN-AS2	1.94196e-17	2.05571	0.431	0.025	4.41038e-13	M	3	ENSG00000226913
CDCA3	4.32509e-30	2.0577	0.838	0.278	9.8227e-26	M	12	ENSG00000111665
TUSC1	1.9085e-23	2.05774	0.8	0.354	4.33439e-19	M	9	ENSG00000198680
LOC729867	7.56268e-12	2.05922	0.3	0.019	1.71756e-07	M	NA	NA
DNAH8	7.8264e-21	2.06253	0.719	0.241	1.77745e-16	M	6	ENSG00000124721
TULP2	3.52848e-20	2.06419	0.519	0.044	8.01354e-16	M	19	ENSG00000104804
LOC440896	2.94567e-23	2.0652	0.675	0.127	6.6899e-19	M	NA	NA
NEUROG2	1.88589e-09	2.06709	0.206	0	4.28305e-05	M	4	ENSG00000178403
CDHR4	1.12049e-13	2.06886	0.3	0	2.54475e-09	M	3	ENSG00000187492
ADCYAP1	1.06305e-13	2.06936	0.312	0.006	2.41429e-09	M	18	ENSG00000141433
LOC101927334	8.857e-16	2.06943	0.344	0	2.01151e-11	M	NA	NA
MAK	1.69298e-18	2.06946	0.625	0.165	3.84493e-14	M	6	ENSG00000111837
TCP11	3.69665e-35	2.06952	0.988	0.753	8.39546e-31	M	6	ENSG00000124678
OLAH	3.2801e-24	2.07087	0.644	0.089	7.44944e-20	M	10	ENSG00000152463
RAB13	6.13318e-26	2.07091	0.8	0.316	1.39291e-21	M	1	ENSG00000143545
LOC101928162	4.36276e-16	2.07312	0.35	0	9.90827e-12	M	NA	NA
PMM1	7.02979e-23	2.07437	0.806	0.481	1.59654e-18	M	22	ENSG00000100417
B9D1	1.1568e-36	2.07496	0.938	0.525	2.62722e-32	M	17	ENSG00000108641
SBSPON	3.64638e-25	2.07613	0.725	0.177	8.2813e-21	M	8	ENSG00000164764
SNAR-C4	1.85332e-10	2.07685	0.75	0.81	4.20908e-06	M	NA	NA
EFEMP2	5.5898e-17	2.07693	0.688	0.285	1.2695e-12	M	11	ENSG00000172638
ADNP-AS1	2.69163e-27	2.07728	0.8	0.323	6.11296e-23	M	20	ENSG00000259456
RGL4	4.35363e-09	2.07822	0.212	0.006	9.88754e-05	M	22	ENSG00000159496
CDRT15L2	4.76624e-16	2.07972	0.556	0.12	1.08246e-11	M	17	ENSG00000214819
CTAGE1	7.57966e-15	2.07999	0.55	0.139	1.72142e-10	M	18	ENSG00000212710
LOC101927587	8.77894e-14	2.08022	0.45	0.101	1.99378e-09	M	NA	NA
RNF126	5.64201e-29	2.08023	0.869	0.468	1.28136e-24	M	19	ENSG00000070423
AZGP1	2.57883e-10	2.08066	0.256	0.013	5.85678e-06	M	7	ENSG00000160862
C6orf201	7.00672e-31	2.08213	0.744	0.089	1.5913e-26	M	6	ENSG00000185689
REEP4	1.49585e-24	2.08653	0.812	0.399	3.39722e-20	M	8	ENSG00000168476
CHGB	2.04498e-20	2.08701	0.831	0.418	4.64436e-16	M	20	ENSG00000089199
SNAR-I	3.94859e-23	2.08903	0.731	0.184	8.96764e-19	M	NA	NA
MAP3K14-AS1	7.40703e-25	2.08982	0.544	0.013	1.68221e-20	M	17	ENSG00000267278
CCIN	8.79717e-28	2.09565	0.581	0.006	1.99793e-23	M	9	ENSG00000185972
DENND2D	7.75049e-22	2.09612	0.612	0.108	1.76021e-17	M	1	ENSG00000162777
CHCHD5	3.10521e-34	2.09772	0.931	0.658	7.05225e-30	M	2	ENSG00000125611
STKLD1	2.7473e-20	2.09836	0.581	0.108	6.2394e-16	M	9	ENSG00000198870
CALM3	6.15833e-46	2.09929	1	0.956	1.39862e-41	M	19	ENSG00000160014
AOC1	1.63021e-12	2.10172	0.275	0	3.70238e-08	M	7	ENSG00000002726
SMG7-AS1	2.00693e-29	2.10178	0.806	0.19	4.55794e-25	M	1	ENSG00000232860
TTC16	3.14331e-20	2.10721	0.531	0.057	7.13877e-16	M	9	ENSG00000167094
DYDC1	9.77756e-33	2.1077	0.962	0.582	2.22058e-28	M	10	ENSG00000170788
ANO3	9.43014e-10	2.10937	0.306	0.044	2.14168e-05	M	11	ENSG00000134343
FAM153C	7.82178e-21	2.11074	0.562	0.082	1.7764e-16	M	5	ENSG00000204677
F11-AS1	7.45912e-17	2.11179	0.444	0.038	1.69404e-12	M	4	ENSG00000251165
DPP10-AS3	2.14001e-16	2.11223	0.356	0	4.86018e-12	M	2	ENSG00000231538
SLIT1-AS1	5.68083e-14	2.11236	0.306	0	1.29017e-09	M	10	ENSG00000234855
CNTROB	1.34294e-25	2.113	0.8	0.335	3.04994e-21	M	17	ENSG00000170037
PRR29	1.34347e-12	2.11369	0.4	0.076	3.05115e-08	M	17	ENSG00000224383
PRICKLE2-AS1	1.79048e-15	2.11476	0.338	0	4.06635e-11	M	3	ENSG00000241572
KCNU1	5.68083e-14	2.11555	0.306	0	1.29017e-09	M	8	ENSG00000215262
LINC01504	8.40653e-11	2.11632	0.25	0.006	1.90921e-06	M	9	ENSG00000225434
PRMT5-AS1	1.735e-19	2.11785	0.512	0.051	3.94036e-15	M	14	ENSG00000237054
TXNDC2	2.94514e-20	2.11865	0.431	0	6.68871e-16	M	18	ENSG00000168454
POM121L2	4.30751e-13	2.11929	0.288	0	9.78278e-09	M	6	ENSG00000158553
SLC9B1	1.99959e-30	2.12012	0.906	0.576	4.54126e-26	M	4	ENSG00000164037
FAM205A	6.12947e-19	2.12106	0.406	0	1.39206e-14	M	9	ENSG00000205108
MGC34796	8.15529e-20	2.12264	0.494	0.032	1.85215e-15	M	NA	NA
LINC01424	2.04567e-18	2.12328	0.456	0.032	4.64591e-14	M	21	ENSG00000236519
BRWD1-IT2	3.2206e-26	2.12402	0.725	0.152	7.31431e-22	M	21	ENSG00000255568
LOC101927196	5.97599e-27	2.12429	0.731	0.146	1.35721e-22	M	NA	NA
LOC101927488	6.33435e-20	2.12487	0.425	0	1.43859e-15	M	NA	NA
PRKCD	1.67535e-20	2.12501	0.6	0.101	3.80489e-16	M	3	ENSG00000163932
MROH7	9.20539e-19	2.12712	0.456	0.025	2.09064e-14	M	1	ENSG00000184313
ENO1-AS1	3.11431e-29	2.12761	0.681	0.063	7.07292e-25	M	1	ENSG00000230679
FSIP2	2.97261e-25	2.13009	0.856	0.443	6.75108e-21	M	2	ENSG00000188738
ACTL10	2.14001e-16	2.13143	0.356	0	4.86018e-12	M	20	ENSG00000182584
LINC01330	1.12049e-13	2.13354	0.3	0	2.54475e-09	M	3	ENSG00000244227
TSLP	5.68068e-14	2.13358	0.306	0	1.29014e-09	M	5	ENSG00000145777
LOC102724020	2.69476e-22	2.1343	0.469	0	6.12008e-18	M	NA	NA
NUDT6	4.32627e-20	2.13712	0.5	0.038	9.8254e-16	M	4	ENSG00000170917
C1orf101	1.5832e-20	2.13782	0.725	0.342	3.59561e-16	M	1	ENSG00000179397
FAM83F	2.14481e-17	2.13933	0.581	0.139	4.87107e-13	M	22	ENSG00000133477
GLIPR1L2	5.81065e-33	2.13958	0.919	0.57	1.31966e-28	M	12	ENSG00000180481
LOC100287728	3.6044e-15	2.14112	0.331	0	8.18596e-11	M	NA	NA
LOC101927450	2.87636e-10	2.1417	0.225	0	6.5325e-06	M	NA	NA
C11orf91	5.64865e-17	2.14206	0.431	0.032	1.28287e-12	M	11	ENSG00000205177
STK11	1.02621e-24	2.1451	0.819	0.487	2.33062e-20	M	19	ENSG00000118046
ZCCHC13	4.03938e-18	2.14668	0.406	0.006	9.17383e-14	M	X	ENSG00000187969
FAM63A	1.8494e-21	2.14737	0.625	0.127	4.20018e-17	M	1	ENSG00000143409
GABRA4	1.52607e-10	2.14752	0.231	0	3.46585e-06	M	4	ENSG00000109158
SLC39A3	3.83108e-33	2.15018	0.944	0.557	8.70076e-29	M	19	ENSG00000141873
SNRPD2P2	1.88592e-09	2.15217	0.206	0	4.28311e-05	M	1	ENSG00000223982
FAM19A3	5.61851e-13	2.15368	0.381	0.051	1.27602e-08	M	1	ENSG00000184599
LACTB	1.7999e-31	2.15416	0.838	0.234	4.08775e-27	M	15	ENSG00000103642
SLC27A5	2.64396e-25	2.15503	0.775	0.215	6.0047e-21	M	19	ENSG00000083807
GOLGA8G	1.35606e-19	2.15619	0.419	0	3.07974e-15	M	15	ENSG00000183629
NEFM	6.12332e-24	2.15849	0.612	0.063	1.39067e-19	M	8	ENSG00000104722
C2orf70	2.39378e-17	2.1592	0.419	0.019	5.43651e-13	M	2	ENSG00000173557
LOC100131303	3.50563e-09	2.15931	0.2	0	7.96163e-05	M	NA	NA
LOC101929696	7.22597e-15	2.16081	0.325	0	1.64109e-10	M	NA	NA
SPANXN4	6.2783e-21	2.16299	0.444	0	1.42586e-16	M	X	ENSG00000189326
CATSPERG	1.96294e-24	2.16373	0.762	0.291	4.45804e-20	M	19	ENSG00000099338
LINC01539	1.31325e-21	2.16461	0.456	0	2.98252e-17	M	18	ENSG00000267712
SAMD10	1.20171e-21	2.16506	0.588	0.089	2.7292e-17	M	20	ENSG00000130590
LOC284788	1.44266e-14	2.16834	0.319	0	3.27643e-10	M	NA	NA
SUN5	2.88968e-19	2.16867	0.412	0	6.56275e-15	M	20	ENSG00000167098
MRPL34	1.32776e-20	2.1714	0.888	0.652	3.01548e-16	M	19	ENSG00000130312
SAMD13	8.23895e-15	2.17189	0.525	0.152	1.87115e-10	M	1	ENSG00000203943
SPATA12	1.31327e-21	2.1724	0.456	0	2.98256e-17	M	3	ENSG00000186451
KIAA1683	7.06846e-13	2.17279	0.312	0.013	1.60532e-08	M	19	ENSG00000130518
DIO2-AS1	1.44268e-14	2.17481	0.319	0	3.27647e-10	M	14	ENSG00000258766
MLIP	8.06773e-11	2.17535	0.238	0	1.83226e-06	M	6	ENSG00000146147
LINC01351	6.12984e-19	2.17723	0.406	0	1.39215e-14	M	1	ENSG00000237457
SPAG6	7.01512e-30	2.17891	0.938	0.677	1.5932e-25	M	10	ENSG00000077327
LOC101929073	6.20956e-20	2.17959	0.506	0.044	1.41025e-15	M	NA	NA
CFAP45	3.80545e-24	2.18137	0.688	0.127	8.64255e-20	M	1	ENSG00000213085
FAM71F1	9.69986e-34	2.18417	0.738	0.044	2.20294e-29	M	7	ENSG00000135248
LOC100996447	1.86582e-21	2.18495	0.675	0.222	4.23746e-17	M	NA	NA
FAM181A-AS1	8.85688e-16	2.18852	0.344	0	2.01149e-11	M	14	ENSG00000258584
LINC00264	5.96338e-22	2.18989	0.462	0	1.35434e-17	M	10	ENSG00000233261
GLB1L	4.11816e-34	2.19058	0.919	0.449	9.35276e-30	M	2	ENSG00000163521
H1FNT	3.03121e-31	2.19069	0.788	0.101	6.88419e-27	M	12	ENSG00000187166
SULT1A1	1.20362e-29	2.19176	0.738	0.12	2.73354e-25	M	16	ENSG00000196502
FNDC8	7.2806e-22	2.1918	0.488	0.013	1.6535e-17	M	17	ENSG00000073598
LOC284661	2.20128e-13	2.19212	0.294	0	4.99932e-09	M	NA	NA
PRM3	3.11581e-26	2.19244	0.538	0	7.07632e-22	M	16	ENSG00000178257
GK3P	1.09597e-22	2.19257	0.519	0.019	2.48905e-18	M	4	ENSG00000229894
TP53I3	3.45083e-20	2.19292	0.675	0.241	7.83719e-16	M	2	ENSG00000115129
MLXIPL	1.37962e-12	2.1936	0.356	0.044	3.13325e-08	M	7	ENSG00000009950
SPATA24	4.55243e-32	2.19645	0.838	0.266	1.0339e-27	M	5	ENSG00000170469
ZDHHC24	1.87113e-20	2.19703	0.569	0.082	4.24952e-16	M	11	ENSG00000174165
PRSS46	8.39588e-13	2.19829	0.281	0	1.90679e-08	M	3	ENSG00000261603
LINC01277	1.18644e-17	2.20113	0.381	0	2.69453e-13	M	6	ENSG00000229017
PTGDS	1.66775e-09	2.20871	0.544	0.272	3.78764e-05	M	9	ENSG00000107317
LOC101593348	2.31122e-14	2.21144	0.344	0.013	5.24901e-10	M	NA	NA
C12orf42	2.84291e-19	2.21239	0.512	0.057	6.45652e-15	M	12	ENSG00000179088
CYP3A43	2.62649e-15	2.21788	0.35	0.006	5.96503e-11	M	7	ENSG00000021461
APOF	4.49881e-20	2.21828	0.494	0.038	1.02173e-15	M	12	ENSG00000175336
TSSK1B	5.42343e-23	2.21835	0.481	0	1.23172e-18	M	5	ENSG00000212122
NEK2	4.44629e-40	2.22321	0.962	0.557	1.0098e-35	M	1	ENSG00000117650
SMPD2	4.59711e-25	2.22595	0.8	0.367	1.04405e-20	M	6	ENSG00000135587
OPLAH	1.4699e-19	2.22659	0.444	0.013	3.3383e-15	M	8	ENSG00000178814
SPSB4	2.05473e-27	2.22683	0.625	0.038	4.66649e-23	M	3	ENSG00000175093
PRR15L	8.857e-16	2.22701	0.344	0	2.01151e-11	M	17	ENSG00000167183
FAM150B	4.37382e-18	2.22704	0.7	0.272	9.93337e-14	M	2	ENSG00000189292
IQCD	9.16778e-30	2.22757	0.844	0.354	2.0821e-25	M	12	ENSG00000166578
AHRR	1.15142e-25	2.22803	0.706	0.152	2.61498e-21	M	5	ENSG00000286169
RTN4RL2	1.87777e-13	2.22845	0.331	0.019	4.26461e-09	M	11	ENSG00000186907
FAM186B	7.91796e-21	2.22918	0.756	0.38	1.79825e-16	M	12	ENSG00000135436
ZFHX2	4.43653e-18	2.22992	0.488	0.057	1.00758e-13	M	14	ENSG00000136367
KRBOX1	2.58857e-51	2.23145	1	0.816	5.8789e-47	M	3	ENSG00000240747
WDR62	1.73884e-32	2.23149	0.888	0.525	3.94908e-28	M	19	ENSG00000075702
DRC7	8.19268e-25	2.23468	0.75	0.241	1.86064e-20	M	16	ENSG00000159625
SPEF1	1.96752e-22	2.2363	0.581	0.07	4.46844e-18	M	20	ENSG00000101222
FRMD1	2.27604e-20	2.23656	0.55	0.07	5.16912e-16	M	6	ENSG00000153303
MUC19	2.20128e-13	2.23893	0.294	0	4.99932e-09	M	12	ENSG00000205592
PHKG2	7.69026e-34	2.23996	0.9	0.62	1.74653e-29	M	16	ENSG00000156873
PKIG	7.06076e-34	2.24189	0.919	0.709	1.60357e-29	M	20	ENSG00000168734
FILIP1L	7.82012e-18	2.24201	0.575	0.127	1.77603e-13	M	3	ENSG00000168386
HLA-DRB5	9.05706e-11	2.2449	0.356	0.07	2.05695e-06	M	6	ENSG00000198502
C7orf57	1.76934e-23	2.24582	0.612	0.076	4.01835e-19	M	7	ENSG00000164746
LINC00477	8.06773e-11	2.24618	0.238	0	1.83226e-06	M	12	ENSG00000197503
CPXCR1	1.12049e-13	2.24648	0.3	0	2.54475e-09	M	X	ENSG00000147183
PCDHB12	1.12049e-13	2.24779	0.3	0	2.54475e-09	M	5	ENSG00000120328
SLC9C2	7.27266e-16	2.24901	0.456	0.063	1.65169e-11	M	1	ENSG00000162753
BCL7C	1.51817e-13	2.24966	0.394	0.057	3.44792e-09	M	16	ENSG00000099385
SORCS3-AS1	5.96338e-22	2.25074	0.462	0	1.35434e-17	M	10	ENSG00000226387
PTPRQ	1.89448e-14	2.25079	0.331	0.006	4.30256e-10	M	12	ENSG00000139304
KPNA5	7.17687e-26	2.25083	0.819	0.443	1.62994e-21	M	6	ENSG00000196911
SOBP	7.92188e-15	2.25283	0.525	0.139	1.79914e-10	M	6	ENSG00000112320
CHDH	6.27179e-18	2.25304	0.538	0.101	1.42439e-13	M	3	ENSG00000016391
WNT6	3.40878e-12	2.25389	0.4	0.082	7.74168e-08	M	2	ENSG00000115596
GRAMD1B	2.18301e-16	2.25644	0.431	0.038	4.95784e-12	M	11	ENSG00000023171
YBX2	5.50823e-31	2.25648	0.906	0.614	1.25097e-26	M	17	ENSG00000006047
RAB27B	1.32824e-20	2.25684	0.519	0.044	3.01656e-16	M	18	ENSG00000041353
BCL2L14	2.50049e-24	2.2571	0.519	0.006	5.67886e-20	M	12	ENSG00000121380
PRRX2-AS1	5.42316e-23	2.25978	0.481	0	1.23165e-18	M	9	ENSG00000236024
ESR2	1.88253e-22	2.25995	0.731	0.272	4.27542e-18	M	14	ENSG00000140009
C8orf89	1.98454e-18	2.26	0.462	0.032	4.50708e-14	M	8	ENSG00000274443
RSU1P2	5.69455e-18	2.26141	0.388	0	1.29329e-13	M	10	ENSG00000232554
C10orf120	2.94519e-20	2.26153	0.431	0	6.68882e-16	M	10	ENSG00000183559
WDR63	2.74379e-22	2.26312	0.738	0.304	6.23143e-18	M	1	ENSG00000162643
TSNAXIP1	4.23505e-33	2.26379	0.831	0.215	9.61823e-29	M	16	ENSG00000102904
[truncated: 839 more rows]
