# Supplementary material for: Transcriptional progression during meiotic prophase I reveals sex-specific features and X chromosome dynamics in human fetal female germline
Source: PLoS Genet. 2021 Sep 9;17(9):e1009773. doi: 10.1371/journal.pgen.1009773 (PMC8428764; doi:10.1371/journal.pgen.1009773)
Supplement: S4 Table — (XLS) [file pgen.1009773.s009.xls]

## Sheet: femalespecificGO
Sex	ID	Description	GeneRatio	BgRatio	pvalue	p.adjust	qvalue	geneID	Count
female	GO:0002064	epithelial cell development	30/930	207/18670	1.39974e+07	0.000746202793895669	0.000634893786866577	3397/546/10481/5175/631/182/2876/8626/639/7430/7111/29842/5962/5915/4643/26084/4478/6608/126695/57826/4233/9693/2195/5144/286451/6647/57619/5080/688/2260	30
female	GO:0048568	embryonic organ development	46/930	428/18670	7.94948e+07	0.00211893467432958	0.00180285904919313	3399/2348/3398/3225/348093/1749/6495/4487/5919/3280/55636/115908/639/7545/100/10194/2624/3815/203447/657/3217/3880/7547/1942/5915/50814/5950/6926/3233/6608/7403/7291/121227/3638/28996/6134/10413/1750/3201/6647/4297/26018/6692/5080/7855/2260	46
female	GO:0008360	regulation of cell shape	23/930	150/18670	1.46763e+08	0.00260797266413864	0.00221894859457067	2147/25805/10979/7430/3815/5962/30011/23136/10630/4478/3074/23268/388/389/254065/10458/57619/55558/10507/4627/7168/152273/54014	23
female	GO:0048562	embryonic organ morphogenesis	34/930	288/18670	2.81562e+08	0.00340848935519784	0.00290005442477416	2348/3398/3225/348093/1749/6495/4487/3280/55636/115908/7545/10194/2624/3217/7547/1942/5915/5950/6926/3233/6608/7403/7291/121227/3638/28996/10413/1750/3201/6647/26018/5080/7855/2260	34
female	GO:0019827	stem cell population maintenance	23/930	157/18670	3.26971e+08	0.00340848935519784	0.00290005442477416	80312/6659/4017/182/3280/678/2309/8626/2624/3815/657/7547/7101/57167/8243/6926/6608/2308/10413/4853/79576/55211/51123	23
female	GO:0098727	maintenance of cell number	23/930	159/18670	4.06986e+08	0.00340848935519784	0.00290005442477416	80312/6659/4017/182/3280/678/2309/8626/2624/3815/657/7547/7101/57167/8243/6926/6608/2308/10413/4853/79576/55211/51123	23
female	GO:0022604	regulation of cell morphogenesis	48/930	484/18670	4.4756e+08	0.00340848935519784	0.00290005442477416	3397/1136/2147/2258/4343/23327/10371/51199/25805/10979/55679/7430/65981/4192/3815/1942/100528062/9839/2332/7101/5962/30011/23136/10630/5649/6281/4478/7074/2664/3074/23268/388/389/254065/10458/7533/9693/22906/57619/9270/9912/55558/10507/4627/7168/152273/80823/54014	48
female	GO:0021872	forebrain generation of neurons	13/930	59/18670	5.11979e+08	0.00341169952494211	0.00290278574237589	1749/10371/3280/2066/2624/567/431707/7101/166614/9693/5080/55558/2260	13
female	GO:0048814	regulation of dendrite morphogenesis	16/930	91/18670	9.77196e+08	0.00504179078984858	0.00428972080155941	3397/1136/23327/65981/1942/100528062/2332/7101/5649/7074/10458/7533/9693/9912/10507/80823	16
female	GO:0003279	cardiac septum development	18/930	112/18670	1.02341e+09	0.00504179078984858	0.00428972080155941	3398/6659/8701/182/3280/55636/6910/639/4091/657/8543/57167/5915/7541/6926/6608/4488/4853	18
female	GO:0051098	regulation of binding	39/930	373/18670	1.04032e+09	0.00504179078984858	0.00428972080155941	3399/3397/3398/4487/4792/3280/302/3400/5444/115908/25805/65981/140706/6872/567/375704/2332/6281/6608/7074/54552/7291/4488/55869/28996/11040/4233/3428/9693/23641/5899/26119/6996/5499/9270/5080/5792/142/8751	39
female	GO:0003205	cardiac chamber development	23/930	171/18670	1.39088e+09	0.0061789737937101	0.00525727336178595	3398/6659/8701/182/3280/55636/6910/639/57211/4091/140706/657/8543/57167/80000/5915/7541/5950/6926/6608/4488/4853/7168	23
female	GO:0009166	nucleotide catabolic process	13/930	65/18670	1.57457e+09	0.00645695842573516	0.00549379179506024	2876/79077/100/8622/1267/7378/5144/6996/215/10591/4913/7374/51071	13
female	GO:0060411	cardiac septum morphogenesis	14/930	76/18670	2.0123e+09	0.00680534631463715	0.00579021162609394	3398/6659/8701/182/3280/55636/6910/4091/657/5915/6926/6608/4488/4853	14
female	GO:0042692	muscle cell differentiation	39/930	385/18670	2.15469e+09	0.00680534631463715	0.00579021162609394	348093/6495/4487/8291/7345/57538/3280/5997/2876/2539/91653/85461/6910/55544/1756/3815/3880/7111/9643/92304/5915/6926/6608/6416/4204/11214/80206/7138/928/836/9456/255743/57486/688/5738/4627/7168/3688/6929	39
female	GO:0021879	forebrain neuron differentiation	11/930	49/18670	2.25255e+08	0.00680534631463715	0.00579021162609394	1749/10371/3280/2066/2624/567/431707/166614/9693/5080/55558	11
female	GO:0048477	oogenesis	15/930	87/18670	2.34647e+09	0.00680534631463715	0.00579021162609394	7784/344018/135935/494551/2309/658/4192/56776/1730/3074/6875/23626/51441/5518/402381	15
female	GO:0042339	keratan sulfate metabolic process	9/930	33/18670	2.37219e+09	0.00680534631463715	0.00579021162609394	10678/9331/2720/79369/8702/6484/3074/11046/10402	9
female	GO:0051146	striated muscle cell differentiation	32/930	293/18670	2.69835e+09	0.00680534631463715	0.00579021162609394	6495/4487/8291/7345/57538/5997/2876/2539/85461/6910/55544/1756/3880/7111/9643/92304/5915/6926/6608/6416/11214/80206/7138/928/836/9456/57486/688/5738/4627/7168/3688	32
female	GO:0106027	neuron projection organization	15/930	88/18670	2.70025e+09	0.00680534631463715	0.00579021162609394	1139/85461/65981/4130/1942/100528062/5649/7074/23613/3480/10458/215/9456/9912/80823	15
female	GO:0007389	pattern specification process	43/930	446/18670	2.76431e+09	0.00680534631463715	0.00579021162609394	2348/3225/6495/3087/4487/8701/10371/23648/3280/23432/4300/8626/6910/658/3206/2066/7545/4091/10194/657/3217/444/7547/9839/5567/6926/3233/5308/5649/6608/7403/8481/9096/4488/28996/3201/57619/54880/91355/56983/5080/7855/2260	43
female	GO:0048813	dendrite morphogenesis	20/930	143/18670	2.80843e+09	0.00680534631463715	0.00579021162609394	3397/1136/1139/23327/10371/65981/1942/100528062/2332/7101/5649/7074/10458/7533/9693/22906/9912/10507/80823/3688	20
female	GO:1901654	response to ketone	24/930	193/18670	3.41616e+09	0.00787846314710505	0.006703254588529	5176/10481/54541/10628/1978/490/2720/2309/231/7097/9131/1843/2002/4478/11184/2308/10413/5020/2908/1829/790/142/2770/8751	24
female	GO:0051100	negative regulation of binding	22/930	169/18670	3.54686e+09	0.00787846314710505	0.006703254588529	3399/3397/3398/4487/4792/3400/140706/6872/567/375704/6608/54552/4488/11040/4233/3428/5899/6996/5499/9270/5792/8751	22
female	GO:0030900	forebrain development	38/930	381/18670	3.84896e+09	0.00820752494361549	0.00698323114692398	3398/1749/55970/2258/546/4487/10371/3280/999/55636/3400/51199/2066/471/2624/4192/657/567/431707/9839/23224/7101/81853/5915/54407/9001/6926/5308/5649/1267/6608/7301/166614/9693/836/5080/55558/2260	38
female	GO:0007409	axonogenesis	44/930	468/18670	4.09998e+09	0.008342784145668	0.00709831410788603	1749/133418/4744/2258/7345/55740/10678/9331/10371/51199/91653/6710/658/7430/1796/4130/1942/8239/9839/219699/51332/7101/2549/30011/5649/1267/6608/7074/10479/2664/1944/10458/9637/56288/5295/22906/26999/9046/4756/5080/55558/10507/9846/3688	44
female	GO:1901292	nucleoside phosphate catabolic process	13/930	71/18670	4.22538e+09	0.008342784145668	0.00709831410788603	2876/79077/100/8622/1267/7378/5144/6996/215/10591/4913/7374/51071	13
female	GO:0046386	deoxyribose phosphate catabolic process	7/930	21/18670	4.6752e+08	0.00890124411856665	0.00757347015113264	79077/100/55276/6996/4913/7374/51071	7
female	GO:0043392	negative regulation of DNA binding	11/930	54/18670	5.89229e+09	0.0108316489194238	0.00921592180667146	3399/3397/3398/4487/4792/3400/6872/375704/6608/4488/3428	11
female	GO:0003183	mitral valve morphogenesis	5/930	10/18670	6.19855e+09	0.0109038887196551	0.00927738579569232	6659/4091/657/1942/7291	5
female	GO:0035690	cellular response to drug	41/930	433/18670	6.34066e+09	0.0109038887196551	0.00927738579569232	3397/2348/1136/27065/5176/546/4487/54541/1139/1978/999/2309/5860/2776/6872/567/9131/1788/2332/140885/8914/11184/2822/2308/388/9647/4233/10458/23641/2395/6647/2908/4297/790/6263/23514/10280/11200/2770/328/8751	41
female	GO:0003206	cardiac chamber morphogenesis	18/930	129/18670	7.17487e+09	0.0117742766681975	0.0100179403811397	3398/6659/8701/182/3280/55636/6910/57211/4091/140706/657/5915/5950/6926/6608/4488/4853/7168	18
female	GO:0062197	cellular response to chemical stress	35/930	350/18670	7.28852e+09	0.0117742766681975	0.0100179403811397	22921/8291/3315/2876/2539/2309/231/5164/8428/135112/9131/55144/5625/140885/84181/27035/6326/83667/116988/2308/388/4233/847/7001/2395/836/6647/1654/215/142/10280/7168/7296/5052/328	35
female	GO:0048736	appendage development	22/930	179/18670	8.52447e+08	0.0129839865441296	0.0110472011805141	1749/6659/546/4487/55636/8626/6910/658/3206/657/444/57167/5915/6926/5308/126695/7291/4488/341640/1750/3655/2260	22
female	GO:0060173	limb development	22/930	179/18670	8.52447e+08	0.0129839865441296	0.0110472011805141	1749/6659/546/4487/55636/8626/6910/658/3206/657/444/57167/5915/6926/5308/126695/7291/4488/341640/1750/3655/2260	22
female	GO:0072529	pyrimidine-containing compound catabolic process	9/930	39/18670	9.95858e+09	0.0141694417219403	0.0120558252880058	54790/80312/79077/200424/51733/7378/6996/4913/7374	9
female	GO:0003007	heart morphogenesis	28/930	259/18670	0.000100390789689002	0.0141694417219403	0.0120558252880058	2348/3398/6495/6659/4487/8701/182/3280/55636/6910/57211/4091/140706/657/7547/1942/5915/5950/6926/5308/6608/7403/7291/4488/10413/4853/7168/8751	28
female	GO:0006643	membrane lipid metabolic process	24/930	207/18670	0.000105165603343681	0.0141694417219403	0.0120558252880058	25865/9331/412/2720/3815/401494/57733/4258/256987/8702/6484/54982/83401/2822/3074/224/53947/6785/83850/10402/79603/2760/8706/5518	24
female	GO:0003174	mitral valve development	5/930	11/18670	0.000108975259913628	0.0141694417219403	0.0120558252880058	6659/4091/657/1942/7291	5
female	GO:0061307	cardiac neural crest cell differentiation involved in heart development	5/930	11/18670	0.000108975259913628	0.0141694417219403	0.0120558252880058	2348/182/3280/5308/7291	5
female	GO:0061308	cardiac neural crest cell development involved in heart development	5/930	11/18670	0.000108975259913628	0.0141694417219403	0.0120558252880058	2348/182/3280/5308/7291	5
female	GO:0030540	female genitalia development	6/930	17/18670	0.000115810513836833	0.014699663077718	0.0125069549905492	55636/8626/5950/6926/7301/10461	6
female	GO:0001885	endothelial cell development	11/930	59/18670	0.000137229477241456	0.0162443282745505	0.0138212067519747	3397/5175/2876/7430/5962/26084/4478/57826/4233/9693/5144	11
female	GO:0051101	regulation of DNA binding	17/930	124/18670	0.000140672051310377	0.0162443282745505	0.0138212067519747	3399/3397/3398/4487/4792/3280/3400/6872/375704/6608/7291/4488/55869/28996/3428/5080/142	17
female	GO:0035107	appendage morphogenesis	19/930	148/18670	0.000142616274850852	0.0162443282745505	0.0138212067519747	1749/6659/546/4487/55636/8626/6910/658/3206/657/444/57167/5915/6926/7291/4488/341640/1750/2260	19
female	GO:0035108	limb morphogenesis	19/930	148/18670	0.000142616274850852	0.0162443282745505	0.0138212067519747	1749/6659/546/4487/55636/8626/6910/658/3206/657/444/57167/5915/6926/7291/4488/341640/1750/2260	19
female	GO:0007292	female gamete generation	18/930	136/18670	0.000143215799831903	0.0162443282745505	0.0138212067519747	7784/344018/135935/494551/5997/2309/658/4192/56776/8239/1730/3074/6875/23626/130951/51441/5518/402381	18
female	GO:0097061	dendritic spine organization	13/930	80/18670	0.00015149876034558	0.0168258310708809	0.0143159683844101	1139/85461/65981/1942/100528062/5649/7074/23613/3480/10458/9456/9912/80823	13
female	GO:0060562	epithelial tube morphogenesis	32/930	322/18670	0.000163982279004831	0.0168273418463441	0.0143172538016758	2348/6495/6659/25865/3280/131405/115908/4192/1512/3217/7547/9839/8543/57167/80000/8914/5567/6926/6608/7403/7291/4488/10413/388/4233/5216/836/5499/57619/255743/91355/6692	32
female	GO:0019692	deoxyribose phosphate metabolic process	8/930	33/18670	0.000167698417943724	0.0168273418463441	0.0143172538016758	26289/79077/100/55276/6996/4913/7374/51071	8
female	GO:0070482	response to oxygen levels	37/930	394/18670	0.000167881052155507	0.0168273418463441	0.0143172538016758	84701/9124/4017/54541/5230/1139/863/5716/205/1978/57085/64506/2309/7424/7097/100/139341/56776/9131/1788/481/3654/27035/6326/29923/7291/4204/28996/5352/2308/847/836/5664/537/5720/25950/8751	37
female	GO:0003002	regionalization	34/930	351/18670	0.00016991308967396	0.0168273418463441	0.0143172538016758	3225/6495/3087/4487/10371/23648/3280/23432/4300/8626/658/3206/4091/10194/657/3217/7547/9839/5567/6926/3233/5308/5649/6608/7403/9096/4488/28996/3201/91355/56983/5080/7855/2260	34
female	GO:0016331	morphogenesis of embryonic epithelium	19/930	150/18670	0.000170451408685534	0.0168273418463441	0.0143172538016758	2348/6495/6659/131405/115908/8626/7424/9839/8543/57167/5567/7403/9096/126695/7291/5216/836/57619/6692	19
female	GO:0061351	neural precursor cell proliferation	19/930	150/18670	0.000170451408685534	0.0168273418463441	0.0143172538016758	3398/2258/84858/3400/131405/2309/7424/55679/2624/4192/9839/7101/81853/6608/2009/2308/6692/5080/2260	19
female	GO:0003161	cardiac conduction system development	5/930	12/18670	0.000179155719720966	0.0173650753060449	0.014774775048376	3398/6910/657/6926/1829	5
female	GO:0050890	cognition	30/930	296/18670	0.000184163595090498	0.0175317165254901	0.0149165588579879	5176/2258/5923/8701/1139/4212/55636/85461/7097/4192/3815/84061/567/4130/431707/100528062/440275/10636/6484/10396/5649/6326/4204/2695/3678/5020/836/2760/80823/3688	30
female	GO:1901655	cellular response to ketone	14/930	93/18670	0.000198023328714259	0.0180546081091979	0.0153614521502895	5176/54541/1978/490/2309/231/9131/2002/4478/11184/2308/2908/2770/8751	14
female	GO:0007611	learning or memory	27/930	256/18670	0.000199543679019187	0.0180546081091979	0.0153614521502895	5176/2258/5923/8701/1139/4212/85461/7097/4192/3815/567/4130/431707/100528062/440275/10636/10396/5649/6326/4204/2695/3678/5020/836/2760/80823/3688	27
female	GO:0030278	regulation of ossification	23/930	203/18670	0.000204864385011778	0.0180546081091979	0.0153614521502895	3399/3397/3398/2824/182/490/115908/8626/658/4091/4192/657/84059/7291/4488/51564/5020/54880/255743/537/55787/10507/196527	23
female	GO:0001503	ossification	37/930	398/18670	0.000205311419069823	0.0180546081091979	0.0153614521502895	3399/3397/3398/2824/1749/433/182/490/3400/3636/115908/8626/658/5251/4091/4192/657/84059/4664/4665/6608/5245/2822/7291/4488/27316/847/51564/5020/54880/255743/91355/537/3336/55787/10507/196527	37
female	GO:0080111	DNA demethylation	7/930	26/18670	0.000212544869893186	0.0180546081091979	0.0153614521502895	359787/54790/80312/8239/200424/6996/328	7
female	GO:0048863	stem cell differentiation	27/930	257/18670	0.000212666265894087	0.0180546081091979	0.0153614521502895	2348/4487/3720/182/5716/10371/3280/678/309/8626/6910/2066/2624/3815/124540/657/9839/5308/6608/7291/4488/10413/4297/51441/10507/5720/6929	27
female	GO:0034404	nucleobase-containing small molecule biosynthetic process	15/930	105/18670	0.00021542863063978	0.0180546081091979	0.0153614521502895	2876/79077/100/8622/1267/7378/3614/5144/6996/215/790/10591/4913/7374/51071	15
female	GO:0060348	bone development	24/930	217/18670	0.000217574924355202	0.0180546081091979	0.0153614521502895	1749/4487/302/309/3636/4148/658/5251/3815/4664/5915/4665/56987/5308/23508/7291/4488/3638/11214/4853/91355/537/10507/196527	24
female	GO:0051017	actin filament bundle assembly	19/930	153/18670	0.000221137969283702	0.0180546081091979	0.0153614521502895	3397/7430/56776/5217/5962/6281/23075/388/389/9647/4233/10458/4430/5357/5295/5216/55971/9270/7168	19
female	GO:0007015	actin filament organization	37/930	400/18670	0.000226701253754687	0.0180546081091979	0.0153614521502895	3397/9051/22921/55740/3636/6710/7169/7430/56776/7111/5217/51332/5962/30011/6281/1730/23075/84952/388/389/9647/4233/10458/4430/5357/2195/11013/80206/5295/5216/8440/94134/830/57619/55971/9270/7168	37
female	GO:0008286	insulin receptor signaling pathway	18/930	141/18670	0.000226910287622634	0.0180546081091979	0.0153614521502895	1978/5919/9971/155066/2309/5164/375704/114882/2549/245973/2822/8473/2308/3480/10458/5295/55971/537	18
female	GO:0009952	anterior/posterior pattern specification	24/930	219/18670	0.000249881717892949	0.0195899917365781	0.0166678068483083	3225/3087/4487/23648/3280/4300/3206/10194/657/3217/7547/9839/6926/3233/6608/7403/9096/4488/28996/3201/91355/56983/5080/7855	24
female	GO:0016358	dendrite development	25/930	233/18670	0.00026023766204205	0.0201061880629879	0.0171070035963263	3397/1136/1139/23327/10371/65981/4130/1942/100528062/2332/7101/5649/7074/10479/4204/23613/10458/7533/9693/8440/22906/9912/10507/80823/3688	25
female	GO:0030048	actin filament-based movement	18/930	143/18670	0.000270799512026635	0.0206201405817307	0.0175442912392614	2258/23327/7169/1756/7111/23224/644150/781/4643/10630/3781/4430/7138/5144/1829/6640/4627/7168	18
female	GO:0097327	response to antineoplastic agent	14/930	96/18670	0.000278250823915799	0.0206201405817307	0.0175442912392614	5176/546/54541/1978/999/2309/2332/8914/11184/22949/2308/2908/23514/8751	14
female	GO:0048732	gland development	39/930	434/18670	0.000280421203274828	0.0206201405817307	0.0175442912392614	3398/6495/5176/4487/10481/3720/205/10371/3280/999/2876/3400/8626/22890/2066/55679/5774/100/5860/2624/4192/657/7547/29842/8543/5915/6926/5308/4478/6608/4488/5270/4233/7001/6647/790/91355/5080/2260	39
female	GO:0048864	stem cell development	13/930	85/18670	0.000282361707459452	0.0206201405817307	0.0175442912392614	2348/182/10371/3280/309/2066/124540/657/9839/5308/6608/7291/10507	13
female	GO:0090130	tissue migration	34/930	361/18670	0.000287746609060899	0.0207294212554548	0.0176372708171183	3397/72/5176/4017/5175/3315/25865/147372/10371/2876/7424/2624/3815/1512/1942/9839/5217/7101/10982/9448/2822/4204/388/9647/4233/51564/5216/2821/1839/9270/25959/4627/3688/2260	34
female	GO:0003158	endothelium development	17/930	132/18670	0.000301829838943617	0.021171774623795	0.0180136395568981	3397/5175/25865/182/302/2876/7430/55810/5962/26084/10630/4478/57826/388/4233/9693/5144	17
female	GO:0042552	myelination	17/930	132/18670	0.000301829838943617	0.021171774623795	0.0180136395568981	9331/3400/57211/7097/114569/4664/5915/256987/4665/23136/6326/3074/56288/928/7741/6647/215	17
female	GO:0061572	actin filament bundle organization	19/930	157/18670	0.000308955675486207	0.0213901650132074	0.0181994532559134	3397/7430/56776/5217/5962/6281/23075/388/389/9647/4233/10458/4430/5357/5295/5216/55971/9270/7168	19
female	GO:0009264	deoxyribonucleotide catabolic process	6/930	20/18670	0.000318929304046582	0.021600391466133	0.0183783208102691	79077/100/6996/4913/7374/51071	6
female	GO:0035137	hindlimb morphogenesis	8/930	36/18670	0.000320095840522324	0.021600391466133	0.0183783208102691	4487/55636/8626/657/5915/6926/7291/4488	8
female	GO:0050808	synapse organization	37/930	408/18670	0.000333652457937128	0.0222337656657853	0.0189172163322511	1287/6495/4744/1139/1607/999/55906/85461/2066/7097/65981/1942/100528062/785/5217/2332/2561/5649/27445/7074/10479/4204/1741/23613/3480/4774/10458/5216/5020/203068/22866/9456/9912/7855/5792/10507/80823	37
female	GO:0060485	mesenchyme development	28/930	279/18670	0.000349687959794688	0.0225193328125983	0.019160186217553	2348/72/6495/4487/4017/182/10371/3280/309/6910/25805/2066/4192/657/1942/9839/10630/5308/6608/7074/7291/4488/54796/10413/56983/10507/2260/8751	28
female	GO:0018146	keratan sulfate biosynthetic process	7/930	28/18670	0.000350634157546452	0.0225193328125983	0.019160186217553	10678/9331/79369/8702/6484/11046/10402	7
female	GO:0035116	embryonic hindlimb morphogenesis	7/930	28/18670	0.000350634157546452	0.0225193328125983	0.019160186217553	4487/55636/8626/5915/6926/7291/4488	7
female	GO:0007272	ensheathment of neurons	17/930	134/18670	0.00036116624777614	0.0225193328125983	0.019160186217553	9331/3400/57211/7097/114569/4664/5915/256987/4665/23136/6326/3074/56288/928/7741/6647/215	17
female	GO:0008366	axon ensheathment	17/930	134/18670	0.00036116624777614	0.0225193328125983	0.019160186217553	9331/3400/57211/7097/114569/4664/5915/256987/4665/23136/6326/3074/56288/928/7741/6647/215	17
female	GO:0006665	sphingolipid metabolic process	19/930	159/18670	0.00036328317799352	0.0225193328125983	0.019160186217553	25865/9331/412/2720/3815/401494/57733/256987/54982/83401/3074/224/53947/6785/83850/79603/2760/8706/5518	19
female	GO:0010631	epithelial cell migration	33/930	352/18670	0.000381416462492526	0.023222381688795	0.019758363237275	3397/5176/4017/5175/3315/25865/147372/10371/2876/7424/2624/3815/1512/1942/9839/5217/7101/10982/9448/2822/4204/388/9647/4233/51564/5216/2821/1839/9270/25959/4627/3688/2260	33
female	GO:0006687	glycosphingolipid metabolic process	11/930	66/18670	0.000383337007806032	0.023222381688795	0.019758363237275	9331/412/2720/3815/57733/54982/3074/53947/83850/2760/8706	11
female	GO:0021915	neural tube development	19/930	160/18670	0.00039343318307034	0.0235662056061571	0.0200508998917811	2348/6659/23648/3280/23432/131405/115908/9839/8543/57167/5567/6608/7403/7291/5216/836/57619/6692/5080	19
female	GO:0031668	cellular response to extracellular stimulus	27/930	268/18670	0.00041630980627054	0.0246594175247583	0.020981040411927	2348/490/9971/6502/79077/5251/10325/6872/5164/8428/9131/440275/3920/54407/55630/7378/83667/2308/10458/3428/5899/27244/93664/6647/3655/6263/25959	27
female	GO:0061003	positive regulation of dendritic spine morphogenesis	6/930	21/18670	0.000427800231418743	0.0250615717988277	0.0213232064451517	65981/100528062/5649/7074/10458/80823	6
female	GO:0002065	columnar/cuboidal epithelial cell differentiation	15/930	112/18670	0.000439667881420477	0.0254301666114107	0.0216368189889463	54845/6659/182/3280/8626/639/55283/5915/6608/222546/286451/6647/5080/688/2260	15
female	GO:0090132	epithelium migration	33/930	355/18670	0.000443632619557531	0.0254301666114107	0.0216368189889463	3397/5176/4017/5175/3315/25865/147372/10371/2876/7424/2624/3815/1512/1942/9839/5217/7101/10982/9448/2822/4204/388/9647/4233/51564/5216/2821/1839/9270/25959/4627/3688/2260	33
female	GO:0036293	response to decreased oxygen levels	34/930	370/18670	0.000451178782764942	0.0255875967119139	0.021770765676754	84701/9124/4017/54541/5230/1139/863/5716/205/1978/57085/64506/2309/7424/7097/100/139341/56776/9131/1788/481/3654/6326/29923/7291/4204/28996/5352/847/836/5664/5720/25950/8751	34
female	GO:0031647	regulation of protein stability	28/930	284/18670	0.000465648980471683	0.0261302601567846	0.022232481516371	3397/6659/4487/433/51616/23327/6907/3329/2776/6872/1512/84059/444/57733/1942/8239/5217/3920/481/6608/54552/5245/55869/11040/5295/5216/836/11200	28
female	GO:0001667	ameboidal-type cell migration	40/930	462/18670	0.000499391706335328	0.0271730648553542	0.0231197339220886	3397/2348/5176/4017/5175/3315/25865/147372/10371/2876/309/7424/2066/2624/3815/1512/1942/9839/5217/7101/10982/5308/6608/9448/2822/7291/4204/388/9647/4233/51564/5216/2821/1839/9270/10507/25959/4627/3688/2260	40
female	GO:0001843	neural tube closure	13/930	90/18670	0.000499523608295764	0.0271730648553542	0.0231197339220886	2348/131405/115908/9839/8543/57167/5567/7403/7291/5216/836/57619/6692	13
female	GO:0045778	positive regulation of ossification	13/930	90/18670	0.000499523608295764	0.0271730648553542	0.0231197339220886	2824/182/490/115908/8626/658/657/84059/4488/5020/255743/537/196527	13
female	GO:0045446	endothelial cell differentiation	15/930	114/18670	0.00053231673188842	0.0286644494716885	0.0243886528198533	3397/5175/182/302/2876/7430/55810/5962/26084/10630/4478/57826/4233/9693/5144	15
female	GO:0001666	response to hypoxia	33/930	359/18670	0.000540502958660027	0.0288142127261661	0.0245160763038532	84701/9124/4017/54541/5230/1139/863/5716/205/1978/57085/64506/2309/7424/7097/100/139341/56776/1788/481/3654/6326/29923/7291/4204/28996/5352/847/836/5664/5720/25950/8751	33
female	GO:0051186	cofactor metabolic process	39/930	449/18670	0.000548576479993769	0.0289550615331364	0.0246359150838265	440387/2348/1371/2876/124975/2539/231/6697/6319/471/5860/5164/644/5160/79094/3263/4258/51248/122970/5096/27035/27430/83401/3418/847/23743/23597/2232/7001/2395/6647/6785/215/56898/54956/58478/51805/10549/5052	39
female	GO:0060606	tube closure	13/930	91/18670	0.000556712703745844	0.029096425722246	0.0247561923678106	2348/131405/115908/9839/8543/57167/5567/7403/7291/5216/836/57619/6692	13
female	GO:0034599	cellular response to oxidative stress	29/930	302/18670	0.000572250543060784	0.029618132476282	0.0252000775682056	22921/3315/2876/2539/2309/5164/8428/135112/9131/5625/140885/84181/27035/83667/116988/2308/388/4233/847/7001/2395/6647/215/142/10280/7168/7296/5052/328	29
female	GO:0000302	response to reactive oxygen species	24/930	232/18670	0.000583359781908521	0.0299027980514839	0.0254422803668403	10628/2876/2309/100/5164/8428/9131/1843/140885/83667/116988/2308/388/4233/847/27244/7001/2395/836/6647/10280/7168/5052/328	24
female	GO:0030857	negative regulation of epithelial cell differentiation	9/930	49/18670	0.000617687099018622	0.0311888921759597	0.0265365313876552	3397/182/3280/8626/55810/6926/6608/4488/10413	9
female	GO:0051099	positive regulation of binding	20/930	179/18670	0.000620150547861889	0.0311888921759597	0.0265365313876552	3280/302/5444/115908/25805/65981/6872/567/2332/6281/7074/54552/7291/55869/28996/4233/9693/5899/5080/142	20
female	GO:0006304	DNA modification	15/930	116/18670	0.00064113728214278	0.0317725183926669	0.0270330996957225	359787/54790/80312/546/221656/1788/8239/200424/4204/6996/4297/4913/142/7374/328	15
female	GO:0014032	neural crest cell development	12/930	81/18670	0.000643877713656494	0.0317725183926669	0.0270330996957225	2348/182/10371/3280/309/2066/657/9839/5308/6608/7291/10507	12
female	GO:0048762	mesenchymal cell differentiation	23/930	220/18670	0.000649635059988875	0.0317725183926669	0.0270330996957225	2348/4487/4017/182/10371/3280/309/6910/25805/2066/4192/657/1942/9839/10630/5308/6608/7074/7291/4488/10507/2260/8751	23
female	GO:0007411	axon guidance	27/930	276/18670	0.000657486783630596	0.03186420039577	0.0271111057479831	1749/133418/55740/10678/10371/91653/6710/658/7430/1796/1942/219699/51332/2549/30011/5649/6608/1944/9637/5295/26999/9046/4756/5080/55558/10507/9846	27
female	GO:0016570	histone modification	39/930	454/18670	0.000678849590415961	0.0326031276261936	0.027739809247059	353238/402569/54790/80312/546/25865/51616/3720/2139/221656/9971/158880/6304/6907/27097/2624/6872/8450/9643/55689/2332/200424/165918/79184/58508/79718/7403/5245/10075/8473/7291/4204/55869/9647/51564/4297/54880/10336/7319	39
female	GO:0097485	neuron projection guidance	27/930	277/18670	0.000694908741175052	0.0329834738298182	0.0280634202593937	1749/133418/55740/10678/10371/91653/6710/658/7430/1796/1942/219699/51332/2549/30011/5649/6608/1944/9637/5295/26999/9046/4756/5080/55558/10507/9846	27
female	GO:0001841	neural tube formation	14/930	105/18670	0.000705330335133985	0.0329834738298182	0.0280634202593937	2348/6659/131405/115908/9839/8543/57167/5567/7403/7291/5216/836/57619/6692	14
female	GO:0007009	plasma membrane organization	14/930	105/18670	0.000705330335133985	0.0329834738298182	0.0280634202593937	8291/309/5359/23149/23136/27035/6456/10458/53947/6647/215/55971/196527/4627	14
female	GO:0048015	phosphatidylinositol-mediated signaling	20/930	181/18670	0.000714375550764383	0.0331109077777673	0.0281718452377651	7784/2147/2066/7430/3815/219699/2549/5649/7301/8473/7291/5270/8396/4935/3480/847/5295/10507/9846/2260	20
female	GO:0009161	ribonucleoside monophosphate metabolic process	9/930	50/18670	0.00072047745305215	0.0331109077777673	0.0281718452377651	205/471/100/5631/7378/3614/51727/790/4354	9
female	GO:0042440	pigment metabolic process	11/930	71/18670	0.000728788823956775	0.0332066087223382	0.0282532707371097	1371/100/644/3263/9839/5631/1001/4935/9693/2395/56898	11
female	GO:0044728	DNA methylation or demethylation	13/930	94/18670	0.000762526939142576	0.0341333433892185	0.0290417669567559	359787/54790/80312/546/221656/1788/8239/200424/4204/6996/4297/142/328	13
female	GO:0061138	morphogenesis of a branching epithelium	20/930	182/18670	0.000765950906661798	0.0341333433892185	0.0290417669567559	6495/10481/10371/8626/4192/1512/3217/80000/8914/6926/6608/4488/10413/4233/5499/255743/91355/6692/7855/2260	20
female	GO:0042471	ear morphogenesis	15/930	118/18670	0.000768336373420787	0.0341333433892185	0.0290417669567559	1749/6495/4487/55636/115908/7545/10194/2624/7291/121227/3638/1750/6647/26018/2260	15
female	GO:0031669	cellular response to nutrient levels	24/930	237/18670	0.000790236767679414	0.0342688661870039	0.0291570741936044	2348/490/9971/5251/10325/6872/5164/8428/9131/440275/3920/54407/55630/7378/83667/2308/10458/3428/5899/27244/93664/6647/6263/25959	24
female	GO:0001763	morphogenesis of a branching structure	21/930	196/18670	0.000797812591821001	0.0342688661870039	0.0291570741936044	6495/10481/10371/8626/639/4192/1512/3217/80000/8914/6926/6608/4488/10413/4233/5499/255743/91355/6692/7855/2260	21
female	GO:0003170	heart valve development	10/930	61/18670	0.000799611293689488	0.0342688661870039	0.0291570741936044	6659/182/6910/639/4091/657/1942/7541/7291/4853	10
female	GO:0071384	cellular response to corticosteroid stimulus	10/930	61/18670	0.000799611293689488	0.0342688661870039	0.0291570741936044	5176/54541/1978/490/678/2309/9131/2308/11214/2908	10
female	GO:0021953	central nervous system neuron differentiation	20/930	183/18670	0.000820703607231492	0.0342688661870039	0.0291570741936044	1749/6659/9331/10371/3280/3400/51199/55906/2066/2624/567/431707/9839/7101/8543/6608/166614/9693/5080/55558	20
female	GO:0009123	nucleoside monophosphate metabolic process	11/930	72/18670	0.00082219762759636	0.0342688661870039	0.0291570741936044	205/26289/471/100/5631/7378/3614/51727/790/10591/4354	11
female	GO:0035019	somatic stem cell population maintenance	11/930	72/18670	0.00082219762759636	0.0342688661870039	0.0291570741936044	6659/3280/678/8626/2624/3815/7547/7101/57167/10413/55211	11
female	GO:0016569	covalent chromatin modification	40/930	474/18670	0.000822812769074564	0.0342688661870039	0.0291570741936044	353238/402569/54790/80312/546/25865/51616/3720/2139/221656/9971/158880/6304/6907/27097/2624/6872/1788/8450/9643/55689/2332/200424/165918/79184/58508/79718/7403/5245/10075/8473/7291/4204/55869/9647/51564/4297/54880/10336/7319	40
female	GO:0033631	cell-cell adhesion mediated by integrin	5/930	16/18670	0.000836185098299828	0.0343478029394531	0.0292242361690023	100/23075/3678/255743/3688	5
female	GO:0035510	DNA dealkylation	7/930	32/18670	0.000837594144087208	0.0343478029394531	0.0292242361690023	359787/54790/80312/8239/200424/6996/328	7
female	GO:0072331	signal transduction by p53 class mediator	26/930	267/18670	0.000877561468427463	0.0349615042698839	0.0297463933692562	6659/546/4487/54541/9891/51616/1647/5716/27330/2309/8626/6872/5164/5325/79073/83667/7291/28996/6875/23212/3428/83596/57060/6873/11200/5983	26
female	GO:0048017	inositol lipid-mediated signaling	20/930	184/18670	0.0008787922324217	0.0349615042698839	0.0297463933692562	7784/2147/2066/7430/3815/219699/2549/5649/7301/8473/7291/5270/8396/4935/3480/847/5295/10507/9846/2260	20
female	GO:0042476	odontogenesis	16/930	132/18670	0.000880212339353842	0.0349615042698839	0.0297463933692562	3399/4487/256764/8626/5251/657/5083/431707/5308/6608/7291/4488/2308/3655/54880/79641	16
female	GO:0046434	organophosphate catabolic process	16/930	132/18670	0.000880212339353842	0.0349615042698839	0.0297463933692562	2876/5444/79077/100/8622/341/1267/7378/55276/5144/6996/215/10591/4913/7374/51071	16
female	GO:0001649	osteoblast differentiation	23/930	225/18670	0.000885350417639153	0.0349615042698839	0.0297463933692562	3399/3397/3398/1749/182/3400/115908/8626/658/4091/657/6608/5245/7291/4488/27316/847/51564/255743/91355/537/3336/10507	23
female	GO:0006066	alcohol metabolic process	33/930	370/18670	0.000909656239384043	0.0356571868540907	0.030338302906392	8291/55825/9971/3636/5444/2539/231/6697/6319/5860/8228/341/50814/3631/7167/5950/54982/1717/6526/4204/3638/3418/847/5332/2232/224/26119/10682/112724/3421/6647/51805/2260	33
female	GO:0003181	atrioventricular valve morphogenesis	6/930	24/18670	0.000933538020312598	0.0358035337142911	0.0304628196102006	6659/6910/4091/657/1942/7291	6
female	GO:0099563	modification of synaptic structure	6/930	24/18670	0.000933538020312598	0.0358035337142911	0.0304628196102006	5217/2332/7074/10458/5216/9912	6
female	GO:2000178	negative regulation of neural precursor cell proliferation	6/930	24/18670	0.000933538020312598	0.0358035337142911	0.0304628196102006	3398/55679/2624/7101/6692/5080	6
female	GO:0042542	response to hydrogen peroxide	17/930	146/18670	0.000973824485964531	0.0370818452476923	0.0315504489475276	10628/2876/2309/100/8428/9131/1843/140885/2308/388/4233/847/2395/836/6647/10280/328	17
female	GO:0006790	sulfur compound metabolic process	33/930	372/18670	0.000996527846695674	0.0371976027895841	0.0316489392570404	6611/10678/9331/2876/2720/124975/2539/50859/6319/79369/5164/55256/5160/79094/4258/8702/51248/122970/5096/6484/27430/83401/23553/3074/11046/23743/23597/2395/6647/6785/10402/215/58478	33
female	GO:0014031	mesenchymal cell development	12/930	85/18670	0.000998647263001234	0.0371976027895841	0.0316489392570404	2348/182/10371/3280/309/2066/657/9839/5308/6608/7291/10507	12
female	GO:0055001	muscle cell development	20/930	186/18670	0.00100564025595709	0.0371976027895841	0.0316489392570404	6495/8291/7345/57538/3280/5997/2876/2539/1756/3880/7111/6926/6608/6416/11214/80206/7138/9456/7168/3688	20
female	GO:1990253	cellular response to leucine starvation	4/930	10/18670	0.00100888497882348	0.0371976027895841	0.0316489392570404	10325/440275/83667/27244	4
female	GO:0009156	ribonucleoside monophosphate biosynthetic process	7/930	33/18670	0.00101795068574122	0.0371976027895841	0.0316489392570404	471/100/5631/7378/3614/51727/790	7
female	GO:0021761	limbic system development	14/930	109/18670	0.00102590428740998	0.0371976027895841	0.0316489392570404	2258/10371/3400/4192/9839/7101/9001/6926/5649/6608/166614/836/55558/2260	14
female	GO:0014020	primary neural tube formation	13/930	97/18670	0.00102882846970642	0.0371976027895841	0.0316489392570404	2348/131405/115908/9839/8543/57167/5567/7403/7291/5216/836/57619/6692	13
female	GO:0055002	striated muscle cell development	19/930	173/18670	0.00103268527721974	0.0371976027895841	0.0316489392570404	6495/8291/7345/57538/5997/2876/2539/1756/3880/7111/6926/6608/6416/11214/80206/7138/9456/7168/3688	19
female	GO:0032970	regulation of actin filament-based process	34/930	388/18670	0.00104012546622608	0.0372141534258473	0.0316630210806654	3397/2824/2258/6710/4192/56776/7111/5217/51332/5962/10630/58527/6281/23075/388/389/9647/4233/10458/11214/4853/11013/80206/5144/5295/5216/8440/1829/830/55971/9270/9912/4627/7168	34
female	GO:0090596	sensory organ morphogenesis	25/930	256/18670	0.00104894447689171	0.0372794867087313	0.0317186087784306	1749/6495/4487/182/55636/115908/639/7545/10194/2624/5915/5950/5308/7291/121227/3638/28996/2195/112724/1750/6647/26018/5080/7855/2260	25
female	GO:0006664	glycolipid metabolic process	14/930	110/18670	0.00112284294898002	0.0395874826468358	0.0336823273455588	9331/412/2720/3815/57733/6484/54982/2822/3074/53947/83850/10402/2760/8706	14
female	GO:0006979	response to oxidative stress	38/930	451/18670	0.00112926522414425	0.0395874826468358	0.0336823273455588	22921/9124/3315/10628/5445/2876/2539/2309/100/5164/8428/135112/9131/5625/1843/140885/10636/84181/27035/83667/116988/2308/388/4233/847/27244/7001/2395/836/6647/215/142/10549/10280/7168/7296/5052/328	38
female	GO:0099010	modification of postsynaptic structure	5/930	17/18670	0.00113634117515941	0.0395874826468358	0.0336823273455588	5217/7074/10458/5216/9912	5
female	GO:0032868	response to insulin	26/930	272/18670	0.00115045561064437	0.0395874826468358	0.0336823273455588	1978/5919/490/9971/155066/3636/64506/2309/7097/5164/375704/114882/2549/245973/2822/8473/83667/2308/3480/10458/847/5295/55971/790/537/142	26
female	GO:0010769	regulation of cell morphogenesis involved in differentiation	28/930	301/18670	0.0011510147833914	0.0395874826468358	0.0336823273455588	3397/1136/2258/23327/10371/51199/55679/65981/4192/1942/100528062/9839/2332/7101/10630/5649/6281/7074/2664/10458/7533/9693/22906/9270/9912/55558/10507/80823	28
female	GO:0021536	diencephalon development	11/930	75/18670	0.00116372393185609	0.0397680274405436	0.0338359407717131	4487/10371/3280/999/2624/657/9839/9001/5308/6608/5080	11
female	GO:0034110	regulation of homotypic cell-cell adhesion	6/930	25/18670	0.0011771022235933	0.039968993337426	0.034006929141559	140706/5962/10630/5270/928/3956	6
female	GO:0050773	regulation of dendrite development	17/930	149/18670	0.00122213481752874	0.0411508923732918	0.0350125275669647	3397/1136/23327/65981/1942/100528062/2332/7101/5649/7074/23613/10458/7533/9693/9912/10507/80823	17
female	GO:1903509	liposaccharide metabolic process	14/930	111/18670	0.00122734794360409	0.0411508923732918	0.0350125275669647	9331/412/2720/3815/57733/6484/54982/2822/3074/53947/83850/10402/2760/8706	14
female	GO:0090257	regulation of muscle system process	25/930	259/18670	0.00123672098812325	0.0412059974230316	0.0350594127488362	1136/2258/3720/818/490/5997/309/2539/2309/1756/100/3815/481/2308/10874/7138/5144/5020/6647/1829/9569/255743/30845/142/7168	25
female	GO:0072527	pyrimidine-containing compound metabolic process	13/930	99/18670	0.00124638415253242	0.0412700243301262	0.0351138889392755	54790/80312/26289/79077/200424/51733/5631/7378/51727/6996/790/4913/7374	13
female	GO:0043393	regulation of protein binding	22/930	217/18670	0.00126232486289242	0.0415398385437007	0.035343455712823	3397/302/115908/25805/65981/140706/6872/567/7074/54552/28996/11040/4233/9693/23641/5899/26119/6996/5499/9270/5792/8751	22
female	GO:0001838	embryonic epithelial tube formation	15/930	124/18670	0.00128541276870439	0.0420400949077492	0.0357690902185807	2348/6495/6659/131405/115908/9839/8543/57167/5567/7403/7291/5216/836/57619/6692	15
female	GO:0060999	positive regulation of dendritic spine development	8/930	44/18670	0.001318027237726	0.0425842618443473	0.0362320852782222	65981/100528062/2332/5649/7074/23613/10458/80823	8
female	GO:0061001	regulation of dendritic spine morphogenesis	8/930	44/18670	0.001318027237726	0.0425842618443473	0.0362320852782222	65981/1942/100528062/5649/7074/10458/9912/80823	8
female	GO:0035265	organ growth	21/930	204/18670	0.00133027309644454	0.0427209992599148	0.0363484259516774	3720/5997/302/309/2539/4148/6910/2066/140706/657/5915/5950/6608/6416/4488/54796/10413/11214/2395/6647/2260	21
female	GO:2000177	regulation of neural precursor cell proliferation	12/930	88/18670	0.00136039265156009	0.0434266660207595	0.0369488303534347	3398/131405/2309/7424/55679/2624/4192/7101/6608/2308/6692/5080	12
female	GO:0030326	embryonic limb morphogenesis	15/930	125/18670	0.00139505164389641	0.0439464971721553	0.0373911197296482	1749/4487/55636/8626/6910/3206/657/57167/5915/6926/7291/4488/341640/1750/2260	15
female	GO:0035113	embryonic appendage morphogenesis	15/930	125/18670	0.00139505164389641	0.0439464971721553	0.0373911197296482	1749/4487/55636/8626/6910/3206/657/57167/5915/6926/7291/4488/341640/1750/2260	15
female	GO:0003012	muscle system process	39/930	472/18670	0.00140267774882005	0.0439464971721553	0.0373911197296482	1136/72/2258/8291/23327/3720/818/490/5997/309/2539/2309/7169/1756/100/3815/444/7111/481/781/7074/6416/3781/2308/10874/11214/7138/5144/5020/6647/1829/6640/9569/9456/255743/30845/142/219931/7168	39
female	GO:0048738	cardiac muscle tissue development	23/930	233/18670	0.00141619827284267	0.0439464971721553	0.0373911197296482	3398/57158/3720/57538/5997/55636/2539/6910/6445/2066/140706/657/5915/5950/6926/6416/10413/11214/80206/1829/7168/3688/2260	23
female	GO:0043583	ear development	22/930	219/18670	0.00142135842412622	0.0439464971721553	0.0373911197296482	1749/54845/6495/4487/182/3280/55636/115908/7545/10194/2624/84059/55283/2561/7291/121227/3638/341640/1750/6647/26018/2260	22
female	GO:0050821	protein stabilization	19/930	178/18670	0.00144881424665132	0.0439464971721553	0.0373911197296482	6659/4487/51616/6907/3329/2776/6872/57733/1942/8239/5217/3920/481/6608/5245/11040/5295/5216/11200	19
female	GO:0003171	atrioventricular valve development	6/930	26/18670	0.00146646942970333	0.0439464971721553	0.0373911197296482	6659/6910/4091/657/1942/7291	6
female	GO:0043901	negative regulation of multi-organism process	6/930	26/18670	0.00146646942970333	0.0439464971721553	0.0373911197296482	7784/7783/494551/302/100/10549	6
female	GO:0097066	response to thyroid hormone	6/930	26/18670	0.00146646942970333	0.0439464971721553	0.0373911197296482	6495/302/231/3815/1512/5962	6
female	GO:0009262	deoxyribonucleotide metabolic process	7/930	35/18670	0.00146928422395842	0.0439464971721553	0.0373911197296482	26289/79077/100/6996/4913/7374/51071	7
female	GO:0060021	roof of mouth development	12/930	89/18670	0.00150267931744699	0.0439464971721553	0.0373911197296482	1749/4487/55636/10194/657/444/6926/7291/3638/54796/1750/54880	12
female	GO:0006349	regulation of gene expression by genetic imprinting	5/930	18/18670	0.00150938835593723	0.0439464971721553	0.0373911197296482	9077/221656/1788/4204/10336	5
female	GO:0043555	regulation of translation in response to stress	5/930	18/18670	0.00150938835593723	0.0439464971721553	0.0373911197296482	440275/6197/83667/8440/5499	5
female	GO:0045683	negative regulation of epidermis development	5/930	18/18670	0.00150938835593723	0.0439464971721553	0.0373911197296482	3280/8626/6608/4488/1001	5
female	GO:0045667	regulation of osteoblast differentiation	15/930	126/18670	0.00151242704252717	0.0439464971721553	0.0373911197296482	3399/3397/3398/182/115908/8626/658/4091/657/7291/4488/51564/255743/537/10507	15
female	GO:0050769	positive regulation of neurogenesis	39/930	474/18670	0.00151464583946405	0.0439464971721553	0.0373911197296482	3398/5176/23327/10371/3280/5997/51199/55906/7424/7097/65981/2624/4192/3815/100528062/9839/2332/5915/10636/9001/5649/6608/7074/5274/2664/5270/23613/10458/9693/22906/3655/6925/6692/5080/55558/10507/80823/2260/6929	39
female	GO:0072711	cellular response to hydroxyurea	4/930	11/18670	0.00152311910391483	0.0439464971721553	0.0373911197296482	546/2332/8914/23514	4
female	GO:0003015	heart process	27/930	292/18670	0.00152506133499319	0.0439464971721553	0.0373911197296482	2258/23327/10371/490/5997/2876/6445/1756/100/444/785/481/781/3781/10874/10413/11214/7138/5144/5020/6647/1829/6640/1839/30845/6263/7168	27
female	GO:0042771	intrinsic apoptotic signaling pathway in response to DNA damage by p53 class mediator	8/930	45/18670	0.0015341526797776	0.0439707953542708	0.0374117934191379	54541/51616/8626/79073/28996/3428/83596/11200	8
female	GO:0021537	telencephalon development	24/930	249/18670	0.00156273126306753	0.044550376274936	0.0379049198567859	3398/1749/55970/2258/10371/3280/55636/3400/51199/2066/471/4192/9839/23224/7101/81853/5915/54407/5649/6608/166614/836/5080/55558	24
female	GO:0060349	bone morphogenesis	14/930	114/18670	0.00159089257596809	0.045111959162159	0.038382732977864	1749/4487/302/309/3636/4148/658/4664/5915/4665/7291/4488/3638/91355	14
female	GO:0000082	G1/S transition of mitotic cell cycle	26/930	279/18670	0.00165420625567168	0.0464922392340077	0.0395571204887676	3398/6659/1647/894/1978/6502/3400/131405/7325/84967/8450/5962/81853/5325/4175/10263/4172/11040/57060/1654/5427/5720/25959/11200/3688/328	26
female	GO:0014033	neural crest cell differentiation	12/930	90/18670	0.00165701096500871	0.0464922392340077	0.0395571204887676	2348/182/10371/3280/309/2066/657/9839/5308/6608/7291/10507	12
female	GO:0060113	inner ear receptor cell differentiation	9/930	56/18670	0.00166885186817534	0.0465793157551976	0.0396312080461149	54845/182/3280/115908/84059/55283/2561/6647/2260	9
female	GO:0046660	female sex differentiation	14/930	115/18670	0.00173038250661096	0.0480451517851198	0.0408783893694441	7784/55636/2309/8626/658/3815/431707/5950/6926/7301/23626/10461/836/6647	14
female	GO:0003151	outflow tract morphogenesis	11/930	79/18670	0.0017927716652134	0.049519511643796	0.042132823045566	2348/6495/182/3280/4091/657/5915/6926/5308/7291/4488	11
female	GO:0071514	genetic imprinting	6/930	27/18670	0.00180697795331623	0.0496546364388083	0.0422477916486144	359787/9077/221656/1788/4204/10336	6
female	GO:0046364	monosaccharide biosynthetic process	12/930	91/18670	0.00182414487811194	0.0498693145908449	0.0424304468544365	5230/2539/231/5164/7167/5950/8473/83667/2308/2821/57486/10165	12
male	GO:0001539	cilium or flagellum-dependent cell motility	48/866	114/18670	5.61604e-21	1.17235e-16	1.17235e-16	480/1672/79846/339829/27285/25981/150483/146754/23639/80217/8632/347732/54777/117144/1769/150159/58531/84229/25876/126820/117155/285588/83639/27019/85478/285335/202500/132851/92749/81492/55036/221421/374768/116369/132141/3948/64518/83853/8852/83659/51314/85413/26330/4184/5232/7141/54763/152015	48
male	GO:0060285	cilium-dependent cell motility	48/866	114/18670	5.61604e-21	1.17235e-16	1.17235e-16	480/1672/79846/339829/27285/25981/150483/146754/23639/80217/8632/347732/54777/117144/1769/150159/58531/84229/25876/126820/117155/285588/83639/27019/85478/285335/202500/132851/92749/81492/55036/221421/374768/116369/132141/3948/64518/83853/8852/83659/51314/85413/26330/4184/5232/7141/54763/152015	48
male	GO:0007286	spermatid development	49/866	152/18670	2.79929e-14	3.89567e-12	3.89567e-12	1672/160762/132612/3306/255220/25981/349152/80217/9519/554236/124626/347732/29118/4957/54760/50846/6954/140732/9576/83942/146849/117155/6691/9271/8382/285588/168391/29999/64753/5990/89765/84225/81833/317719/135138/283629/83983/374768/116369/132141/83853/283417/23762/93661/84519/7141/54763/152015/5620	49
male	GO:0048515	spermatid differentiation	49/866	158/18670	2.08249e-13	2.17359e-10	2.17359e-10	1672/160762/132612/3306/255220/25981/349152/80217/9519/554236/124626/347732/29118/4957/54760/50846/6954/140732/9576/83942/146849/117155/6691/9271/8382/285588/168391/29999/64753/5990/89765/84225/81833/317719/135138/283629/83983/374768/116369/132141/83853/283417/23762/93661/84519/7141/54763/152015/5620	49
male	GO:0009566	fertilization	49/866	182/18670	2.50365e-10	1.6279e-07	1.6279e-07	480/79846/84750/6677/22917/10566/136242/84329/124626/347732/284359/8531/54760/53340/117144/157855/150159/57828/117155/6674/10343/83639/55521/64753/1047/8748/317719/148229/54586/283629/26206/132141/131375/124912/89869/49/8852/11055/57151/85413/27120/122258/11085/84519/4184/2515/256710/7141/152015	49
male	GO:0030317	flagellated sperm motility	35/866	87/18670	2.72942e-10	1.6279e-07	1.6279e-07	480/1672/79846/339829/27285/25981/23639/80217/347732/117144/150159/58531/84229/117155/285588/83639/27019/285335/202500/55036/374768/116369/132141/3948/64518/83853/8852/51314/85413/26330/4184/5232/7141/54763/152015	35
male	GO:0097722	sperm motility	35/866	87/18670	2.72942e-10	1.6279e-07	1.6279e-07	480/1672/79846/339829/27285/25981/23639/80217/347732/117144/150159/58531/84229/117155/285588/83639/27019/285335/202500/55036/374768/116369/132141/3948/64518/83853/8852/51314/85413/26330/4184/5232/7141/54763/152015	35
male	GO:0003341	cilium movement	31/866	70/18670	3.42485e-09	1.78734e-06	1.78734e-06	160762/200162/388389/339829/27285/25981/150483/23639/80217/93233/54777/26074/53340/117144/126820/8382/27019/55811/85478/79819/92749/284076/81492/55036/221421/220136/55130/64518/83853/64446/83659	31
male	GO:0007338	single fertilization	42/866	150/18670	9.58181e-08	4.4449e-05	4.4449e-05	6677/22917/10566/136242/84329/124626/347732/284359/54760/53340/117144/157855/150159/57828/117155/6674/10343/83639/55521/64753/1047/8748/148229/54586/26206/132141/131375/124912/89869/49/8852/11055/57151/85413/27120/122258/11085/4184/2515/256710/7141/152015	42
male	GO:0007281	germ cell development	52/866	262/18670	3.00089e-05	0.0125287	0.0125287	1672/160762/132612/3306/255220/25981/349152/80217/9519/554236/124626/347732/29118/4957/54760/50846/6954/140732/9576/83942/51087/146849/66037/22873/117155/6691/9271/8382/285588/168391/29999/64753/5990/89765/84225/81833/317719/135138/283629/83983/374768/116369/132141/83853/283417/23762/93661/84519/7141/54763/152015/5620	52
male	GO:0022412	cellular process involved in reproduction in multicellular organism	61/866	361/18670	0.000104006	0.0394749	0.0394749	29988/1672/160762/132612/6677/3306/255220/25981/349152/80217/9519/554236/124626/347732/29118/284359/4957/54760/50846/6954/140732/9576/83942/51087/5347/146849/66037/22873/117155/6691/9271/8382/285588/168391/29999/64753/5990/89765/84225/81833/317719/135138/54586/283629/83983/374768/116369/132141/124912/8900/83853/283417/57151/23762/93661/84519/2515/7141/54763/152015/5620	61
male	GO:0044782	cilium organization	61/866	384/18670	0.00230013	0.800255	0.800255	84100/160762/54558/200162/388389/57562/339829/27285/254187/25981/150483/23639/129880/80217/136332/80321/93233/54777/4957/26074/392509/146845/1769/4117/27077/116840/4751/126820/5347/92104/352909/22873/6674/8382/92482/27019/5990/85478/89765/2302/92749/127733/81492/55036/221421/220136/257177/199223/168448/55130/5314/64518/8852/64446/83657/83659/51314/5992/51364/54763/152015	61
male	GO:0035082	axoneme assembly	24/866	62/18670	0.0130411	4.18821	4.18821	160762/200162/388389/339829/27285/25981/23639/80217/136332/93233/54777/1769/126820/352909/6674/27019/85478/89765/92749/55036/221421/55130/64446/51364	24
male	GO:0070286	axonemal dynein complex assembly	18/866	32/18670	0.0212278	6.33044	6.33044	160762/388389/339829/27285/25981/23639/93233/1769/126820/352909/6674/27019/85478/92749/55036/55130/64446/51364	18
male	GO:0035036	sperm-egg recognition	22/866	53/18670	0.0415358	11.5608	11.5608	6677/22917/136242/84329/124626/347732/284359/54760/53340/117144/157855/57828/117155/83639/1047/8748/148229/124912/49/11055/11085/2515	22
male	GO:0001578	microtubule bundle formation	27/866	91/18670	0.0380404	99.2617	99.2617	160762/200162/388389/339829/27285/25981/23639/80217/136332/93233/54777/1769/126820/5347/352909/6674/27019/85478/89765/92749/284076/55036/221421/55130/122664/64446/51364	27
male	GO:0009988	cell-cell recognition	24/866	73/18670	0.978773	240.375	240.375	6677/22917/136242/81704/84329/124626/347732/284359/54760/53340/117144/157855/57828/117155/83639/1047/8748/148229/56130/124912/49/11055/11085/2515	24
male	GO:0060271	cilium assembly	54/866	366/18670	3.96387	919.398	919.398	84100/160762/54558/200162/388389/57562/339829/27285/25981/150483/23639/129880/80217/136332/80321/93233/54777/4957/392509/146845/1769/4117/27077/116840/4751/126820/5347/352909/22873/6674/8382/92482/27019/5990/85478/89765/2302/92749/127733/81492/55036/221421/220136/168448/55130/5314/64518/8852/64446/83657/83659/51314/5992/51364	54
male	GO:0007018	microtubule-based movement	45/866	285/18670	49.1143	10792.2	10792.2	160762/10126/200162/10300/388389/339829/27285/25981/150483/146754/23639/80217/8632/93233/54777/26074/53340/117144/1769/4117/5874/126820/92104/84643/8382/27019/55811/85478/144132/64147/79819/92749/284076/81492/55036/221421/220136/199223/55130/64518/83853/285643/64446/83657/83659	45
male	GO:0007339	binding of sperm to zona pellucida	14/866	37/18670	43347.5	9.04879e+06	9.04879e+06	6677/22917/136242/124626/54760/53340/83639/1047/8748/148229/49/11055/11085/2515	14
male	GO:0060294	cilium movement involved in cell motility	11/866	23/18670	162702	3.23467e+07	3.23467e+07	27285/25981/150483/80217/54777/117144/126820/81492/221421/64518/83659	11
male	GO:0003351	epithelial cilium movement involved in extracellular fluid movement	11/866	26/18670	817797	1.55195e+08	1.55195e+08	200162/388389/339829/25981/23639/53340/8382/55811/55036/220136/83853	11
male	GO:0036158	outer dynein arm assembly	9/866	17/18670	1.65738e+06	3.00851e+08	3.00851e+08	160762/388389/23639/93233/1769/27019/55130/64446/51364	9
male	GO:0044458	motile cilium assembly	10/866	23/18670	2.88775e+06	5.02347e+08	5.02347e+08	54558/339829/23639/129880/352909/2302/55036/221421/8852/51364	10
male	GO:0006858	extracellular transport	11/866	29/18670	3.22154e+06	5.17304e+08	5.17304e+08	200162/388389/339829/25981/23639/53340/8382/55811/55036/220136/83853	11
male	GO:0048240	sperm capacitation	11/866	29/18670	3.22154e+06	5.17304e+08	5.17304e+08	1672/347732/54760/6954/117155/285588/116369/132141/83853/54763/152015	11
male	GO:0036159	inner dynein arm assembly	8/866	15/18670	9.98728e+06	1.54433e+09	1.54433e+09	388389/339829/27285/25981/23639/126820/55036/51364	8
male	GO:0001675	acrosome assembly	8/866	17/18670	3.472e+07	5.17699e+09	5.17699e+09	255220/9519/124626/6691/64753/5990/81833/84519	8
male	GO:0003352	regulation of cilium movement	7/866	15/18670	2.09216e+08	0.000301198856613926	0.000301198856613926	339829/117144/85478/92749/284076/55036/55130	7
male	GO:0061512	protein localization to cilium	12/866	54/18670	5.20619e+08	0.0007245283567942	0.0007245283567942	84100/51304/339829/54585/392509/7288/22873/92482/26088/199223/54763/152015	12
male	GO:0007342	fusion of sperm to egg plasma membrane involved in single fertilization	7/866	17/18670	5.82658e+08	0.000784708713914354	0.000784708713914354	6677/284359/54586/124912/57151/2515/152015	7
male	GO:0008037	cell recognition	26/866	215/18670	7.77718e+08	0.00101467893281073	0.00101467893281073	6677/22917/136242/81704/84329/124626/347732/284359/54760/53340/117144/157855/57828/117155/83639/1047/8748/148229/6900/56130/124912/49/11055/3543/11085/2515	26
male	GO:0007156	homophilic cell adhesion via plasma membrane adhesion molecules	22/866	168/18670	1.08447e+09	0.00137201593734822	0.00137201593734822	57575/54549/54798/8642/56137/54660/389118/56124/56128/1003/9752/1828/6900/56122/56130/27253/56133/56138/57717/56129/26167/56132	22
male	GO:0045026	plasma membrane fusion	7/866	21/18670	2.9592e+08	0.00363372695213779	0.00363372695213779	6677/284359/54586/124912/57151/2515/152015	7
male	GO:0060287	epithelial cilium movement involved in determination of left/right asymmetry	5/866	10/18670	4.40098e+09	0.00524973855664387	0.00524973855664387	388389/339829/23639/55036/220136	5
male	GO:0007340	acrosome reaction	9/866	38/18670	4.61137e+09	0.00534790820567728	0.00534790820567728	10566/136242/54760/10343/55521/54586/132141/49/152015	9
male	GO:0010737	protein kinase A signaling	8/866	33/18670	0.000102305505465419	0.011543932035625	0.011543932035625	799/9472/6954/5872/9590/10846/5568/133558	8
male	GO:0007368	determination of left/right symmetry	16/866	119/18670	0.000122173575183452	0.0134230177997608	0.0134230177997608	84100/388389/339829/23639/129880/121643/27019/2302/92749/58495/55036/220136/55130/54345/138162/64446	16
male	GO:0033363	secretory granule organization	8/866	35/18670	0.000159723635277194	0.017098619930315	0.017098619930315	255220/9519/124626/6691/64753/5990/81833/84519	8
male	GO:0060632	regulation of microtubule-based movement	7/866	29/18670	0.000286998362363231	0.0292850855956707	0.0292850855956707	339829/117144/85478/92749/284076/55036/55130	7
male	GO:0009855	determination of bilateral symmetry	16/866	128/18670	0.000287590062137125	0.0292850855956707	0.0292850855956707	84100/388389/339829/23639/129880/121643/27019/2302/92749/58495/55036/220136/55130/54345/138162/64446	16
male	GO:0016339	calcium-dependent cell-cell adhesion via plasma membrane cell adhesion molecules	9/866	48/18670	0.000313040885576955	0.0305335305224788	0.0305335305224788	8642/1003/1828/56122/56130/56133/57717/26167/56132	9
male	GO:0009799	specification of symmetry	16/866	129/18670	0.000314477080830321	0.0305335305224788	0.0305335305224788	84100/388389/339829/23639/129880/121643/27019/2302/92749/58495/55036/220136/55130/54345/138162/64446	16
